# Supplementary material for: Molecular phylogenetic analyses reveal multiple long-distance dispersal events and extensive cryptic speciation in Nervilia (Orchidaceae), an isolated basal Epidendroid genus
Source: Front Plant Sci. 2025 Feb 20;15:1495487. doi: 10.3389/fpls.2024.1495487 (PMC11883896; doi:10.3389/fpls.2024.1495487)
Supplement: Supplementary file 1 [file DataSheet1.fasta]

>Corymborkis_veratrifolia
CGTAACAAGGTTTCCGTAGGTGAACCTGCGGAAGGATCATTGCCGAGACCG---GAAGATATTAAGCGATT-CGGAGAACTCGTGAAATAAGTGGCAGCATTTGCTATCACGGAG--CAACCA-TCCCAGTCGTTGCCTCTCATCCCCTTGGAGGGGGGC-ACGATGAAAGGTCGGATGAAAACTCGAGCCGGCGCAGTTCCGCGCCAAGGAAA--TGTGCAAA-ATGAGCC-CCGCAGCGGGC-TTAGTAGCGTGG-AGTGCTGTTTGCACGC-CATG-TGGATTAACACGACTCTCGGCAATGGATATCTCGGCTCTCGCATCGATGAAGAGCGCAGCGAAATGCGATACGTGGTGCGAATTGCAGAATCCCGCGAACCATCGAGTCTTTGAACGCAAGTTGCGCCCGAGGCCAACCGGCCAAGGGCACGTCTGCCTGGGCGTCAAGCGCTGCGTCGCTCCGTGCCAACGTATCATCCCCACCGATGGGTGGGTGGGGCGAGGCGCGGACGTGAAGAGTGGCTCGCCGTACCCAAATTGGTGCACGGCGGGCTGAAGAGTGGGTTAT-CGTCTCATTG----GCCACCATCGATAAAGGGGTGGATAAAAGCTG--TGAGGAAGGCTTACGCTGTCTCATGCTGGCCTGAGAAAGATTTCTGATACATTCCACGTGATCCCAACCCAT---GCGCCGATCCACAGGCGGCGGCTTGGATTGCGACCCCAGGATGAAAAAAGATATACTTCGGCAACAAAACTTCCTATATCCGTTACTTCTGAAGGAGTATATTTACTCAATTGCTCATTATCATAGTTTCAATAGTTTGATTTTTTACGAACCCGTGGAAATTCTTGG---------TTATGACAAGAAATCTAGTTTAGTACTTGTGAAACGTTTAATTACTCGAATGTATCAA------------------CAGAAATCTTTGATTTCTTCGGTGAATGATTCTAACCAAAATGTATTTTGGGGATACAATAATTCTTTTTCTTCTCATTTTTCTTCTCAAATGGTATCAGAAGGTTTTGGAGTCATTCTGGAAATTCCATTCTCGTCACGATTAGTATCTTCCCTTGAAGAAAAAATAATACCAAAATCTCAGAATTTACGATCTATTCATTCAATATTTCCCTTTTTAGAGGATAAATTCTCACATTTAAATTATGTGTCAGATCTACTAATACCCCATCCCATCCATCTGGAAATCTTGGTTCAAATCCTTCAATGTTGGATCAAAGATGTTCCTTCTTTGCATTTCTTACGATTGTTTTTACACGAATATCATAATTTGAATAGTCTCATTATTTCAAAAAAATCC------ATTTACGTCTTTTCAAAAATAAAGAAAAGATTCTTTTGGTTCCTACATAATTCTTATGTATATGAATGCGAATATATATTCCTGTTTCTTCGTAAACAGTCTTCTTATTTACG-ATCAATATC-TTCTGGAGTCTTTCTTGAGCGAACACATTTCTATGGAAAAATA-GAATATCTTCTAGTAGTGTGTTGTAATTCTT-TTCAGAGGATCCTATGGTTCCTCAAAGATCCTTTCATACATTATGTTCGATATAAAGGAAAAGCAATTTTGGCTTCAAAGGGAACTCTTATTCTGATGAAGAAATGGAGATTTCATCTTGTAAATTTTTGGCAATCTTATTTTCACTTTTGGTCTCAACCTTATAGGATCCATATAAAGCAATTACCCAACTATTCCTTCTCTTTTCTAGGGTATTTTTCAAGTGTACTAAAAAATCCTTTGGTAGTAAGAAATCAAATGCTAGAGAATTCATTTATAATAAATACTCTGACTAATAAATTAGATACCATAGTCCCAGTTATTTCTCTTATTGGATCATTGTCGAAAGCTCAATTTTGTACCGTATTGGGTCATCCTATTAGTAAACCGATCTGG-ACCGATTTATCGGATTCTGATATTCTTGATCGATTTCGTCGGATATGTAGAAATCTTTGTCGTTATCACAGTGGATCCTCAAAGAAACAGGTTTTGTATCGTATAAAGTATATACTTCGACTTTCGTGTGCTAGAACTTTGGCTCGTAAACATAAAAGTACAGTACGCACTTTTATGCGAAGATTAGGGTCGGGATTCTTAGAAGAATTTTTTTTGGAAGAAGAACAA----GCTCTTTCTTTAATCTTCCTCAAAAGAATCCCTTTTATTTTACACGGATTACATAG---AGAACGTATTTGGTATTTGGACATTATCCGTATAAA----------------TGATCTGGTTGATCATTCATGA----------------------------------------------------------------------------------------------------------------------------------------------------------------------------------------------------------------------------------------------------------------------------------------------------------------------------------------------------------------------------------------------------------------------------------------------------------------------------------------------------------------------------------------------------------------------------------------------------------------------------------------------------------------------------------------------------------------------------------------------------------------------------------------------------------------------------------------------------------------------------------------------------------------------------------------------------------------------------------------------------------------------------------------------------------------------------------------------------------------------------------------------------------------------------------------------------------------------------------------------------------------------------------------------------------------------------------------------------------------------------------------------------------------------------------------------------------------------------------------------
>Gastrodia_peichatieniana_HK43268
--------------------------------------------------------------TGAGCGATT-CGGAAAACTCGTGAACCGAGCGGCGGCCCATCCGGCGCCGACGCGCAGCAGCGCCCGGGCCGACGCCCCCCTCC------GGCGGGCT-GCGGCGCGGGCCGG-CTG-AACCA-AAACCGGCGCAGTGCCGCGCCAAGGGAACCTGTTTTTGCACGATCC-CCCGAGGGGGC-TTCGTGACGCG--AGCG-CC-GT-CGCGCTCCGAAAGGAATAGCACGACTCTCGGCAATGGATATCTCGGCTCTCGCATCGATGAAGAGCGCAGCGAAATGCGATACGTGGTGCGAATTGCAGAATCCCGCGAACCATCGAGTCTTTGAACGCAAGTTGCGCCCGAGGCCAATCGGCCAAGGGCACGCCCGCCTGGGCGTCCAGCATTACGCCGCTCCGCG-------------------------------------------------------------------------------------------------------------------------------------------------------------------------------------------------------------------------------------------------------------------------------------------------------------------------------------------------------------------------------------------------------------------------------------------------------------------------------------------------------------------------------------------------------ACAAGAATTCCTTTTCTTCTCATTTTTCTTCTCAAATGGTATCAGAAGGTTTTGGAATCATTCTGGAAATTCCATTCTCGTCGCGATTAGTATCTTCCCTTGAAGAAAAAAAAAGACCAAAATCTCAGAATTTACGATCTATTCATTCAATATTTCCCTTTTTAGAGGATAAATTCTCGCATTTAAATTATGTGTCAGATCTAATAATACCCCATCCCCTCCATCTGGAAATCTTGGTTCAAATCCTTCAATGCTGGATCAAAGATGTTCCTTCTTTGCATTTATTGCGATCTTTTTTCCACGAATATCATAATTTGAATAGTCTCATTACTTCAAAGAAATCC------ATTCATGTCTTTTCGAAAAGAAAGAAAAGATTCTTTTGGTTCCTACATAATTCTTATGTATATGAATGCGAATATATATTCCTTTTTCTTCGTAAAGAGTCTTCTTATTTACG-ATCAACATC-TTCTGGAGTCTTTCTTGAGCGAACACATTTCTATGGAAAAATA-GAATATCTTCTAGTAGTGTGTTTTAATTCTT-TTCGGAGGATTCTATGGTTCCTCAAAGATCCTTTCATACATTATGCTCGATATCAAGGAAAAGCAATTATGGCTTCAAAGGGAACTCTTATTCTGATGAAGAAATGGAAATTTCATCTTGTGAATCTTTGGCAATCTTATTTTCACTTTTGGTCTCAACCTTATAGGATCCATATAAAGCAATTACCCAACTCTTCCTTCTCTTTTCTGGGGTATTTTTCAAGTGTACTAAAAAATACTTTGGTAGTAAGAAATCAAATGCTAGAGAATTCATTTCTAATAAATACTCTGACTAAAAAATTCGATACCATAGCCCCAGTTATTTCTCTTATTGGATCATTGTCGAAAGCTCAATTTTGTACTGTATTGGGTCATCCTATTAGTAAGCCGATCTGG-ACCGATTTATCGGATTCTGATATTCTTGATCGATTTTGTCGGATATGTAGAAATCTTTGTCGTTATCACAGCGGATCCTCAAAGAAACAGGTTTTGTATCGTATAAAGTATATACTTCGACTTTCGTGTGCTAGAACTTTGGCTCGTAAACATAAAAGTACAGTACGCACTTTTATGCGAAGATTAGGTTCGGGATTCTTAGAAGAATTTTTTTTGGAAGAAGAAAAA----GTTCTTTCTT-------------------------------------------------------------------------------------------------------------------------------------------------------------------------------------------------------------------------------------------------------------------------------------------------------------------------------------------------------------------------------------------------------------------------------------------------------------------------------------------------------------------------------------------------------------------------------------------------------------------------------------------------------------------------------------------------------------------------------------------------------------------------------------------------------------------------------------------------------------------------------------------------------------------------------------------------------------------------------------------------------------------------------------------------------------------------------------------------------------------------------------------------------------------------------------------------------------------------------------------------------------------------------------------------------------------------------------------------------------------------------------------------------------------------------------------------------------------------------------------------------------------------------------------------------------------------------------------------------------------------
>Monophyllorchis_maculata_Mom
CGTAACAAGGTTTCCGTAGGTGAACCTGCGGAAGGATCATTGTCGGGA------GAGAATCTGGTTTGATT-GTGCAAATTTGTGAAATAAG----AGAAATGGGTATTGG-------------TCCACCTCATC-AACACACCC-------ATCGGTGCAACGATGAAT-GTGGGA--AAATCCTAAATGAGCGCAAGTAAGCGCCAAGTGAACAGACGAAAAGCCATGGC-AATGTGGCGATGTGAATCACTTGCTTTCCATAGATAGACAT-ACGA-TGGATGTACATGACCCTCGGCAATGGATATCTCAACTCTTGCTTCGATGAAGGACGCAGCAAAATGCGAGATTTGATGCGAATTGCAGAATCCCGTGAATCATCAAAAATTTGAACGCAAGTTGCGCTCGAGGCCATTAGGCCAAGGGCACGCCTGCTTGGGAGACATGCTTTGCTTTGCTCCGAACCTCAC-ATTCTGTCC-------------------------TGGACGTGGACATTGACTCGTCGT-CCCCATC---TTAGCGGCGGGTTGAAG-GTCAATTTT-TTGTCTTCCA---TGCCCCCAATCGAGGTGGGGTGGATGGGCGCTT--TTTGCATGCCCTACA-TGCTCGAATGATGCGTGAAGATGCTTT---ATAATAAATAGGGGATCCCAACCCATTTGTTGTTGCCCCACCCACGGCAGCTTGGAATGCGACCCCAAGATTAAAAAAGATATATTTTGGCAAAAAAACTTCCTATATCCGCTACTCCTGAAGGAGTATATTTACTCACTTGTTCATTATTATAGCTTAAATAGTTCGA---------AACCTTTGGGAATTATTGG---------TTATGACAATAAATCTAGTTTAATACTTGTGAAACGTTTGATTACTAGAATGTATCAA------------------CAGAAATCTTTGATTTCTTCGGTGGATGATTCGAACCAAAAAGTATTTTGGGGTCACAATAATTATTTTTCTTATCATTTTTATTTTAAAAAGGTATCAGAAGGTTTTGGAGTCATTCTGGAAATTTCATTCTCGTCGCAATTAGTATCTTCCCTTGAAGAAAAAGGAATACTAAAATCTCAGAATTTACGATCTATTCATTCAATATTTCCCTTTTTAGAGGATAAATTCTCACATTTAAATTATGTGTCAGATTTACTAATACCCCATCCCATCCATCTGGAAATCTTGGTTCAAAATATTCAATGCTGGATCAAAGATGTTCCTTCTTTGCATTTCTTGCGATTCTTTTTCCACGAATATCATAATTTGAATAGTCTAATTACTTCAAAGAAATTC------ATTTACGTCTTTTCAAAAGATAAGAAAAGATTCTTTTGGTTCCTACATAATTCTTATGTATATGAATGCGAATATCTATTCCTGTTTCTTCGTAAAAAGTCTTCTTATTTACG-ATCAATATC-TTCTGGAGTCTTTTTTGAGCGAACACATTTCTATGGAAAAATA-GAATATCTTATAGTATTGTGTTGTAATTCTT-TTCAGAAGAACCTATGGTTCCTTAAAGATCCTTTCATACATTATGTTCGATATCAAGGAAAAGCAATTCTTTCTTCAAAGGGAACTCTTATTTTGATGAAGAAATGGAAATTTCATCTTGTTAATTTTTGGCAATCTTATTTTCACTTTTGGTCTCAACCTTATAGGATCCATATAAATCAATTACCCAACTATTCCTTCTCTTTTCTGGGGTATTTGTCAAGTGTACTAAAAAATACTTTGGTAGTAAGAAATCAAATGCTAGAGAATTCATTTATAATAAATACTCTGACTAAAAAATTAGATACCATAGTCCCGGGTATTTATCTTATTGGATCATTGTCAAAAGCTCAATTTTGTACTGTATTGGGTCATCCTATTAGTAAAGCGATCTGG-ACCAATTTATCGGATTCTGAAATTATTGATCGATTTTGTCGGATATGTAGAAATCTTTGTCGTTACCACAGCGGATCCTCAAATAAAAAGGTTTTGTATCGTCTAAAGTATATACTTCGGCTTTCGTGTGCTAGAACTTTGGCTCGTAAACATAAAAGTACAGTACGCACTTTTATGCGAAGATTAGGGTCGGGATTCTTAGAAGAATCTTTTTTTGAAGAAGAACAA----GCTCTTTCTTTAATCTTCCTCCAAAAAATCACTTTGACTTTACACGGATCACATAG---AAAACGTATTTGGTATTTGTACATTATCCGTGTCAA----------------TGATCTAGTGGATAATTCATGAGTATCCATGATACTTTTTCATGTTCCT------------AAAAAAAAA-----------------------------------GATTCATTAATTTTT-ATTCTGAAATGCTCATATATCATATCATATATATATATAGATAGATAGTCTATATCTATAATTTCTTATTAATATAT-TCTATATATTAGAATAATATATACATATATATATAGTCTATAACTATAATTTTAATAATTTT---------------------------AGAATTTCGAATTAT------------GGAAACCTGCTAAGTGGTAACTT-CCAAA-TTCAGAGAAACCC-TGGAACTAAGAAAGGGCAATC-CTGAGCCAAATCTTT-TTTATTTTA---------GAAAAATGGAAAATGATAAGAATAAAAAGGGATAGGTGCAGAGACTCAA--TGGAAGCTG-TTCTAACGAATG-AAATTGACTGCGCTAC-GTTAGTAGATAAAATC-ATTTTATCT---AAATGAC-----------------ATACA-AAATACGTACGTATACATACTTACATAGCAAACAATTCATCACAATTCAAATCTTATTCTTATATT----GAATCCTATTCTTATTCTATATC----------------------TCTCT---------CTATGAAA-ATAGAGAT----------------------------------------CCTTTTTCTATTCTATAT---------TTATTAGAATGATTATAATGATAGAGATC------------------AAAAAATATATGA----------AAAATGGAAGAGTTCTTGTTTTGTAAATCCATTGAAGTTG--------AAAAAAGAATAGAATTCGAATGTTCAGTAATCAAATGATTCATTCCAGAGTTTGATAGATCTTTTAAAGATTAATCGAACGAGAATAAAGAGAGAGTCCCTTCTTACATGTC-----AAT-----ACCGACAAAAATGAAATTTATAGTAAGAGGAAAAT--------------------------------------------------------------------------------------------------------------------------------------------------------------------------------------------------------------------------------------------------------------------------------------------------------------------------------------------------------------------------------------------------------------------
>N_adolphii_var_adolphii_Nadol
CGTAACAAGGTTTCCGTAGGTGAACCTGCGGAAGGATCATTGTCGAGACCG--AGAGCCGATGGAGCGATT-CGGAGAACACGTGAAGCATGCGCCGGCGAACGTCGGCGCGAGG--GAG----CCGGCGTCGTCGCCACGCCTC-------GGCGGGGC-GCGACGTGTGCCGGTGCG-AAACATGAGCCGGCGCGGAATTGCGCCAAGGGAA--TATGCGAGCACGAGCC--GCCGGAAGGT-CTCGTGGCGTGG-CGCGACGAGT-CGCGC-CCGA-TGGATCGACATGACTCTCGGCAATGGATATCTCGGCTCTCGCATCGATGAAGAACGCAGCA----------------------------------------------------------------------------------------------------------------------------------------------------------------------------------------------------------------------------------------------------------------------------------------------------------------------------------------------------------------------------------------------------------GAAAAAAGATAGATTTCGACAACAAAACTTCCTATATCCGTTACTCCTGAAGGAGTATATTTACTCACTCGCTCATTATCATAGCTTCAATAGTATGATTTTTTACGAACCTGCGGAAATTATTGG---------TTATGACAATAAATCTAGTTTAGTACTTGTGAAACGTTTAATTACTCGAATGTATCAA------------------CAGGAATCTTTTTTTTCTTCGGTGAATGATTCTAACCAAAATGAATTTTGGGGGTACAAGAATTCTTTTTCTTCTCATTTATTTTATAAAAAGGTATCAGAAGGTTTTGGAGTCATTCTGGAAATTCCATTCGCGTTGCGATTAGTATCTTCCCTTGAAGAAAAAAGAATACCCAAATCTCAGAAWTTACGATCTATTCATTCAATATTTCCCTTTTTAGAGGATAAATTTTCACATTTAGATTATGTGTCAGATCTACTAATACCCCACCCCATCCATATGGAAATCTTGGTTCAAATCCTTCAATGCTGGATCAAAGATGTTCCTTCTTTGCATTTATTGCGATTGTTTTTCCATGAATATCATAATTTGAATAGTCTCATTACTTCAAAGAAATCT------ATTAACGTATTTTCAAAAAGAAATAAAAGATTCTTTTGGTTCTTATATAATTCTTNTGTATATGAATACGATTATTTATTCCTGTTTCTTCGTAWAATGTCTTCTTATTTAAGAATCAATATC-TTNTGGAATCTTCTTTGAGCGAACACTTTTATTTGGAAANACC-GAATNTCTTATAATAGTGTGTTGNCCTTCTTGTTCAAAGGATTAGATGGTTCCTCAAAGATCCTGTCATACATTATGTTCGATATCAAGGAAAAGCAATTTTGGTTTCAAAAGGAACTCTTATTCTGATGAAGAAATGGAAATTTCATCTTGTGAATTTTTGGCAATCTTATTTTCACTTTTGGTCTCAACCTTATAGGATCCTTATAAAGCAATTACCTAACTATTCCTTCTCTTTTATGGGGTATTTTTCAAGTGTACTAAAAAATCATTTGGTAGTAAGAAATCAAATGCTAAAGAATTCCTTTATAATAAAGACTCTATATAAGAAATTAGATACTATAGCCCCAGTTATTTCTCTTATTGGATCATTGTCGAAAGCTCAACTTTGTACTGTATTGGGTCATCCTATTAGTAAACCGATCTGG-ACCGATTTATCGGATTCTGATATTCTTGATCGATTTTGTCGGATATGTAGAAATCTTTGTCGTTATCACAGCGGATCCTCAAATAAACAGATTTTGTATCGTATAAAGTATATACTTCGACTTTCGTGTGCTAAAACTTTGGCTCGTAAACATAAAAGTACAGTACGCACTTTTATGCGAAGATTAGGTTCGAGATTCTTAGAAGAATTTTTTTTGGAAGAAGAACAA----GCTCTTTCTTTAATCTTCCTCCAAAGAATCCCCTTTACTTTACACGGATTACATAG---AGAACGTATTTGGTATTTGGACATTATCCGTATCAA----------------TGATCTGGTGGATCTTTCTTGATTGTTAATGAGACTTTTTCATG-----------------AAAAAAAAAAAAAAAAAAAG-------------------------------GAATTTGT-ATTCTGAAATGCTCGTATATCGT----------TAT------ATATCGAATATATC--------------ATCATAT-ATCATA-TTCGTGGTGAAATTAACTTA------------GTAGTCAAAATTCTGAGACTTTCTTC------------------------TCAATATGTAATTAT------------GGAAACCTGCTAAGTGAGAACTT-CCAAA-TTCAGAGAAACCC-TGGAACTAAAAAGGGGCAATC-CTGAGCCAAATCTTT-GTTTT-------------GATAGAAAAAAAA---------------TGGATAGGTGCAGAGACTCAA--TGGAAGCTG-TTCTAACGAATG-AAATTGACTACATGAC-GTTAGTAGCTAAAATA-TTTTTTCTATCGAAATGACAGAAAGGATAACCTTGTATACC-TAATATGTACGTATACATACTGACATAGCAAACGATTAATCACAACCCGAATCTTA------TATC----GAATCC------TATTCTGTATC----------------------TCTAT---------ATAGGAGA-ATAGAAATATTCTCATCTT---------TTTTATTTCTATTATCTCT-TCTATTTCTATTATTTAT---------TAATTAGAATAATTAGAATGATAGAGATC------------------AAAAAATATATGG----------AAATTT---------------------------GAAGTTG--------AAAAAAT------ATTAGAATATTCAGTGATCG---------------------ATAGATCTTTTGAAGATTAATCGGACGAGAATAAAGAGAGAGTCCCATTTTACATGTC-----AAT-----ACCGACAACAATGAAATTTATAGTAATAGGAAAAT--------------------------------------------------------------------------------------------------------------------------------------------------------------------------------------------------------------------------------------------------------------------------------------------------------------------------------------------------------------------------------------------------------------------
>N_alishanensis_GAL2009028
---AACAAGGTTTCCGTAGGTGAACCTGCGGAAGGATCATTGTCGAGACCG--AGAATAGATGGAACGATT-CGGTGAACACGTGAAGCATGCGTCGGCGAACGCCGGCGCGAAG--GAACCG-CCTCCATCGTCGCCAAGCCTC-------GGCGGGAC-GCGATGGATGCCGGTGCG-AAACACGAGCCGGCGCGGAATTGCGCCAAGGGAA--TATGCGAGCACGAGCC--GCCAGACGGT-TTCGTGGCGTGG-CGCGACGTGT-CGCGC-CCGA-TGGATCGACATGACTCTCGGCAATGGATATCTCGGCTCTCGCATCGATGAAGAGCGCAGCGAAATGCGATATGTGGTGCGAATTGCAGAATCCCGTGAACCATCGAGTCTTTGAACGCAAGTTGCGCCCGAGGCCCACCGGCCGAGGGCACGCCCGCCTGGGCGCCAAGCATCGCGACACTCCGCGCAAAGG---CCATCCAATCCTCGGATGGGTAGGCC-CGCCACGGACGTGGAGAGTGGCCCGCCGAGCC-CATT---GGCACGGCGGGCTGAAGGGAGGGCCAT----CGTCTTG-CG-GCGACGGACGTCGA-GGGGTGGATGCAATCCG--CGAGCACGGCGTGCGCCGCCGCGAGCGTCGCCCTTGGAGCTC----ATGCGCTCCAGCCGATCCCTGCCC---GTGCACCGCGCCGCGTTCGGT-GCTCGGACCGCGACCCCAGGATGAAAAAAGATAGTTTTCAACAACAAAACTTCCTATATCCGTTACTACTGAAGGAGTATATTTACTCACTCGCTCATTATCATAGCTTCAAGAGTTTAATTTTTTACGAACCTGCGGAAATTATTGG---------TTATGACAGTAAATCTAGTTTAGTACTTGTGAAACGTTTAATTACTCGAATGTATCAA------------------CAGGAGCCTTTTTTTTATTCGGTGAATGATTCTAACCAAAATGGATTTTGGGGGTACAAGAATTCTTTTTCTTCTCATTTATTTTCTAAAAAGGTATCAGAAGGTTTTGGAGTCATTCTGGAAATTCCATTCGCGTTGCGATTAGTATCTTCCCTTGAAGAAAAAAGAATACCAAAATCTCAGAATTTACGATCTATTCATTCAATATTTCCCTTTTTAGAGGATAAATTTTCACATTTAGATTATGTGTCAGATCTACTAATACCCCACCCCATCCATATGGAAATCTTGGTTCAAATCCTTCAATGCTGGATCAAAGATGTTCCTTCTTTGCATTTATTGCGATTGTTTTTCCATGAATATCATAATTTGAATAGTCTCATTCCTTCAAAGAAATCTATTAACATTAACGTATTTTCAAAAAGAAATAAAAGATTCTTTTGGTTCTTATATAATTCTTATGTATATGAATACGAATATTTATTCCTGTTTCTTCGTAAAAAGTCTTCTTATTTAAG-ATCAATATC-TTCTGGAATCTTTCTTGAGCGAACACTTTTATATGGAAAAATC-GAAGATCTTATAATAGTGTGTTGCAATTCTT-TTCAAGGGATTCTATGGTTCCTCAAAGATCCTTTCATACATTATGTTCGATATCAAGGAAAAGCAATTTTGGTTTCAAAAGGAACTCTTATTCTGATGAAGAAATGGAAATTTCATCTTGTGAATTTTTGGCAATCTTATTTTCACTTTTGGTCTCAACCTTATAGGATCCTTATAAAGCAATTACCTAATTATTCCTTCTCTTTTATGGGGTATTTTTCAAGTGTACTAAAAAATCATTTGGTAGTAAGAAATCAAATGCTAGAGAATTCATTTATAATAAAGACTCTATATAATAAATTAGATACTATAGCCCCAGTTATTTCTCTTATTGGATCATTGTCAAAAGCTCAACTTTGTACTGTATTGGGTCATCCTATTAGTAAACCGATATGG-ACCGATTTATCGGATTCTGATATTCTTGATCGATTTTGTCGGATATGTAGAAATCTTTGTCGTTATCACAGCGGATCCTCAAATAAACATATTTTGTATCGTATAAAGTATATACTTCGACTTTCGTGTGCTAAAACTTTGGCTCGTAAACATAAAAGTACAGTACGCACTTTTATGCGAAGATTAGGTTCGAGATTCTTAGAAGAATTTTTTTTGGAAGAAGAACAA----GCTCTTTCTTTAATCTTCCTCCAAAGAATCCCCTTTACTTTACACGGATTACATAG---AGAACGTATTTGGTATTTGGACATTATCCGTATCAA----------------TGATCTGGTGGATCTTTCTTGATTGTTAATGAGACTTTTTCATG-----------------AAAAAAGAAAAAAAAAAAAAAA-----------------------------GAATTTGT-ATTCTGAAATGCTCGTATATCGT----------TAT------ATATCGAATATATC--------------ATCATAT-ATCATA-TTCGCGGTGAAATTAACTGA------------GTAGTCAAAATTATGAGACTTTCTTC------------------------TCAATATGTAATTATGAGCCTTGGTATGGRAACCTGCTAAGTGATAACTT-CCAAA-TTCAGAGAAACCC-TGGAACTAAAAAGGGGCAATC-CTGAGCCAAATCTTT-GTTTT-------------GATAGAAAAAA-----------------TGGATAGGTGCAGAGACTCGA--TGGAAGCTG-TTCTAACGAATG-AAATTGACTACATGAC-GTTAGTAGCTAAAATA-TTTTTTCTATCGAAATGACAGAAAGGATAACCTTGTATACC-TAATATGTACGTATACATACTGACATAGCAAACGATTAATCACAACCCGAATCTAA------TATC----GAATCC------TATTCTGTATC----------------------TCTAT---------ATAGGATA-ATATATATATTCTCATCTT---------TTTTATTTCGATTATCTCT-TCTATTTCTATTTTTTAT---------TAATTAGAATAATTAGAATGATAGAGATC------------------AAGAAATATATGG----------AAATTT---------------------------GAAGTTGAAAAAAAAAAAAAAT------ATTAGAATATTCAGTGATCA---------------------ATAGATCTTTTGAAGATTAATCGGACGAGAATAAAGAGAGAGTCCCATTTTACATGTC-----AATACCGAACCGACAACAATGAAATTTATAGTAATAGGAAAATCCGTCAAATTTTCAAAT---------------------------------------------------------------------------------------------------------------------------------------------------------------------------------------------------------------------------------------------------------------------------------------------------------------------------------------------------------------------------------------------------
>N_alishanensis_TAR1
CGTAACAAGGTTTCCGTAGGTGAACCTGCGGAAGGATCATTGTTGAGACCG--AGAATAGATGGAACGATT-CGGTGAACACGTGAAGCATGCGTCGGCGAACGCCGGCGCGAAG--GAACCG-CCTCCATCGTCGCCAAGCCTC-------GGCGGGAC-GCGATGGATGCCGGTGCG-AAACACGAGCCGGCGCGGAATTGCGCCAAGGGAA--TATGCGAGCACGAGCC--GCCAGACGGT-TTCGTGGCGTGG-CGCGACGTGT-CGCGC-CCGA-TGGATCGACATGACTCTCGGCAATGGATATCTCGGCTCTCGCATCGATGAAGAACGCAGCA----------------------------------------------------------------------------------------------------------------------------------------------------------------------------------------------------------------------------------------------------------------------------------------------------------------------------------------------------------------------------------------------------------GAAAAAAGATAGTTTTCAACAACAAAACTTCCTATATCCGTTACTACTGAAGGAGTATATTTACTCACTCGCTCATTATCATAGCTTCAAGAGTTTAATTTTTTACGAACCTGCGGAAATTATTGG---------TTATGACAGTAAATCTAGTTTAGTACTTGTGAAACGTTTAATTACTCGAATGTATCAA------------------CAGGAGCCTTTTTTTTATTCGGTGAATGATTCTAACCAAAATGGATTTTGGGGGTACAAGAATTCTTTTTCTTCTCATTTATTTTCTAAAAAGGTATCAGAAGGTTTTGGAGTCNTTCTGGAAATTCCATTCGCGTTGCGATTAGTATCTTCCCTTGAAGAAAAAAGAATACCAAAATCTCAGAATTTACGATCTATTCATTCAATATTTCCCTTTTTAGAGGATAAATTTTCACATTTAGATTATGTGTCAGATCTACTAATACCCCACCCCATCCATATGGAAATCTTGGTTAAAATCCTTCAATGCTGGATCAAAGATGTTCCTTCTTTGCATTTATTGCGATTGTTTTTCCATGAATATCATAATTTGAATAGTCTCATTCCTTCAAAGAAATCTATTAACATTAACGTATTTTCAAAAAGAAATAAAAGATTCTTTTGGTTCTTATATAATTCTTATGTATATGAATACGAATATTTATTCCTGTTTCTTCGTAAAAAGTCTTCTTATTTAAG-ATCAATATCTTTCTGGAATCTTTCTTGAGCGAACACTTTTATATGGAAAAATC-GAANATCNTATAATAGTGNGTTGCAATTCTT-TTCAAGGGATTCTATGGTTCCTCAAAGATCCTTTCATACATTATGTTCGATATCAAGGAAAAGCAATTTTGGTTTCAAAAGGAACTCTTATTCTGATGAAGAAATGGAAATTTCATCTTGTGAATTTTTGGCAATCTTATTTTCACTTTTGGTCTCAACCTTATAGGATCCTTATAAAGCAATTACCTAATTATTCCTTCTCTTTTATGGGGTATTTTTCAAGTGTACTAAAAAATCATTTGGTAGTAAGAAATCAAATGCTAGAGAATTCATTTATAATAAAGACTCTATATAATAAATTAGATACTATAGCCCCAGTTATTTCTCTTATTGGATCATTGTCAAAAGCTCAACTTTGTACTGTATTGGGTCATCCTATTAGTAAACCGATATGG-ACCGATTTATCGGATTCTGATATTCTTGATCGATTTTGTCGGATATGTAGAAATCTTTGTCGTTATCACAGCGGATCCTCAAATAAACATATTTTGTATCGTATAAAGTATATACTTCGACTTTCGTGTGCTAAAACTTTGGCTCGTAAACATAAAAGTACAGTACGCACTTTTATGCGAAGATTAGGTTCGAGATTCTTAGAAGAATTTTTTTTGGAAGAAGAACAA----GCTCTTTCTTTAATCTTCCTCCAAAGAATCCCCTTTACTTTACACGGATTACATAG---AGAACGTATTTGGTATTTGGACATTATCCGGATCAA----------------TGATTTGGTGGATCTTTCTTGATTGTTAATGAGACTTTTTCATG-----------------AAAAAAGAAAAAAGAAAAAAAAAAAAA------------------------GAATTTGT-ATTCTGAAATGCTCGTATATCGT----------TAT------ATATCGAATATATC--------------ATCATAT-ATCATA-TTCGCGGTGAAATTAACTGA------------GTAGTCAAAATTATGAGACTTTCTTC------------------------TCAATATGTAATTAT------------GGAAACCTGCTAAGTGATAACTT-CCAAA-TTCAGAGAAACCC-TGGAACTAAAAAGGGGCAATC-CTGAGCCAAATCTTT-GTTTT-------------GATAGAAAAAA-----------------TGGATAGGTGCAGAGACTCGA--TGGAAGCTG-TTCTAACGAATG-AAATTGACTACATGAC-GTTAGTAGCTAAAATA-TTTTTTCTATCGAAATGACAGAAAGGATAACCTTGTATACC-TAATATGTACGTATACATACTGACATAGCAAACGATTAATCACAACCCGAATCTAA------TATC----GAATCC------TATTCTGTATC----------------------TCTAT---------ATAGGATA-ATATATATATTCTCATCTT---------TTTTATTTCGATTATCTCT-TCTATTTCTATTTTTTAT---------TAATTAGAATAATTAGAATGATAGAGATC------------------AAGAAATATATGG----------AAATTT---------------------------GAAGTTGAAAAAAAAAAAAAAT------ATTAGAATATTCAGTGATCA---------------------ATAGATCTTTTGAAGATTAATCGGACGAGAATAAAGAGAGAGTCCCATTTTACATGTC-----AATACCGAACCGACAACAATGAAATTTATAGTAATAGGAAAAT--------------------------------------------------------------------------------------------------------------------------------------------------------------------------------------------------------------------------------------------------------------------------------------------------------------------------------------------------------------------------------------------------------------------
>N_ballii_Nball
---------------------------------------------------------------------------------------------------------------------------------------------------------------------------------------------------------------------------------------------------------------------------------------------------------------------------------------------------------------------------------------------------------------------------------------------------------------------------------------------------------------------------------------------------------------------------------------------------------------------------------------------------------------------------------------------------------------------------------------------------------------GAAAAAAGATATATTTCGACAGCAAGACTTTCTATATCCGCTACTCCTTCAGGAGTCTATTTACTCACTTGCTCATTATCAAAGCTTCAATAGTTTGATTTTTTACGAACCTGTGGAAATTCTTGG---------TCATGACAAGAAATCTAGTTTAGTACTTGTGAAACGTTTAATTACTCGAATGTATCAA------------------CAGGAATCTTTTATTTCTTCGGTGAATGATTCTAACCAAGATGGATTTTTGGGATACAAGGATTCTTTTTCTTCTCATTTCTCTTCTAAAATGGTATCAGAAGGTTTTGGAGTCATTCTAGAAATCCCATTCGCGTCGCGATTATTATCTTCTCTTGAAGAAAAAAGAAGACCAAGATCTCAGAATTTACGATCTATTCATTCAATATTTCCCTTTTTAGAGGATAAATTCTTACATCTAAATTATGTGTTAGATCTACTAATACCCCATCCCATCCATCTGGAAATCTTGGTTCAAATCCTTCAATGCTGGATCAAAGATGTTCCTTCTTTGCATTTATTGCGATTGTTTTTCCACGAATATCATAATTTGAATAGTTTCATTACTTCAAAGAGATCC------ATTTACGCCTTTTCAAAAAGGAATAAAAGATTCTTTTGGTTCTTACATAATTATTATGTATATGAATACGAATATCTATTCCTTTTTCTTCGTAAAAAGTCTTCTTATTTAAG-ATCAATATC-TTCTGGAGTCTTTCTTGAGCGAACACATTTCTATGGAAAAATA-GAATATCTTATAGTAGTGTTTTGTAATTCTT-TTCAGAGGATCCTATGGTTCCTCAAAGATCCTTTCATACATTATGTTCGATATCAAGGAAAAGCAATTTTGGTTTCAAAAGGGACTCTTATTTTGATGAAGAAATGGAAATCTCATCTTGTGAATTTTTGGCAATCTTATTTTCACTTTTGGTCTCAACCTTATAGGATCCATATAAAGCAATTACCCAACTATTCCTTCTCTTTTTTGGGGTATTTTTCAAGTGTGCTAAAAAATCATTTGATAGTAAGAAATCAAATGCTAGAGAATTCATTTATAATAAAGACTCTGACTAATAAATTAGATACCATAGCCCCAGTTATTTCTCTTATTGGATCATTGTCGAAAGCTCAATTTTGTACTGTATTAGGTCATCCTATTAGTAAACCGATCTGG-ACCGAT----------------------------------------------------------------------------------------------------------------------------------------------------------------------------------------------------------------------------------------------------------------------------------------------------------------------------------------------------------------------------------------------------------------------------------------------------------------------------------------------------------------------------------------------------------------------------------------------------------------------------------------------------------------------------GGAAACCTGCTGAGTGCTAACTT-CCAAA-TTCAGAGAAACCC-TGGAACTAAGAATGGGCAATC-CTGAGCCAAATCCTT-GTTTT-------------GAGAGAAAAAAAA---------------TGGATAGGTGCAGAGACTCAA--TGGAAGCTG-TTCTAACGAATG-AAATTGATTACGTGAC-GCTAATAGCTGAAATC-TTTTTTCTATCGAAATGACAGAAAGGATAACCTTATATACC-TAATACGTACGTATACATACTGACATAGCAAACGATTAATCACAACCCGAATCTTA------TATT----GAATCC------TATTCCGTATC----------------------TCTAG---------ATATGAGA-ATAGAAACCTTCTAATCT------------------------------CTTATTTCTATTATTTAT---------TAATTAGAATGATAGAGATCA-AGAGATC------------------AAAAAATATATGA----------AAAATC---------------------------GAAGTTG--------AAAAAAG------ATTCGAATATTCAGTGATAAAATGATTCATTCCAGAGTTGAATAGATCTTTTGAAGATTAATCGGACGAGAATAAAGAGAGAGTCCCTTTTTACRTGTC-----AAT-----ACCGACAACAATGAAATTTATAGTAAGAGGAAAAT--------------------------------------------------------------------------------------------------------------------------------------------------------------------------------------------------------------------------------------------------------------------------------------------------------------------------------------------------------------------------------------------------------------------
>N_ballii_SG1663
---------------------------------------------------------------------------------------------------------------------------------------------------------------------------------------------------------------------------------------------------------------------------------------------------------------------------------------------------------------------------------------------------------------------------------------------------------------------------------------------------------------------------------------------------------------------------------------------------------------------------------------------------------------------------------------------------------------------------------------------------------------GAAAAAAGATATATTTCGACAGCAAGACTTTCTATATCCGCTACTCCTTCAGGAGTCTATTTACTCACTTGCTCATTATCAAAGCTTCAATAGTTTGATTTTTTACGAACCTGTGGAAATTCTTGG---------TCATGACAAGAAATCTAGTTTAGTACTTGTGAAACGTTTAATTACTCGAATGTATCAA------------------CAGGAATCTTTTATTTCTTCGGTGAATGATTCTAACCAAGATGGATTTTTGGGATACAAGGATTCTTTTTCTTCTCATTTCTCTTCTAAAATGGTATCAGAAGGTTTTGGAGTCATTCTAGAAATCCCATTCGCGTCGCGATTATTATCTTCTCTTGAAGAAAAAAGAAGACCAAGATCTCAGAATTTACGATCTATTCATTCAATATTTCCCTTTTTAGAGGATAAATTCTTACATCTAAATTATGTGTTAGATCTACTAATACCCCATCCCATCCATCTGGAAATCTTGGTTCAAATCCTTCAATGCTGGATCAAAGATGTTCCTTCTTTGCATTTATTGCGATTGTTTTTCCACGAATATCATAATTTGAATAGTTTCATTACTTCAAAGAGATCC------ATTTACGCCTTTTCAAAAAGGAATAAAAGATTCTTTTGGTTCTTACATAATTATTATGTATATGAATACGAATATCTATTCCTTTTTCTTCGTAAAAAGTCTTCTTATTTAAG-ATCAATATC-TTCTGGAGTCTTTCTTGAGCGAACACATTTCTATGGAAAAATA-GAATATCTTATAGTAGTGTTTTGTAATTCTT-TTCAGAGGATCCTATGGTTCCTCAAAGATCCTTTCATACATTATGTTCGATATCAAGGAAAAGCAATTTTGGTTTCAAAAGGGACTCTTATTTTGATGAAGAAATGGAAATCTCATCTTGTGAATTTTTGGCAATCTTATTTTCACTTTTGGTCTCAACCTTATAGGATCCATATAAAGCAATTACCCAACTATTCCTTCTCTTTTTTGGGGTATTTTTCAAGTGTGCTAAAAAATCATTTGATAGTAAGAAATCAAATGCTAGAGAATTCATTTATAATAAAGACTCTGACTAATAAATTAGATACCATAGCCCCAGTTATTTCTCTTATTGGATCATTGTCGAAAGCTCAATTTTGTACTGTATTAGGTCATCCTATTAGTAA---------------------------------------------------------------------------------------------------------------------------------------------------------------------------------------------------------------------------------------------------------------------------------------------------------------------------------------------------------------------------------------------------------------------------------------------------------------------------------------------------------------------------------------------------------------------------------------------------------------------------------------------------------------------------------GAGCCTTGGTATGGAAACCTGCTGAGTGCTAACTT-CCAAA-TTCAGAGAAACCC-TGGAACTAAGAATGGGCAATC-CTGAGCCAAATCCTT-GTTTT-------------GAGAGAAAAAAAA---------------TGGATAGGTGCAGAGACTCAA--TGGAAGCTG-TTCTAACGAATG-AAATTGATTACGTGAC-GCTAATAGCTGAAATC-TTTTTTCTATCGAAATGACAGAAAGGATAACCTTATATACC-TAATACGTACGTATACATACTGACATAGCAAACGATTAATCACAACCCGAATCTTA------TATT----GAATCC------TATTCCGTATC----------------------TCTAG---------ATATGAGA-ATAGAAACCTTCTAATCT------------------------------CTTATTTCTATTATTTAT---------TAATTAGAATGATAGAGATCA-AGAGATC------------------AAAAAATATATGA----------AAAATC---------------------------GAAGTTG--------AAAAAAG------ATTCGAATATTCAGTGATAAAATGATTCATTCCAGAGTTGAATAGATCTTTTGAAGATTAATCGGACGAGAATAAAGAGAGAGTCCCTTTTTACATGTC-----AAT-----ACCGACAACAATGAAATTTATAGTAAGAGGAAAATCCGTCGAATTTTTCAATCGTGAGGGTTCAAGTCC----------------------------------------------------------------------------------------------------------------------------------------------------------------------------------------------------------------------------------------------------------------------------------------------------------------------------------------------------------------------------------
>N_bicarinata_KDNABank_31378
CGTAACAAGGTTTCCGTAGGTGAACCTGCGGAAGGATCATTGTCGAGATCG---AAAGAGACGGAGCGACT-CGGAGAACCCGTGATGTACGCCGCGGCGGTTGCTGCCGCGGAA--CTGCCG-CCCGATTCGTGGCCGCGTCGC-------ATCGTGGC-GCGAAGGAGGTAGGCATGAAAACTTGAGCCGGCGCAGTTACGCGCCAAGGGAG-ATACGCGAAAGCGAGCCCAGCCCGCTGGGCCTCGCCGAGCAG-CGCGCCGAGG-CGCGG-CTGC-TGGATCGACACGACTCTCGGCAATGGATATCTCGGCTCTCGCATCGATGAAGAGCGCAGCGAAATGCGATACGTGGTGCGAATTGCAGAATCCCGTGAACCATCGAGTCTTTGAACGCAAGTTGCGCCCGAGGCCCACCGGCCGAGGGCACGCCCGCCTGGGCGTCAAGCATCGCGTCGCTCCTTGCCAGGA---CCATCCCACGGATGGATGCGTGCG----GGCGGGGATGCGGGGAGTGGCCCGCCGTGC--CATC---GGCGCGGCGGGCTGAAGAGTGGGCGAT-CGTCTTGCTGCCG-GCCACGAAG--------------------------------------------------------------------------------------------------------------------------------------------------------------------------------------------------------------------------------------------------------------------------------------------------------------------------------------------------------------------------------------------------------------------------------------------------------------------------------------------------------------------------------------------------------------------------------------------------------------------------------------------------------------------------------------------------------------------------------------------------------------------------------------------------------------------------------------------------------------------------------------------------------------------------------------------------------------------------------------------------------------------------------------------------------------------------------------------------------------------------------------------------------------------------------------------------------------------------------------------------------------------------------------------------------------------------------------------------------------------------------------------------------------------------------------------------------------------------------------------------------------------------------------------------------------------------------------------------------------------------------------------------------------------------------------------------------------------------------------------------------------------------------------------------------------------------------------------------------------------------------------------------------------------------------------------------------------------------------------------------------------------------------------------------------------------------------------------GGAAACCTGCTGAGTGCTAACTT-CCAAA-TTCAGAGAAACCC-TGGAACTAAGAACGGGCAATC-CTGAGCCAAATCCTT-GTTTT-------------GAGAGAAAAAAA----------------TGGATAGGTGCAGAGACTCAA--TGGAAGCTG-TTCTAACGAATG-AAATTGATTACGTGAC-GCTAATAGCTGAAATC-TTTTTTCTATCAAAATGACAGAAA---------TATATACC-TAATACGTACGTATACATACTGACATAGCAAACGATTAATCACAACCCGAATCTTA------TATC----GAATCC------TATTCCGTATC----------------------TCTAG---------ATATGAGA-ATAGAAACCTTCTAATCT------------------------------CTTCTTTCTATTATTTAT---------TAATTAGAATGATAGAGATCG-AGAGATC------------------AAAAAATATATGA----------AAAATA---------------------------GAAGTTG--------AAAAAAG------ATTCGAATATTCAGTGATAAAATGATTCATTCCAGAGTTGAATAGATCTTTTGAAGATTAATCGGACGAGAATAAAGAGAGAGTCCCTTTTTACATGTC-----AAT-----ACCGACAACAATGAAATTTATAGTAAGAGGAAAATCCGTCGAATTTTTAAATCGTGAGGGTTCAAGTCGCT-CTATCCCCAAGAATAAGCCC-TTTTTCTTTTACTTTCTCTCTCTTTATTTATCC-------------------------------------------------------------------------------------------------------------------------------------------------------------------------------------------------------------------------------------------------------------------------------------------------------------------------
>N_borneense_SG002
CGTAACAAGGTTTCCGTAGGTGAACCTGCGGAAGGATCATTGTCGAGACCG--ATAATAGATGGAGCGATT-CGGAGAACACGTGAAGCATGCGCCGGCGAACGCCGGCGCGAGG--TAACCG-TCGCCTTCGTCGCCACGCCCC-------GGCGGGGC-GCGATGGGTGCCGGTGCG-AAACACGAGCCGGCGCGGAATAGCGCCAAGGGAA--TATGCGAGCACGAGCC--GCCAGACGGC-TTCGTGGCGTGG-CGCGACGTGT-CGCGC-CCGA-TGGATCGACATGACTCTCGGCAATGGATATCTCGGCTCTCGCATCGATGAAGAGCGCAGCGAAATGCGATATGTGGTGCGAATTGCAGAATCCCGTGAACCATCGAGTCTTTGAACGCAAGTTGCGCCCGAGGCCCACCGGCCGAGGGCACGCCCGCCTGGGCGCCAAGCATCACGACACTCCGTGCAAAGG---CCCTCCAATCCTTGGATGGGTCGGCC-CGGCATGGACGTGGAGAGTGGCCCGCCGCGCC-CATT---GGCGCGGCGGGCTGAAGGGAGGGCCAT----CGCCTTG-CG-GCGACGGACGTCGA-GGGGTGGATGCGATCCG--CGAGCATGGCGTTCGCCGCCGCGAGCCCGGCCCTTGGAGCTC----ATGCGCTCCTGCCGATCCCAGCCC---GTGCACCGCGCCGCGCTCGGT-GCTCGGACCGCGACCCCAGGATGAAAAAAGATAGATTTCGACAACAAAACTTCCTATATCCGTTACTCCTGAAGGAGTATATTTACTCACTCGCTCATTATCATAGCTTCAATAGTTTAATTTTTTACGAACCTGCGGAAATTATTGG---------TTATGACAATAAATCTAGTTTAGTACTTGTGAAACGTTTAATTACTCGAATGTATCAACAGGAATATTTTTTTTCTCAGGAATATTTTTTTTCTTCGGTGAATGATTCTAACCAAAATTCATTTTGGGGGTACAATAATTCTTTTTCTTCTCATTTATTTTATAAAAAGGTATCAGAAGGTTTTGGAGTCATTCTGGAAATTCCATTCGCGTTGCAATTAGTATCTTCCCTTGAAGAAAAAAGAATACCAAAATCTCAGAAATTACGATCTATTCATTCAATATTTCCCTTTTTAGAGGATAAATTTTCACATTTAGATTATGTGTCAGATCTACTAATACCCCACCCCATCCATATGGAAATCTTGGTTCAAATCCTTCAATGCTGGATCAAAGATGTTCCTTCTTTGCATTTATTGCGATTGTTTTTCCATGAATATCATAATTTGAATAGTCTCATTACTTCAAAGAAATCT------ATTAACGTATTTTCAAAAAGAAATAAAAGATTCTTTTGGTTCTTATATAATTCTTATGTATATGAATACGAATATTTATTCCTGTTTCTTCGTAAAAAGTCTTCTTATTTAAG-ATCAATATC-TTCTGGAATCTTTCTTGAGCGAACACTTTTATATGGAAAAATC-GAATATCTTATAATAGTGTGTTGCAATTCTT-TTCAAAGGATTCTATGGTTCCTCAAAGATCCTTTCATACATTATGTTCGATATCAAGGAAAAGCAATTTCGGTTTCAAAAGGAACTCTTATTCTGATGAAGAAATGGAAATTTCATCTTGTGAATTTTTGGCAATCTTATTTTCACTTTTGGTCTCAACCTTATAGGATCCTTATAAAGCAATTACCTAACTATTCCTTCTCTTTTATGGGGTATTTTTCAAGTGTACTAAAAAATCATTTGGTAGTAAGAAATCAAATGCTAGATAATTCATTTATAATAAAGACTCTATCTAATAAATTATATACTATAGCCCCAGTTATTTCTCTTATTGGATCATTGTCGAAAGCTCAACTTTGTACTGTATTGGGTCATCCAATTAGTAAACCGATCTGG-ACCGATTTATCGGATTCTGATATTCTTGATCGATTTTGTCGGATATGTAGAAATCTTTGTCGTTATCACAGCGGATCCTCAAATAAACAGATTTTGTATCGTATAAAGTATATACTTCGACTTTCGTGTGCTAAAACTTTGGCTCGTAAACATAAAAGTACAGTACGCACTTTTATGCGAAGATTAGGTTCGAGATTCTTAGAAGAATTTTTTTTGGAAGAAGAACAA----GCTCTTTCTTTAATCTTCCTCCAAAGAATCCCCTTTACTTTACACGGATTACATAG---AGAACGTATTTGGTATTTGGACATTATCCGTATCAA----------------TGATCTGGTGGATCTTTCTTGATTGTTAATGATACTTTTTCATG-----------------AAAAAAAAAAAAGAAAGAAATAAAAAAAAAAAA------------------------------------------------------------------------------------------------------------------------------------------------------------------------------------------------------------------------------GGAACCTGCTAAGTGATAACTT-CCAAA-TTCAGAGAAACCC-TGGAACTAAAAAGGGGCAATC-CTGAGCCAAATCTTT-GTTTT-------------GATAAAAAAAAAA---------------TGGATAGGTGCAAAGACTCAA--TGGAAGCTG-TTCTAACGAATG-AAATTGACTACATGAC-GTTAGTAGCTAAAATA-TTTTTTCTTTCGAAATGACATAAAGGATAACCTTGTATACC-TAATATGTACGTATACATACTGATATAAAAAACGATT----ACAACCCGAATCTTA------TATC----GAATCC------TATTCTGTATC----------------------TCTAT---------ATAGGAAA-ATAAAAATATTCTCATCTT---------TTTTATTTCTATTATCTCT-TCTATTTCTATTATTTAT---------TAATTAAAATAATTAGAATGATAGAGATC------------------AAAAAATATATGG----------AAATTT---------------------------GAAGTTG--------AAAAAAT------ATTAAAATATTCAGTGATCA---------------------ATAAATCTTTTGAAAATTAATCGGACGAAAATAAAGAGAGAGTCCCATTTTACATGTC-----AAT-----ACCGACAACAATGAAATTTATAGTAATAGGAAAATCCGTCAAATTTTCAAATCGTGAGGGTTCAAGTC-----------------------------------------------------------------------------------------------------------------------------------------------------------------------------------------------------------------------------------------------------------------------------------------------------------------------------------------------------------------------------------
>N_campestris
CGTAACAAGGTTTCCGTAGGTGAACCTGCGGAAGGATCATTGTCGAGATCG---AAAGAGACGGCGCGACT-CGGAGAACGCGTGATGCATGCCGCGGCAGTCAATGCAGCGGAA--TTACCG-ACCGATTCGTCGCCGCGTCGC-------ATCGGGGC-GCGAATGAGGTGGGTATGAAAACTTGAGCGGGCGCAGTTACGCGCCAAGGGAA-ACATTCAAAAGCGGGCCCAGCGGGCTGGGACCCGCCGAGCAG-CCCGCGGATG-CGTGG-CTGC-TGGATCGACACGACTCTCGGCAATGGATATCTCGGCTCTCGCATCGATGAAGAGCGCAGCGAAATGCGATACGTGGTGCGAATTGCAGAATCCCGTGAACCATCGAGTCTTTGAACGCAAGTTGCGCCCGAGGCCCACCGGCCGAGGGCACGCCCGCCTGGGCGTCAAGCATCGCGTTGCTCCTTGCCAAGG---CCATCCCACGGATGGATGCGTATG----GGCGGGGACGTGCGTAGTGGCCCGCCGTGC--CCTC---GGCGCGGCGGGCTGAAGAGCGGGCGAT-CGTCTTGCTGCCG-GCCACGAACGGTGAGGGGGTGGATAGAAGCTATTCGGGCACGATGAATGTCGCCTCGAGGTGGCCGGAGCACGGTT----GATCGTTGCGGACGATCCCGACCC---GGGCGTCGCCGCATCGGCGGC-GCTCGGAATGCGACCCCAGGAT----------------------------------------------------------------------------------------------------------------------------------------------------------------------------------------------------------------------------------------------------------------------------------------------------------------------------------------------------------------------------------------------------------------------------------------------------------------------------------------------------------------------------------------------------------------------------------------------------------------------------------------------------------------------------------------------------------------------------------------------------------------------------------------------------------------------------------------------------------------------------------------------------------------------------------------------------------------------------------------------------------------------------------------------------------------------------------------------------------------------------------------------------------------------------------------------------------------------------------------------------------------------------------------------------------------------------------------------------------------------------------------------------------------------------------------------------------------------------------------------------------------------------------------------------------------------------------------------------------------------------------------------------------------------------------------------------------------------------------------------------------------------------------------------------------------------------------------------------------------------------------------------------------------------------------GAGCCTTGGTATGGAAACCTGCTGAGTGCTAACTT-CCAAA-TTCAGAGAAACCC-TGGAACTAAGAAGGGGCAATC-CTGAGCCAAATCCTT-GTTTT-------------GAGAGAAAAAAGAA--------------TGGATAGGTGCAGAGACTCAA--TGGAAGCTG-TTCTAACGAATG-AAATTGATTACGTGAC-GCTCGTAGCTAAGATC-TTTTTTCTATCGAAATGACAGAAAGGATAACCTTATATACC-TAATACGCACGTATACATACTGACATAGCAAACGATTAATCACAACCCGAATCTTA------TATC----GAATCC------TATTCCGTATC----------------------TCTAG---------ATATGAGA-ATAGAAACCTTCTAATCT------------------------------TTTATTTCTATTATTTAT---------CAATTAGAATGATAGAGATCA-AGAGATC------------------AAAAAATATATGA----------AAAATC---------------------------GAAGTTG--------AAAAAAG------ATTCGAATATTTAGTGATAAAATGATTCATTCCAGAGTTGAATAGATCTTTTGAAGATTAATCGGACGAGAATAAAGAGAGAGTCCCTTTTTACATGTC-----AAT-----ACCGACAACAATGAAATTTATAGTAAGAGGAAAATCCGTCGAATTTTTAAATCGTGAGGGTTCAAGTCCTTCCTATCCCCA----------------------------------------------------------------------------------------------------------------------------------------------------------------------------------------------------------------------------------------------------------------------------------------------------------------------------------------------------------------------
>N_carinata_MyNa73
CGTAACAAGGTTTCCGTAGGTGAACCTGCGGAAGGATCATTGTCGAGATCG---AAAGAGACGGCGCGACT-CGGAGAACGCGTGATGTATGCCGCGGCAGTCAGTGCAGCGGAA--TTACCG-CCCGATTCGTCGCCGCGTCGC-------ATCGGGGC-GCGAATGAGGTGGGTATGAAAACTTGAGCGGGCGCAGTTACGCGCCAAGGGAA-AAATTCAAAAGCGGGCCCAGCGGGCTGGGCCCCGCCGAGCAGCCCCGCTGAGG-CGTGG-CTGC-TGGATCGACACGACTCTCGGCAATGGATATCTCGGCTCTCGCATCGATGAAGAACGCAGCA----------------------------------------------------------------------------------------------------------------------------------------------------------------------------------------------------------------------------------------------------------------------------------------------------------------------------------------------------------------------------------------------------------GAAAAAAGATATATTTTGGCAGCAAGACTTCCTATATCCGCTACTCCTTCAGGAGTCTATTTACTCACTTGCTCATTATCAGAGCTTCAATAGCTTGATTTTTTACGAACCTGTGGAAATTATTGG---------TCATGACAATAAATCTAGTTTAGTACTTGTGAAACGTTTAATTACTCGAATGTATCAA------------------CAGGGATCTTTTATTTCTTCGGTAAATGATTCTAACCAAGATGGATTTTTGGGACACAAGGATCCTTTTTCTTCTCATTTCTCTTCTAAAATGGTATCAGAAGGTTTTGGAGTCATTCTAGAAATCCCATTCGCGTTGCGATTCTTATCTTCTCTTGAAGAAAAAAGAAGACCAAGATCTCAGAATTTACGATCTATTCATTCAATATTTCCATTTTTAGAGGATAAATTCTTACATCTAAATCATGTGTTAGATCTACTAATACCCCATCCCATCCATCTGGAAA-CTTGGTTCAAATCCTTCAATGCTGGATCAAAGATGTTCCTTCTTTGCATTTATTGCGATTGTTTTTCCACGAATATCATAATTTGAATAGTTTCATTACTTCAAAGAGATCC------ATTTACGCCTTTTCAAAAAGGAATAAAAGATTCTTTTGGTTCTTACATAATTATTATGTATATGAATACGAATATCTATTCCTGTTTCTTCGTAAACAGTCTTCTTATTTAAG-ATCAATATC-TTCTGGAGTCTTTCTTGAGCGAACACATTTCTATGGAAAAATA-GAATATCTTATAGTAGTGTTTTGTAATTCTT-TTCAGAGGATCCTATGGTTCCTCAAAGATCCTTTCATACATTATGTTCGATTTCAAGGAAAAGCAATTTTGGTTTCAAAAGGGACTCTTATTTTGATGAAGAAATGGAAATCTCATCTTGTGAATTTTTGGCAATTTTATTTTCACTTTTGGTCTCAACCTTATAGGATCCATATAAAGCAATTACCCAACTATTCTTTCTCTTTTTTGGGGTATTTTTCAAGTGTGATAAAAAATCATTTGATAGTAAGAAATCAAATGCTAGAGAATTCATTTATAATAAATACTCTGACTAATAAATTAGATACCATAGCCCCAGTTATTTCTCTTATTGGATCATTGTCAAAAGCTCAATTTTGTACTGTATTGGGTCATCCTATTAGTAAACCGATCTGG-ACCGATTTATCGGATTCTGATATTCTTGATCGATTTTGTCGGATATGTAGAAATCTTTGTCGTTATCACAGTGGATCTTCAAATAAACAGGTTTTGTATCGTATAAAGTATATACTTCGACTTTCGTGTGCTAGAACTTTGGCTCGTAAACATAAGAGTACAGTACGCACTTTTATGCGAAGATTAGGTTCGGGATTCTTAGAAGAATTCTTTTTGGAAGAAGAACAA----GCTCTTTCTTTAACCTTCCTCCAAAGAATCCCCTTTACTTTACACGGATTACATAG---AGAACGTATTTGGTATTTGGACCTTATCCGTATAAA----------------TGATTTAGTGGATCATTCATGATTGTTCATGGGACTTTTTCATG-----------------AAAAAAAAAAAAAAAAAAAAAA----------------------GATTCATGAATTTGT-ATTCTGAAATGCTCGTATATCAT----------TCTATATTTATATCGAATATATC--------------ATCATA---------TTCGTGGTGAAATAAACTGA------------GTAGTCAAAATTCTTAGACTTTTTT-------------------------TCAATATGTAATTAT------------GGAAACCTGCTGAGTGCTAACTT-CCAAA-TTCAGAGAAACCC-TGGAACTAAGAATGGGCAATC-CTGAGCCAAATCCTT-GTTTT-------------GAGAGAAAAAAAA---------------TGGATAGGTGCAGAGACTCAA--TGGAAGCTG-TTCTAACGAATG-AAATTGATTACGTGAC-GCTCGTAGCTAAGATC-TTTTTTCTATCGAAATGACAGAAAGGATAACCTTATATACC-TAATACGCACGTATACATACTGACATAGCAAACGATTAATCACAACCCGAATCTTA------TATC----GAATCC------TATTCCGTATC----------------------TCTAG---------ATATGAGA-ATGGAAACCTTCTAATCT------------------------------TTTCTTTCTATTATTTCT---------CAATTAGAATGATAGAGATCA-AGAGATC------------------AAAAGATATATGA----------AAAATC---------------------------GAAGTTG--------AAAAAAG------ATTCGAATATTTAGTGATAAAATGATTCATTCCAGAGTTGAATAGATCTTTTGAAGATTAATCGGACGAGAATAAAGAGAGAGTCCCTTTTTACATGTC-----AAT-----ACCGACAACAATGAAATTTATAGTAAGAGGAAAAT--------------------------------------------------------------------------------------------------------------------------------------------------------------------------------------------------------------------------------------------------------------------------------------------------------------------------------------------------------------------------------------------------------------------
>N_carinata_SG003
---------------------------------------TTGTCGAGATCG---AAAGAGACGGCGCGACT-CGGAGAACGCGTGATGTATGCCGCGGCAGTCAGTGCAGCGGAA--TTACCG-CCCGATTCGTCGCCGCGTCGC-------ATCGGGGC-GCGAATGAGGTGGGTATGAAAACTTGAGCGGGCGCAGTTACGCGCCAAGGGAA-AAATTCAAAAGCGGGCCCAGCGGGCTGGGCCCCGCCGAGCAGCCCCGCTGAGG-CGTGG-CTGC-TGGATCGACACGACTCTCGGCAATGGATATCTCGGCTCTCGCATCGATGAAGAGCGCAGCGAAATGCGATACGTGGTGCGAATTGCAGAATCCCGTGAACCATCGAGTCTTTGAACGCAAGTTGCGCCCGAGGCCCACCGGCCGAGGGCACGCCCGCCTGGGCGTCAAGCATCGCGTTGCTCCTTGCCAAGG---CCATCCCACGGATGGATGCGTATG----GGCGGGGACGTGCATAGTGGCCCGCCGTGC--CCTC---GGCGCGGCGGGCTGAAGAGCGGGCGAT-CGTCTTGCTGCCG-GCCACGAACGGTGA-GGGGTGGATAGAAGCTATTCGGGCACGATGAATGTCGCCTCGAGGTGGTCGGAGCATTGTT----GATCGTTGCGGATGATCCCGACCC---GGGCGTCGCCGCATCGGCGGC-GCTCGGAATGCGACCCCAGGATGAAAAAAGATATATTTTGGCAGCAAGACTTCCTATATCCGCTACTCCTTCAGGAGTCTATTTACTCACTTGCTCATTATCAGAGCTTCAATAGCTTGATTTTTTACGAACCTGTGGAAATTATTGG---------TCATGACAATAAATCTAGTTTAGTACTTGTGAAACGTTTAATTACTCGAATGTATCAA------------------CAGGGATCTTTTATTTCTTCGGTAAATGATTCTAACCAAGATGGATTTTTGGGACACAAGGATCCTTTTTCTTCTCATTTCTCTTCTAAAATGGTATCAGAAGGTTTTGGAGTCATTCTAGAAATCCCATTCGCGTTGCGATTCTTATCTTCTCTTGAAGAAAAAAGAAGACCAAGATCTCAGAATTTACGATCTATTCATTCAATATTTCCATTTTTAGAGGATAAATTCTTACATCTAAATCATGTGTTAGATCTACTAATACCCCATCCCATCCATCTGGAAATCTTGGTTCAAATCCTTCAATGCTGGATCAAAGATGTTCCTTCTTTGCATTTATTGCGATTGTTTTTCCACGAATATCATAATTTGAATAGTTTCATTACTTCAAAGAGATCC------ATTTACGCCTTTTCAAAAAGGAATAAAAGATTCTTTTGGTTCTTACATAATTATTATGTATATGAATACGAATATCTATTCCTGTTTCTTCGTAAACAGTCTTCTTATTTAAG-ATCAATATC-TTCTGGAGTCTTTCTTGAGCGAACACATTTCTATGGAAAAATA-GAATATCTTATAGTAGTGTTTTGTAATTCTT-TTCAGAGGATCCTATGGTTCCTCAAAGATCCTTTCATACATTATGTTCGATTTCAAGGAAAAGCAATTTTGGTTTCAAAAGGGACTCTTATTTTGATGAAGAAATGGAAATCTCATCTTGTGAATTTTTGGCAATTTTATTTTCACTTTTGGTCTCAACCTTATAGGATCCATATAAAGCAATTACCCAACTATTCTTTCTCTTTTTTGGGGTATTTTTCAAGTGTGATAAAAAATCATTTGATAGTAAGAAATCAAATGCTAGAGAATTCATTTATAATAAATACTCTGACTAATAAATTAGATACCATAGCCCCAGTTATTTCTCTTATTGGATCATTGTCAAAAGCTCAATTTTGTACTGTATTGGGTCATCCTATTAGTAAACCGATCTGG-ACCGATTTATCGGATTCTGATATTCTTGATCGATTTTGTCGGATATGTAGAAATCTTTGTCGTTATCACAGTGGATCTTCAAATAAACAGGTTTTGTATCGTATAAAGTATATACTTCGACTTTCGTGTGCTAGAACTTTGGCTCGTAAACATAAGAGTACAGTACGCACTTTTATGCGAAGATTAGGTTCGGGATTCTTAGAAGAATTCTTTTTGGAAGAAGAACAA----GCTCTTTCTTTAACCTTCCTCCAAAGAATCCCCTTTACTTTACACGGATTACATAG---AGAACGTATTTGGTATTTGGACATTATCCGTATAAA----------------TGATCTAGTGGATCATTCATGATTGTTCATGGGACTTCTTCATGATAATAAT---------AAAAAAAAAAAAAAAAGAA----------------------------TCATGAATTTGTAATTCGGAAATGCTCGTATATCAT----------TCTATATTTATATC------------------------------------------------------------------------------------------------------------------------------------------------------------CTGAGTGCTAACTT-CCAAA-TTCAGAGAAACCC-TGGAACTAAGAATGGGCAATC-CTGAGCCAAATCCTT-GTTTT-------------GAGAGAAAAAAAA---------------TGGATAGGTGCAGAGACTCAA--TGGAAGCTG-TTCTAACGAATG-AAATTGATTACGTGAC-GCTCGTAGCTAAGATC-TTTTTTCTATCGAAATGACAGAAAGGATAACCTTATATACC-TAATACGCACGTATACATACTGACATAGCAAACGATTAATCACAACCCGAATCTTA------TATC----GAATCC------TATTCCGTATC----------------------TCTAG---------ATATGAGA-ATAGAAACCTTCTAATCT------------------------------TTTCTTTCTATTATTTCT---------CAATTAGAATGATAGAGATCA-AGAGATC------------------AAAAGATATATGA----------AAAATC---------------------------GAAGTTG--------AAAAAAG------ATTCGAATATTTAGTGATAAAATGATTCATTCCAGAGTTGAATAGATCTTTTGAAGATTAATCGGACGAGAATAAAGAGAGAGTCCCTTTTTACATGTC-----AAT-----ACCGACAACAATGAAATTTATAGTAAGAGGAAAATCCGTCGAATTTTTAAATCGTGAGGGTTCAAGTCCCTCCTATCCCCC----------------------------------------------------------------------------------------------------------------------------------------------------------------------------------------------------------------------------------------------------------------------------------------------------------------------------------------------------------------------
>N_cf_concolor_Y0978
CGTAACAAGGTTTCCGTAGGTGAACCTGCGGAAGGATCATTGTCGAGATCG---AAAGAGACGGCGCGACT-CGGAGAACGCGTGATTTATGCCGCGGCAGTCAGTGCAGCGGAA--TTACCG-CCCGATTCGTCGCCGCGTCGC-------ATCGGGGC-GCGAATGAGGTGGGTATGAAAACTTGAGCGGGCGCAGTTACGCGCCAAGGGAA-AAATTCAAAAGCGGGCCCAGCGGGCTGGGCCCCGCGGAGCAG-CCCGCTGAGG-CGTGG-CTGC-TGGATCGACACGACTCTCGGCAATGGATATCTCGGCTCTCGCATCGATGAAGAGCGCAGCGAAATGCGATACGTGGTGCGAATTGCAGAATCCCGTGAACCATCGAGTCTTTGAACGCAAGTTGCGCCCGAGGCCCACCGGCCGAGGGCACGCCCGCCTGGGCGTCAAGCATCGCGTTGCTCCTTGCCAAGG---CCATCCCACGGATGGATGCGTATG----GGCGGGGACGTGCATAGTGGCCCGCCGTGC--CCTC---GGCGCGGCGGGCTGAAGAGCGGGCGAT-CGTCTTGCTGCCG-GCCACGAACGGTGA-GGGGTGGATAGAAGCTATTCGGGCACGATGAATGTCGCCTCGAGTTGGTCGGAGCATTGTT----GATCGTTGCGGATGATCCCGACCC---GGGCGTCGCCGCATCGGCGGC-GCTCGGAATGCGACCCCAGGATGAAAAAAGATATATTTTGGCAGCAAGACTTCCTATATCCGCTACTCCTTCAGGAGTCTATTTACTCACTTGCTCATTATCAGAGCTTCAATAGCTTGATTTTTTACGAACCTGTGGAAATTATTGG---------TCATGACAATAAATCTAGTTTAGTACTTGTGAAACGTTTAATTACTCGAATGTATCAA------------------CAGGGATCTTTTATTTCTTCGGTAAATGATTCTAACCAAGATGGATTTTTGGGACACAAGGATCCTTTTTCTTCTCATTTCTCTTCTAAAATGGTATCAGAAGGTTTTGGAGTCATTCTAGAAATCCCATTCGCGTTGCGATTCTTATCTTCTCTTGAAGAAAAAAGAAGACCAAGATCTCAGAATTTACGATCTATTCATTCAATATTTCCATTTTTAGAGGATAAATTCTTACATCTAAATCATGTGTTAGATCTACTAATACCCCATCCCATCCATCTGGAAATCTTGGTTCAAATCCTTCAATGCTGGATCAAAGATGTTCCTTCTTTGCATTTATTGCGATTGTTTTTCCACGAATATCATAATTTGAATAGTTTCATTACTTCAAAGAGATCC------ATTTACGCCTTTTCAAAAAGGAATAAAAGATTCTTTTGGTTCTTACATAATTATTATGTATATGAATACGAATATCTATTCCTGTTTCTTCGTAAACAGTCTTCTTATTTAAG-ATCAATATC-TTCTGGAGTCTTTCTTGAGCGAACACATTTCTATGGAAAAATA-GAATATCTTATAGTAGTGTTTTTTAATTCTT-TTCAGAGGATCCTATGGTTCCTCAAAGATCCTTTCATACATTATGTTCGATTTCAAGGAAAAGCAATTTTGGTTTCAAAAGGGACTCTTATTTTGATGAAGAAATGGAAATCTCATCTTGTGAATTTTTGGCAATTTTATTTTCACTTTTGGTCTCAACCTTATAGGATCCATATAAAGCAATTACCCAACTATTCCTTCTCTTTTTTGGGGTATTTTTCAAGTGTGATAAAAAATCATTTGATAGTAAGAAATCAAATGCTAGAGAATTCATTTATAATAAATACTCTGACTAATAAATTAGATACCATAGCCCCAGTTATTTCTCTTATTGGATCATTGTCAAAAGCTCAATTTTGTACTGTATTGGGTCATCCTATTAGTAAACCGATCTGG-ACCGATTTATCGGATTCTGATATTCTTGATCGATTTTGTCGGATATGTAGAAATCTTTGTCGTTATCACAGTGGATCTTCAAATAAACAGGTTTTGTATCGTATAAAGTATATACTTCGACTTTCGTGTGCTAGAACTTTGGCTCGTAAACATAAGAGTACAGTACGCACTTTTATGCGAAGATTAGGTTCGGGATTCTTAGAAGAATTCTTTTTGGAAGAAGAACAA----GCTCTTTCTTTAACCTTCCTCCAAAGAATCCCCTTTACTTTACACGGATTACATAG---AGAACGTATTTGGTATTTGGACATTATCCGTATAAA----------------TGATCTAGTGGATCATTCATGATTGTTCATGGGACTTCTTCATGATAATAAT---------AAAAAAAAAAAA--------------------------------GATTCATGAATTTGT-ATTCTGAAATGCTCGTATATCAT----------TCTATATTTATATCGAATATATC--------------ATCATA---------TTCGTGGTGAAATAAACTGA------------GTAGTCAAAATTCTTAGACTTTTTT-------------------------TCAATATGTAATTAT------------GGAAACCTGCTGAGTGCTAACTT-CCAAA-TTCAGAGAAACCC-TGGAACTAAGAATGGGCAATC-CTGAGCCAAATCCTT-GTTTT-------------GAGAGAAAAAAA----------------TGGATAGGTGCAGAGACTCAA--TGGAAGCTG-TTCTAACGAATG-AAATTGATTACGTGAC-GCTCGTAGCTAAGATC-TTTTTTCTATCGAAATGACAGAAAGGATAACCTTATATACC-TAATACGCACGTATACATACTGACATAGCAAACGATTAATCACAACCCGAATCTTA------TATC----GAATCC------TATTCCGTATC----------------------TCTAG---------ATATGAGA-ATAGAAACCTTCTAATCT------------------------------TTTATTTCTATTATTTAT---------CAATTAGAATGATAGAGATCA-AGAGATC------------------AAAAGATATATGA----------AAAATC---------------------------GAAGTTG--------AAAAAAG------ATTCGAATATTTAGTGATAAAATGATTCATTCCAGAGTTGAATAGATCTTTTGAAGATTAATCGGACGAGAATAAAGAGAGAGTCCCTTTTTACATGTC-----AAT-----ACCGACAACAATGAAATTTATAGTAAGAGGAAAAT--------------------------------------------------------------------------------------------------------------------------------------------------------------------------------------------------------------------------------------------------------------------------------------------------------------------------------------------------------------------------------------------------------------------
>N_cf_mackinnonii_MY73
CGTAACAAGGTTTCCGTAGGTGAACCTGCGGAAGGATCATTGTCGAGACCG--ATATGAGATGGAGCGATT-CGGAGAACACGTGAAGCATGCGCCGGCGAACGTCGGCGCGAGGTATAACCG-TCGCCGTCGTCGCCACGCCTC-------GGCGGGGC-GCGATGGGTGCCGGTGCG-AAACATGAGCCGGCGCGGAATTGCGCCAAGGGAA--TATGCGAGCACGAGCC--GCCAGACGGT-TTCGTGGCGTGG-CGCGACGTGT-CGCGC-CCGA-TGGATCGACATGACTCTCGGCAATGGATATCTCGGCTCTCGCATCGATGAAGAACGCAACA----------------------------------------------------------------------------------------------------------------------------------------------------------------------------------------------------------------------------------------------------------------------------------------------------------------------------------------------------------------------------------------------------------GAAAAAAGATAGATTTCGACAACAAAACTTCCTATATCCGTTACTCCTGAAGGAGTATATTTACTCACTCGCTCATTATCATAGCTTCAATAGTTTGATTTTTTACGAACCTGCGGAAATTATTGG---------TTATGACAATAAATCTAGTTTAGTACTTGTGAAACGTTTAATTACTCGAATGTATCAA------------------CAGGAATCTTTTTTTTCTTCGGTGAATGATTCTAACCAAAATTCATTTTGGGGGTACAATAATTCTTTTTCTTCTCATTTATTTTATAAAAAGGTATCAGAAGGTTTTGGAGTCATTCTGGAAATTCCATTCGCGTTGCAATTAGTATCTTCCCTTGAAGAAAAAAGAATACCAAAATCTCAGAATTTACGATCTATTCATTCAATATTTCCCTTTTTAGAGGATAAATTTTCACATTTAGATTATGTGTTAGATCTACTAATACCCCACCCCATCCATATGGAAATCTTGGTTCAAATCCTTCAATGCTGGATCAAAGATGTTCCTTCTTTGCATTTATTGCGATTGTTTTTCCATGAATATCATAATTTGAATAGTCTCATTACTTCAAAGAAATCT------ATTAACGTATTTTCAAAAAGAAATAAAAGATTCTTTTGGTTCTTATATAATTCTTATGTATATGAATACGAATATTTATTCCTGTTTCTTCGTAAAAAGTCTTCTTATTTAAG-ATCAATATC-TTCTGGAATCTTTCTTGAGCGAACACTTTTATATGGAAAAATC-GAATATCTTATAATAGTGTGTTGCAATTCTT-TTCAAAGGATTCTATGGTTCCTCAAAGATCCTTTCATACATTATGTTCGATATCAAGGAAAAGCAATTTTGGTTTCAAAAGGAACTCTTATTCTGATGAAGAAATGGAAATTTCATCTTGTGAATTTTTGGCAATCTTATTTTCACTTTTGGTCTCAACCTTATAGGATCCTTATAAAGCAATTACCTAACTATTCCTTCTCTTTTATGGGGTATTTTTCAAGTGTACTAAAAAATCATTTGGTAGTAAGAAATCAAATGCTAGAGAATTCATTTATAATAAAGACTCTATCTAATAAATTAGATACTATAGCCCCAGTTATTTCTCTTATTGGATCATTGTCGAAAGCTCAACTTTGTACTGTATTGGGTCATCCTATTAGTAAACCGATCTGG-ACCGATTTATCGGATTCTGATATTCTTGATCGATTTTGTCGGATATGTAGAAATCTTTGTCGTTATCACAGCGGATCCTCAAATAAACAGATTTTGTATCGTATAAAGTATATACTTCGACTTTCGTGTGCTAAAACTTTGGCTCGTAAACATAAAAGTACAGTACGCACTTTTATGCGAAGATTAGGTTCGAGATTCTTAGAAGAATTTTTTTTGGAAGAAGAACAA----GCTTTTTTTTTAATCTTCCTCCAAAGAATCCCCTTTACTTTACACGGATTACATAG---AGAACGTATTTGGTATTTGGACCTTTTCCGGATCAA----------------AGATTTGGGGGATCTTTTTTGATTGTTAATGAGACTTTTTCATG-----------------AAAAAAAAAAAAAAATAAAAA---------------------------------TTTGT-ATTTTGAAATGCTCGTATATCGT----------TAT------ATATCGACTATATC--------------ATCATAT-ATCATA-TTCGTGGTGAAATTAACTTA------------GTAGTCAAAATTCTGAGACTTTCTTC------------------------TCAATATGTAATTAT------------GGAAACCTGCTAAGTGATAACTT-CCAAA-TTCAGAGAAACCC-TGGAACTAAAAAGGGGCAATC-CTGAGCCAAATCTTT-GTTTT-------------GATAGAAAAAAAAA--------------TGGATAGGTGCAGAGACTCAA--TGGAAGCTG-TTCTAACGAATG-AAATTGACTACATGAC-GTTAGTAGCTAAAATA-TTTTTTCTATCGAAATGACAGAAAGGATAACCTTGTATACC-TAATATGTACGTATACATACTGACATAGCAAACGATTAATCACAACCCGAATCTTA------TATC----GAATCC------TATTCTGTATC----------------------TCTAT---------ATAAGAGA-ATAGAAATATTCTCCTCTT---------TTTTATTTCTATTATCTCT-TCTATTTCTATTATTTAT---------TAATTAGAATAATTAGAATGATAGAGATC------------------AAAAAATATATGG----------AAATTT---------------------------GAAGTTG--------AAAAAAT------ATTAGAATATTCAGTGATCA---------------------ATAGATCTTTTGAAGATTAATCGGACGAGAATAAAGAGAGAGTCCCATTTTACATGTC-----AAT-----ACCGACAACAATGAAATTTATAGTAATAGGAAAAT--------------------------------------------------------------------------------------------------------------------------------------------------------------------------------------------------------------------------------------------------------------------------------------------------------------------------------------------------------------------------------------------------------------------
>N_cf_viridis_NER01
CGTAACAAGGTTTCCGTAGGTGAACCTGCGGAAGGATCATTGTCGAGACCG--AGRATAGTTGGAGCGATT-CGGAGAACACGTGAAGCATGCGCCGGCGAAAGTCGGCGCGAGG--GAGCCA-CCGCCGTCGTCGCCACGCCTC-------GGCGGGGC-GCGATGGGTGCCGGTGCG-AAACATGAGCCGGCGCGGAATTGCGCCAAGGGAAAATATGCGAGCACGAGCC--GCCAGGCGGT-TTCGTGGCGCGG-CGCGACGTGT-CGCGC-CCGA-TGGATCGACATGACTCTCGGCAATGGATATCTCGGCTCTCGCATCGATGAAGAGCGCAGCGAAATGCGATATGTGGTGCGAATTGCAGAATCCCGTGAACCATCGAGTCTTTGAACGCAAGTTGCGCCCGAGGCCCACCGGCCGAGGGCACGCCCGCCTGGGCGCCAAGCATCGCGACACTCCGTGCAAAGG---CCCTCCAATCTTCGGATGAG---GCCCCGGCACGGACGTGGAGAGTGGCCCGCCGTGCC-CATT---GGCGCGGCGGGCTGAAGGTAGGGCCAT-CATCGTCTTG-TG-GCGACGGACGTCGA-GGGGTGGATGCAATCCG--CGAGCACGGCGTGCGCCGCCGCGAGCCCGGCCCTTGGAGCTC----AAGCGCTCCAGCCGATCCCCGCCC---GTGCACCGCGCCGCGTTCGGT-GCTCGGACTGCGACCCCAGGATGAAAAAAGATAGATTTCGACAACAAAACTTCCTATATCCGTTACTCCTGAAGGAATATATTTACTCACTCGCTCATTATCATAGCTTCAATAGTTTGATTTTTTACGAACCTGCGGAAATTATTGG---------TTATGACAATAAATCTAGTTTAGTACTTGTGAAACGTTTAATTACTCGAATGTATCAA------------------CAGGAATCTTTTTTTTCTTCGGTGAATGATTCTAACCAAAATTCATTTTGGGGGTACAAGAATTCTTTTTCTTCTCATTTATTTTCTAAAAAGGTATCAGAAGGTTTTGGAGTCATTCTGGAAATTCCATTCGCGTTGCGATTAGTATCTTCCCTTGAAGAAAAAAGAATACCAAAATCTCAGAATTTACGATCTATTCATTCAATATTTCCCTTTTTAGAGGATAAATTTTCACATTTAGATTATGTGTCAGATCTACTAATACCCCACCCCATCCATATGGAAATCTTGGTTCAAATCCTTCAATGCTGGATCAAAGATGTTCCTTCTTTGCATTTATTGCGATTGTTTTTCCATGAATATCATAATTTGAATAGTCTCATTACTTCAAAGAAATCT------ATTAACGTATTTTCAAAAAGAAAGAAAAGATTATTTTGGTTCTTATATAATTCTTATGTATATGAATACGAATATTTATTCTTGTTTCTTCGTAAAAAGTCTTCTTATATAAG-ATCTATATC-TTATAGAATCTTTCTTGAGCGAACACTTTTATATGGAAAAATC-GAATATCTTATAATAGTGTGTTGCAATTCTT-TTCAAAGGATTCTATGGTTCCTCAAAGATCCTTTCATACATTATGTTCGATATCAAGGAAAAGCAATTTTGGTTTCAAAAGGAACTCTTATTCTGATGAAGAAATGGAAATTTCATCTTGTGAATTTTTGGCAATCTTATTTTCACTTTTGGTCTCAACCTTATAGGATCCTTATAACGCAATTACCTAACTATTCCTTCTCTTTTATGGGGTATTTTTCAAGTGTACTAAAAAATCATTTGGTAGTAAGAAATCAAATGCTAGAGAATTCATTTATAATAAATACTCTATCTAATAAATTAGATACTATAGCCCCAGTTATTTCTCTTATTGGATCATTGTCGAAAGCTCAACTTTGTACTGTATTGGGTCATCCTATTAGTAAACCGATCTGG-ACCGATTTATCGGATTCTGATATTCTTGATCGATTTTGTCGGATATGTAGAAATCTTTGTCGTTATCACAGCGGATCCTCAAATAAACAGATTTTGTATCGTATAAAGTATATACTTCGACTTTCGTGTGCTAAAACTTTGGCTCGTAAACATAAAAGTACAGTACGTACTTTTATGCGAAGATTAGGTTCGAGATTCTTAGAAGAATTTTTTTTGGAAGAAGAACAA----GCTCTTTCTTTAATCTTCCTCCAAAGAATCCCCTTTACTTTACACGGATTACATAA---AGAACGTATTTGGTATTTGGACATTATCCGTATCAA----------------TGATCTGGTGGATCTTTCTTGATTGTTAATGAGACTTTTTCATG-----------------AAAAAAAAA---------------------------------------------TTTGT-ATTCTGAAATGCTCGTATATCGT----------TAT------ATATCGAATATATC--------------ATCATAT-ATCATA-TTCGTGGTGAAATTAACTTA------------GTAGTCAAAATTCTGAGACTTTCTTC------------------------TCAATATGTAATTATGA-CCTTGGTATGGAA-CCTGCTAAGTGATAACTT-CCAAA-TTCAGAGAAACCC-TGGAACTAAAAAGGGGCAATC-CTGAGCCAAATCTTT-GTTTTTTTTT--------TATAGAAAAAAAAAA-------------TGGATAGGTGCAGAGACTCAA--TGGAAGCTG-TTCTAACGAATG-AAATTGACTACATGAC-GTTAGTAGCTAAAATA-TTTTTTCTATCGAAATGACAGAAAGGATAACCTTGTATACC-TAATATGTACGTATACATACTGACATAGCAAACGATTAATCACAACCCGAATCTTA------TATT----GAATCC------TATTCTGTATC----------------------TCTAT---------ATAGGAGA-ATAGAAATATTCTCATCTTTCTTATTTCTTTTATTTCTATTATCTCT-TCTATTTCTATTATTTAT---------TAATTCTAATAAATAGAATGATAGAGATC------------------AAAAAATATATGGAAATTTATGGAAATTT---------------------------GAAGTTG--------AAAAAAT------ATTAGAATATTCAGTGATCA---------------------ATAGATCTTTTGAAGATTAATCGGACGAGAATAAAGAGAGAGTCCCTTTTTACATGTC-----AAT-----ACCGACAACAATGAAATTTATAGTAATAGGAAAATCCGTCGAATTTTCAAATCGTGAGGGTTCAAGTCCCT-CTATCCCCAAGAAAAAGCCC-TTTTTATTCTATCTCCTCGCTCTTTATTTATCCTCATCCTA---------------TTCTTTTTTCATCAGTGGCTCAGTTCAAACAAATCCAATCCCATTTG--TTTTGTATAGTATGATGCCTTTACAAATAAACATATACGTTCAAAAATTCTCCGTTATTGAATCATTCACAGCCCATAATCCTTACATTTAATTTAAAAAGAAAGTCTTCTTTTTGAAGATCTCAGAGATTCAGGGGCTAGGTCCAA-TTTTGGAAGACTTTC-TTTTTAGTTCTTTTCATTGACTTAGATATAAGTATTCGGCT-AGGATGATGCACGGGAAAT-GGTCGGGATAGCTC-
>N_cf_viridis_NER27
CGTAACAAGGTTTCCGTAGGTGAACCTGCGGAAGGATCATTGTCGAGACCG--AGAATAGTTGGAGCGATT-CGGAGAACACGTGAAGCATGCGCCGGYGAAAGTCGGCGCGAGG--GAGCCA-CCGCCGTCGTCGCCACGCCTC-------GGCGGGGC-GCGATGGGTGCCGGTGCG-AAACATGAGCCGGCGCGGAATTGCGCCAAGGGAAAATATGCGAGCACGAGCC--GCCAGGCGGT-TTCGTGGCGCGG-CGCGACGTGT-CGCGC-CCGA-TGGATCGACATGACTCTCGGCAATGGATATCTCGGCTCTCGCATCGATGAAGAGCGCAGCGAAATGCGATATGTGGTGCGAATTGCAGAATCCCGTGAACCATCGAGTCTTTGAACGCAAGTTGCGCCCGAGGCCCACCGGCCGAGGGCACGCCCGCCTGGGCGCCAAGCATCGCGACACTCCGTGCAAAGG---CCCTCCAATCTTCRGATGAG---GCCCCGRCACGGACGTGGAGAGTGGCCCGCCGTGCC-CATT---GGCGCGGCGGGCTGAAGGTAGGGCCAT-CATCGTCTTG-TG-GCGACGGACGTCGA-GGGGTGGATGCAATCCG--CGAGCACGGCGTGCGCCGCCGTGAGCCCGGCCCTTGGAGCTC----AAGCGCTCCAGCCGATCCCCGCCC---GTGCACCGCRCCGCGTTCGGT-GCTCGGACTGTGACCCCAGGATGAAAAAAGATAGATTTCGACAACAAAACTTCCTATATCCGTTACTCCTGAAGGAATATATTTACTCACTCGCTCATTATCATAGCTTCAATAGTTTGATTTTTTACGAACCTGCGGAAATTATTGG---------TTATGACAATAAATCTAGTTTAGTACTTGTGAAACGTTTAATTACTCGAATGTATCAA------------------CAGGAATCTTTTTTTTCTTCGGTGAATGATTCTAACCAAAATTCATTTTGGGGGTACAAGAATTCTTTTTCTTCTCATTTATTTTCTAAAAAGGTATCAGAAGGTTTTGGAGTCATTCTGGAAATTCCATTCGCGTTGCGATTAGTATCTTCCCTTGAAGAAAAAAGAATACCAAAATCTCAGAATTTACGATCTATTCATTCAATATTTCCCTTTTTAGAGGATAAATTTTCACATTTAGATTATGTGTCAGATCTACTAATACCCCACCCCATCCATATGGAAATCTTGGTTCAAATCCTTCAATGCTGGATCAAAGATGTTCCTTCTTTGCATTTATTGCGATTGTTTTTCCATGAATATCATAATTTGAATAGTCTCATTACTTCAAAGAAATCT------ATTAACGTATTTTCAAAAAGAAAGAAAAGATTATTTTGGTTCTTATATAATTCTTATGTATATGAATACGAATATTTATTCTTGTTTCTTCGTAAAAAGTCTTCTTATATAAG-ATCTATATC-TTATAGAATCTTTCTTGAGCGAACACTTTTATATGGAAAAATC-GAATATCTTATAATAGTGTGTTGCAATTCTT-TTCAAAGGATTCTATGGTTCCTCAAAGATCCTTTCATACATTATGTTCGATATCAAGGAAAAGCAATTTTGGTTTCAAAAGGAACTCTTATTCTGATGAAGAAATGGAAATTTCATCTTGTGAATTTTTGGCAATCTTATTTTCACTTTTGGTCTCAACCTTATAGGATCCTTATAACGCAATTACCTAACTATTCCTTCTCTTTTATGGGGTATTTTTCAAGTGTACTAAAAAATCATTTGGTAGTAAGAAATCAAATGCTAGAGAATTCATTTATAATAAATACTCTATCTAATAAATTAGATACTATAGCCCCAGTTATTTCTCTTATTGGATCATTGTCGAAAGCTCAACTTTGTACTGTATTGGGTCATCCTATTAGTAAACCGATCTGG-ACCGATTTATCGGATTCTGATATTCTTGATCGATTTTGTCGGATATGTAGAAATCTTTGTCGTTATCACAGCGGATCCTCAAATAAACAGATTTTGTATCGTATAAAGTATATACTTCGACTTTCGTGTGCTAAAACTTTGGCTCGTAAACATAAAAGTACAGTACGTACTTTTATGCGAAGATTAGGTTCGAGATTCTTAGAAGAATTTTTTTTGGAAGAAGAACAA----GCTCTTTCTTTAATCTTCCTCCAAAGAATCCCCTTTACTTTACACGGATTACATAA---AGAACGTATTTGGTATTTGGACATTATCCGTATCAA----------------TGATCTGGTGGATCTTTCTTGATTGTTAATGAGACTTTTTCATG-----------------AAAAAAAAAA--------------------------------------------TTTGT-ATTCTGAAATGCTCGTATATCGT----------TAT------ATATCGAATATATC--------------ATCATAT-ATCATA-TTCGTGGTGAAATTAACTTA------------GTAGTCAAAATTCTGAGACTTTCTTC------------------------TCAATATGTAATTATGA-CCTTGGTATGGAA-CCTGCTAAGTGATAACTT-CCAAA-TTCAGAGAAACCC-TGGAACTAAAAAGGGGCAATC-CTGAGCCAAATCTTT-GTTTTTTTT---------TATAGAAAAAAAAA--------------TGGATAGGTGCAGAGACTCAA--TGGAAGCTG-TTCTAACGAATG-AAATTGACTACATGAC-GTTAGTAGCTAAAATA-TTTTTTCTATCGAAATGACAGAAAGGATAACCTTGTATACC-TAATATGTACGTATACATACTGACATAGCAAACGATTAATCACAACCCGAATCTTA------TATT----GAATCC------TATTCTGTATC----------------------TCTAT---------ATAGGAGA-ATAGAAATATTCTCATCTTTCTTATTTCTTTTATTTCTATTATCTCT-TCTATTTCTATTATTTAT---------TAATTCTAATAAATAGAATGATAGAGATC------------------AAAAAATATATGGAAATTTATGGAAATTT---------------------------GAAGTTG--------AAAAAAT------ATTAGAATATTCAGTGATCA---------------------ATAGATCTTTTGAAGATTAATCGGACGAGAATAAAGAGAGAGTCCCTTTTTACATGTC-----AAT-----ACCGACAACAATGAAATTTATAGTAATAGGAAAATCCGTCGAATTTTCAAATCGTGAGGGTTCAAGTCCCT-CTATCCCCAAGAAAAAGCCC-TTTTTATTCTATCTCCTCGCTCTTTATTTATCCTCATCCTA---------------TTCTTTTTTCATCAGTGGCTCAGTTCAAACAAATCCAATCCCATTTG--TTTTGTATAGTATGATGCCTTTACAAATAAACATATACGTTCAAAAATTCTCCGTTATTGAATCATTCACAGCCCATAATCCTTACATTTAATTTAAAAAGAAAGTCTTCTTTTTGAAGATCTCAGAGATTCAGGGGCTAGGTCCAA-TTTTGGAAGACTTTC-TTTTTAGTTCTTTTCATTGACTTAGATATAAGTATTCGGCT-AGGATGATGCACGGGAAAT-GGTCGGGATAGCTC-
>N_concolor_00320003
-------------------------------------------------------------------------------------------------------------------------------------------------------------------------------------------------------------------------------------------------------------------------------------------------------------------------------------------------------------------------------------------------------------------------------------------------------------------------------------------------------------------------------------------------------------------------------------------------------------------------------------------------------------------------------------------------------------------------------------------------------------------------------------------------------------------------------------------------------------------------------------------------------------------------------------------------------------------------------------------------------------------------------------------------------------------------------------------------------------------------------------------------------------------------------------------------------------------------------------------------------------------------------------------------------------------------------------------------------------------------------------------------------------------------------------------------------------------------------------------------------------------------------------------------------------------------------------------------------------------------------------------------------------------------------------------------------------------------------------------------------------------------------------------------------------------------------------------------------------------------------------------------------------------------------------------------------------------------------------------------------------------------------------------------------------------------------------------------------------------------------------------------------------------------------------------------------------------------------------------------------------------------------------------------------------------------------------------------------------------------------------------------------------------------------------------------------------------------------------------------------------------------------------------------------------------------------------------------------------------------------------------------------------------------------------------------GAGCCTTGGTATGGAAACCTGCTGAGTGCTAACTT-CCAAA-TTCAGAGAAACCC-TGGAACTAAGAATGGGCAATC-CTGAGCCAAATCCTT-GTTTT-------------GAGAGAAAAAAA----------------TGGATAGGTGCAGAGACTCAA--TGGAAGCTG-TTCTAACGAATG-AAATTGATTACGTGAC-GCTCGTAGCTAAGATC-TTTTTTCTATCGAAATGACAGAAAGGATAACCTTATAT-------TACGCACGTATACATACTGACATAGCAAACGATTAATCACAACCCGAATCTTA------TATC----GAATCC------TATTCCGTATC----------------------TCTAG---------ATATGAGA-ATAGAAACCTTATAATAT------------------------------TTTATTTCTATTATTTAT---------CAATGAGAATGATAGAGATCAA-GAGATC------------------AAAAGATATATGA----------AAAATC---------------------------GAAGTTG--------AAAAAAG------ATTCGAATATTTAGTGATAAAATGATTCATTCCAGAGTTGAATAGATCTTTTGAAGATTAATCGGACGAGAATAAAGAGAGAGTCCCTTTTTACATGTC-----AAT-----ACCGACAACAATGAAATTTATAGTAAGAGGAAAATCCGTCGAATTTTTAAATCGTGAGGGTTCAAGTCC-T-CTATCCCCA----------------------------------------------------------------------------------------------------------------------------------------------------------------------------------------------------------------------------------------------------------------------------------------------------------------------------------------------------------------------
>N_concolor_00320010
-------------------------------------------------------------------------------------------------------------------------------------------------------------------------------------------------------------------------------------------------------------------------------------------------------------------------------------------------------------------------------------------------------------------------------------------------------------------------------------------------------------------------------------------------------------------------------------------------------------------------------------------------------------------------------------------------------------------------------------------------------------------------------------------------------------------------------------------------------------------------------------------------------------------------------------------------------------------------------------------------------------------------------------------------------------------------------------------------------------------------------------------------------------------------------------------------------------------------------------------------------------------------------------------------------------------------------------------------------------------------------------------------------------------------------------------------------------------------------------------------------------------------------------------------------------------------------------------------------------------------------------------------------------------------------------------------------------------------------------------------------------------------------------------------------------------------------------------------------------------------------------------------------------------------------------------------------------------------------------------------------------------------------------------------------------------------------------------------------------------------------------------------------------------------------------------------------------------------------------------------------------------------------------------------------------------------------------------------------------------------------------------------------------------------------------------------------------------------------------------------------------------------------------------------------------------------------------------------------------------------------------------------------------------------------------------------GAGCCTTGGTATGGAAACCTGCTGAGTGCTAACTT-CCAAA-TTCAGAGAAACCC-TGGAACTAAGAATGGGCAATC-CTGAGCCAAATCCTT-GTTTT-------------GAGAGAAAAAAA----------------TGGATAGGTGCAGAGACTCAA--TGGAAGCTG-TTCTAACGAATG-AAATTGATTACGTGAC-GCTCGTAGCTAAGATC-TTTTTTCTATCGAAATGACAGAAAGGATAACCTTATAT-------TACGCACGTATACATACTGACATAGCAAACGATTAATCACAACCCGAATCTTA------TATC----GAATCC------TATTCCGTATC----------------------TCTAG---------ATATGAGA-ATAGAAACCTTATAATAT------------------------------TTTATTTCTATTATTTAT---------CAATGAGAATGATAGAGATCAA-GAGATC------------------AAAAGATATATGA----------AAAATC---------------------------GAAGTTG--------AAAAAAG------ATTCGAATATTTAGTGATAAAATGATTCATTCCAGAGTTGAATAGATCTTTTGAAGATTAATCGGACGAGAATAAAGAGAGAGTCCCTTTTTACATGTC-----AAT-----ACCGACAACAATGAAATTTATAGTAAGAGGAAAATCCGTCGAATTTTTAAATCGTGAGGGTTCAAGTCC-T-CTATCCCCA----------------------------------------------------------------------------------------------------------------------------------------------------------------------------------------------------------------------------------------------------------------------------------------------------------------------------------------------------------------------
>N_concolor_00505610
---------------------------------------------------------------------------------------------------------------------------------------------------------------------------------------------------------------------------------------------------------------------------------------------------------------------------------------------------------------------------------------------------------------------------------------------------------------------------------------------------------------------------------------------------------------------------------------------------------------------------------------------------------------------------------------------------------------------------------------------------------------GAAAAAAGATATATCTTGGCAGCAAGACTTCCTATATCCGCTACTCCTTCAGGAGTCTATTTACTCACTTGCTCATTATCAGAGCTTCAATAGCTTGATTTTTTACGAACCTGTGGAAATTCTTGG---------TCATGACAATAAATCTAGTTTAGTACTTGTGAAACGTTTAATTACTCGAATGTATCAA------------------CAGGGATCTTTTATTTCTTCGGTAAATGATTCTAACCAAGATGGATTTTTGGGACACAAGGATCCTTTTTATTCTCATTTCTCTTCTAAAATGGTATCAGAAGGTTTTGGAGTCATTCTAGAAATCCCATTCGCGTTGCGATTCTTATCTTCTCTTGAAGAAAAAAGAAGACCAAGATCTCAGAATTTACGATCTATTCATTCAATATTTCCATTTTTAGAGGATAAATTCTTACATCTAAATCATGTGTTAGATCTACTAATACCCCATCCCATACATCTGGAAATCTTGGTTCAAATCCTTCAATGCTGGATCAAAGATGTTCCTTCTTTGCATTTATTGCGATTGTTTTTCCACGAATATCATAATTTGAATAGTTTCATTACTTCAAAGAGATCC------ATTTACGCCTTTTCAAAAAGGAATAAAAGATTCTTTTGGTTCTTACATAATTATTATGTATATGAATACGAATATCTATTCCTGTTTCTTCGTAAACAGTCTTCTTATTTAAG-ATCAATATC-TTCTGGAGTCTTTCTTGAGCGAACACATTTCTATGGAAAAATA-GAATATCTTATAGTAGTGTTTTGTAATTCTT-TTCAGAGGATCCTATGGTTCCTCAAAGATCCTTTCATACATTATGTTCGATTTCAAGGAAAAGCAATTTTGGTTTCAAAAGGGACTCTTATTTTGATGAAGAAATGGAAATCTCATCTTGTGAATTTTTGGCAATTTTATTTTCACTTTTGGTCTCAACCTTATAGGATCCATATAAAGCAATTACCCAACTATTCCTTCTCTTTTTTGGGGTATTTTTCAAGTGTGATAAAAAATCATTTGATAGTAAGAAATCAAATGCTAGAGAATTCATTTATAATAAATACTCTGACTAATAAATTAGATACCATAGCCCCAGTTATTTCTCTTATTGGATCATTGTCAAGAGCTCAA-TTTGTA---------------------------------------------------------------------------------------------------------------------------------------------------------------------------------------------------------------------------------------------------------------------------------------------------------------------------------------------------------------------------------------------------------------------------------------------------------------------------------------------------------------------------------------------------------------------------------------------------------------------------------------------------------------------------------------------------------------------------------------------------------------------------------------------------------------------------------------------------------------------------------------------------------------------------------------------------------------------------------------------------------------------------------------------------------------------------------------------------------------------------------------------------------------------------------------------------------------------------------------------------------------------------------------------------------------------------------------------------------------------------------------------------------------------------------------------------------------------------------------------------------------------------------------------------------------------------------------------------------------------------------------------------------------------------------------------------------------------------------------------------------------------------------------------------------------------------------------------------------------------------------------------------------------
>N_concolor_00505621
------------------------------------------------------------------------------------------------------------------------------------------------------------------------------------------------------------------------------------------------------------------------------------------------------------------------------------------------------------------------------------------------------------------------------------------------------------------------------------------------------------------------------------------------------------------------------------------------------------------------------------------------------------------------------------------------------------------------------------------------------------------------------------------------------------------------------------------------------------------------------------------------------------------------------------------------------------------------------------------------------------------------------------------------------------------------------------------------------------------------------------------------------------------------------ACGATCTATTCATTCAATATTTCCATTTTTAGAGGATAAATTCTTACATCTAAATCATGTGTTAGATCTACTAATACCCCATCCCATACATCTGGAAATCTTGGTTCAAATCCTTCAATGCTGGATCAAAGATGTTCCTTCTTTGCATTTATTGCGATTGTTTTTCCACGAATATCATAATTTGAATAGTTTCATTACTTCAAAGAGATCC------ATTTACGCCTTTTCAAAAAGGAATAAAAGATTCTTTTGGTTCTTACATAATTATTATGTATATGAATACGAATATCTATTCCTGTTTCTTCGTAAACAGTCTTCTTATTTAAG-ATCAATATC-TTCTGGAGTCTTTCTTGAGCGAACACATTTCTATGGAAAAATA-GAATATCTTATAGTAGTGTTTTGTAATTCTT-TTCAGAGGATCCTATGGTTCCTCAAAGATCCTTTCATACATTATGTTCGATTTCAAGGAAAAGCAATTTTGGTTTCAAAAGGGACTCTTATTTTGATGAAGAAATGGAAATCTCATCTTGTGAATTTTTGGCAATTTTATTTTCACTTTTGGTCTCAACCTTATAGGATCCATATAAAGCAATTACCCAACTATTCCTTCTCTTTTTTGGGGTATTTTTCAAGTGTGATAAAAAATCATTTGATAGTAAGAAATCAAATGCTAGAGAATTCATTTATAATAAATACTCTGACTAATAAATTAGATACCATAGCCCCAGTTATTTCTCTTATTGGATCATTGTCAAGAGCTCAA-TTTGTA---------------------------------------------------------------------------------------------------------------------------------------------------------------------------------------------------------------------------------------------------------------------------------------------------------------------------------------------------------------------------------------------------------------------------------------------------------------------------------------------------------------------------------------------------------------------------------------------------------------------------------------------------------------------------------------------------------------------------------------------------------------------------------------------------------------------------------------------------------------------------------------------------------------------------------------------------------------------------------------------------------------------------------------------------------------------------------------------------------------------------------------------------------------------------------------------------------------------------------------------------------------------------------------------------------------------------------------------------------------------------------------------------------------------------------------------------------------------------------------------------------------------------------------------------------------------------------------------------------------------------------------------------------------------------------------------------------------------------------------------------------------------------------------------------------------------------------------------------------------------------------------------------------------
>N_concolor_00505750
---------------------------------------------------------------------------------------------------------------------------------------------------------------------------------------------------------------------------------------------------------------------------------------------------------------------------------------------------------------------------------------------------------------------------------------------------------------------------------------------------------------------------------------------------------------------------------------------------------------------------------------------------------------------------------------------------------------------------------------------------------------------------------------------------------------------------------------------------------------------------------------------------------------------------------------------------------------------------------------------------------------------------------------------------------------------------------------------------------------------------------------------------------------------------------------------------TCCATTTTTAGAGGATAGATTCTTACCCCTAAATCATGTGTTAGATCTACTAATACCCCATCCCATACATCTGGAAATCTTGGTTCAAATCCTTCAATGCTGGATCAAAGATGTTCCTTCTTTGCATTTATTGCGATTGTTTTTCCACGAATATCATAATTTGAATAGTTTCATTACTTCAAAGAGATCC------ATTTACGCCTTTTCAAAAAGGAATAAAAGATTCTTTTGGTTCTTACATAATTATTATGTATATGAATACGAATATCTATTCCTGTTTCTTCGTAAACAGTCTTCTTATTTAAG-ATCAATATC-TTCTGGAGTCTTTCTTGAGCGAACACATTTCTATGGAAAAATA-GAATATCTTATAGTAGTGTTTTGTAATTCTT-TTCAGAGGATCCTATGGTTCCTCAAAGATCCTTTCATACATTATGTTCGATTTCAAGGAAAAGCAATTTTGGTTTCAAAAGGGACTCTTATTTTGATGAAGAAATGGAAATCTCATCTTGTGAATTTTTGGCAATTTTATTTTCACTTTTGGTCTCAACCTTATAGGATCCATATAAAGCAATTACCCAACTATTCCTTCTCTTTTTTGGGGTATTTTTCAAGTGTGATAAAAAATCATTTGATAGTAAGAAATCAAATGCTAGAGAATTCATTTATAATAAATACTCTGACTAATAAATTAGATACCATAGCCCCAGTTATTTCTCTTATTGGATCATTGTCAAGAGGTCAA-TTTGTA---------------------------------------------------------------------------------------------------------------------------------------------------------------------------------------------------------------------------------------------------------------------------------------------------------------------------------------------------------------------------------------------------------------------------------------------------------------------------------------------------------------------------------------------------------------------------------------------------------------------------------------------------------------------------------------------------------------------------------------------------------------------------------------------------------------------------------------------------------------------------------------------------------------------------------------------------------------------------------------------------------------------------------------------------------------------------------------------------------------------------------------------------------------------------------------------------------------------------------------------------------------------------------------------------------------------------------------------------------------------------------------------------------------------------------------------------------------------------------------------------------------------------------------------------------------------------------------------------------------------------------------------------------------------------------------------------------------------------------------------------------------------------------------------------------------------------------------------------------------------------------------------------------------
>N_concolor_68020102
---------------------------------------------------------------------------------------------------------------------------------------------------------------------------------------------------------------------------------------------------------------------------------------------------------------------------------------------------------------------------------------------------------------------------------------------------------------------------------------------------------------------------------------------------------------------------------------------------------------------------------------------------------------------------------------------------------------------------------------------------------------GAAAAAAGATATATCTTGGCAGCAAGACTTCCTATATCCGCTACTCCTTCAGGAGTCTATTTACTCACTTGCTCATTATCAGAGCTTCAATAGCTTGATTTTTTACGAACCTGTGGAAATTCTTGG---------TCATGACAATAAATCTAGTTTAGTACTTGTGAAACGTTTAATTACTCGAATGTATCAA------------------CAGGGATCTTTTATTTCTTCGGTAAATGATTCTAACCAAGATGGATTTTTGGGACACAAGGATCCTTTTTATTCTCATTTCTCTTCTAAAATGGTATCAGAAGGTTTTGGAGTCATTCTAGAAATCCCATTCGCGTTGCGATTCTTATCTTCTCTTGAAGAAAAAAGAAGACCAAGATCTCAGAATTTACGATCTATTCATTCAATATTTCCATTTTTAGAGGATAAATTCTTACATCTAAATCATGTGTTAGATCTACTAATACCCCATCCCATACATCTGGAAATCTTGGTTCAAATCCTTCAATGCTGGATCAAAGATGTTCCTTCTTTGCATTTATTGCGATTGTTTTTCCACGAATATCATAATTTGAATAGTTTCATTACTTCAAAGAGATCC------ATTTACGCCTTTTCAAAAAGGAATAAAAGATTCTTTTGGTTCTTACATAATTATTATGTATATGAATACGAATATCTATTCCTGTTTCTTCGTAAACAGTCTTCTTATTTAAG-ATCAATATC-TTCTGGAGTCTTTCTTGAGCGAACACATTTCTATGGAAAAATA-GAATATCTTATAGTAGTGTTTTGTAATTCTT-TTCAGAGGATCCTATGGTTCCTCAAAGATCCTTTCATACATTATGTTCGATTTCAAGGAAAAGCAATTTTGGTTTCAAAAGGGACTCTTATTTTGATGAAGAAATGGAAATCTCATCTTGTGAATTTTTGGCAATTTTATTTTCACTTTTGGTCTCAACCTTATAGGATCCATATAAAGCAATTACCCAACTATTCCTTCTCTTTTTTGGGGTATTTTTCAAGTGTGATAAAAAATCATTTGATAGTAAGAAATCAAATGCTAGAGAATTCATTTATAATAAATACTCTGACTAATAAATTAGATACCATAGCCCCAGTTATTTCTCTTATTGGATCATTGTCAAGAGCTCAA-TTTGTA---------------------------------------------------------------------------------------------------------------------------------------------------------------------------------------------------------------------------------------------------------------------------------------------------------------------------------------------------------------------------------------------------------------------------------------------------------------------------------------------------------------------------------------------------------------------------------------------------------------------------------------------------------------------------------------------------------------------------------------------------------------------------------------------------------------------------------------------------------------------------------------------------------------------------------------------------------------------------------------------------------------------------------------------------------------------------------------------------------------------------------------------------------------------------------------------------------------------------------------------------------------------------------------------------------------------------------------------------------------------------------------------------------------------------------------------------------------------------------------------------------------------------------------------------------------------------------------------------------------------------------------------------------------------------------------------------------------------------------------------------------------------------------------------------------------------------------------------------------------------------------------------------------------
>N_concolor_OkNa_1023
CGTAACAAGGTTTCCGTAGGTGAACCTGCGGAAGGATCATTGTCGAGATCG---AAAGAGACGGCGCGACT-CGGAGAACGCGTGATGTATGCCGCGGCAGTCAGTGCAGCGGAA--TTACCG-CCCGATTCGTCGCCGCGTCGC-------ATCGGGGC-GCGAATGAGGTGGGTATGAAAACTTGAGCGGGCGCAGTTACGCGCCAAGGGAA-AAATTCAAAAGCGGGCCCAGCGGGCTGGGCCCCGCCGAGCAGCCCCGCTGAGG-CGTGG-CTGC-TGGATCGACACGACTCTCGGCAATGGATATCTCGGCTCTCGCATCGATGAAGAACGCAGCA----------------------------------------------------------------------------------------------------------------------------------------------------------------------------------------------------------------------------------------------------------------------------------------------------------------------------------------------------------------------------------------------------------GAAAAAAGATATATCTTGGCAGCAAGACTTCCTATCTCCGCTACTCCTTCAGGAGTCTATTTACTCACTTGCTCATTATCAGAGCTTCAATAGCTTGATTTTTTACGAACCTGTGGAAATTCTTGG---------TCATGACAATAAATCTAGTTTAGTACTTGTGAAACGTTTAATTACTCGAATGTATCAA------------------CAGGGATCTTTTATTTCTTCGGTAAATGATTCTAACCAAGATGGATTTTTGGGACACAAGGATCCTTTTTATTCTCATTTCTCTTCTAAAATGGTATCAGAAGGTTTTGGAGTCATTCTAGAAATCCCATTCGCGTTGCGATTCTTATCTTCTCTTGAAGAAAAAAGAAGACCAAGATCTCAGAATTTACGATCTATTCATTCAATATTTCCATTTTTAGAGGATAAATTCTTACATCTAAATCATGTGTTAGATCTACTAATACCCCATCCCATACATCTGGAAATCTTGGTTCAAATCCTTCAATGCTGGATCAAAGATGTTCCTTCTTTGCATTTATTGCGATTGTTTTTCCACGAATATCATAATTTGAATAGTTTCATTACTTCAAAGAGATCC------ATTTACGCCTTTTCAAAAAGGAATAAAAGATTCTTTTGGTTCTTACATAATTATTATGTATATGAATACGAATATCTATTCCTGTTTCTTCGTAAACAGTCTTCTTATTTAAG-ATCAATATC-TTCTGGAGTCTTTCTTGAGCGAACACATTTCTATGGAAAAATA-GAATATCTTATAGTAGTGTTTTGTAATTCTT-TTCAGAGGATCCTATGGTTCCTCAAAGATCCTTTCATACATTATGTTCGATTTCAAGGAAAAGCAATTTTGGTTTCAAAAGGGACTCTTATTTTGATGAAGAAATGGAAATCTCATCTTGTGAATTTTTGGCAATTTTATTTTCACTTTTGGTCTCAACCTTATAGGATCCATATAAAGCAATTACCCAACTATTCCTTCTCTTTTTTGGGGTATTTTTCAAGTGTGATAAAAAATCATTTGATAGTAAGAAATCAAATGCTAGAGAATTCATTTATAATAAATACTCTGACTAATAAATTAGATACCATAGCCCCAGTTATTTCTCTTATTGGATCATTGTCAAGAGCTCAATTTTGTACTGTATTGGGTCATCCTATTAGTAAACCGATCTGG-ACCGATTTATCGGATTCTGATATTCTTGATCGATTTTGTCGGATATGTAGAAATCTTTGTCGTTATCACAGTGGATCTTCAAATAAACAGGTTTTGTATCGTATAAAGTATATACTTCGACTTTCGTGTGCTAGAACTTTGGCTCGTAAACATAAGAGTACAGTACGCACTTTTATGCGAAGATTAGGTTCGGGATTCTTAGAAGAATTCTTTTTGGAAGAAGAACAA----GCTCTTTCTTTAACCTTCTTCCAAAGAATCCCCTTTACTTTACACGGATTACATAG---AGAACGTATTTGGTATTTGGACATTATCCGGATAAA----------------TGATCTAGTGGATCATTCATGATTGTTCATGGGACTTCTTCATGATAATAAGAAT------AAAAAAATAAAAAAAAAAAAAA----------------------GATTCATGAATTTGT-ATTCTGAAATGCTCGTATATCAT----------TCTATATTTATATCGAATATATC--------------ATCATA---------TTCGTGGTGAAATAAACTGA------------GTAGTCAAAATTCTTAGACTTTTTTTT-----------------------TCAATATGTAATTAT------------GGAAACCTGCTGAGTGCTAACTT-CCAAA-TTCAGAGAAACCC-TGGAACTAAGAATGGGCAATC-CTGAGCCAAATCCTT-GTTTT-------------GAGAGAAAAAAA----------------TGGATAGGTGCAGAGACTCAA--TGGAAGCTG-TTCTAACGAATG-AAATTGATTACGTGAC-GCTCGTAGCTAAGATC-TTTTTTCTATCGAAATGACAGAAAGGATAACCTTATAT-------TACGCACGTATACATACTGACATAGCAAACGATTAATCACAACCCGAATCTTA------TATC----GAATCC------TATTCCGTATC----------------------TCTAG---------ATATGAGA-ATAGAAACCTTATAATCT------------------------------TTTATTTCTATTATTTAT---------CAATGAGAATGATAGAGATCA-AGAGATC------------------AAAAGATATATGA----------AAAATC---------------------------GAAGTTG--------AAAAAAG------ATTCGAATATTTAGTGATAAAATGATTCATTCCAGAGTTGAATAGATCTTTTGAAGATTAATCGGACGAGAATAAAGAGAGAGTCCCTTTTTACATGTC-----AAT-----ACCGACAACAATGAAATTTATAGTAAGAGGAAAAT--------------------------------------------------------------------------------------------------------------------------------------------------------------------------------------------------------------------------------------------------------------------------------------------------------------------------------------------------------------------------------------------------------------------
>N_concolor_SG001
---------------------------------------TTGTCGAGATCG---AAAGAGACGGCGCGACT-CGGAGAACGCGTGATGTATGCCGCGGCAGTCAGTGCAGCGGAA--TTACCG-CCCGATTCGTCGCCGCGTCGC-------ATCGGGGC-GCGAATGAGGTGGGTATGAAAACTTGAGCGGGCGCAGTTACGCGCCAAGGGAA-AAATTCAAAAGCGGGCCCAGCGGGCTGGGCCCCGCCGAGCAGCCCCGCTGAGG-CGTGG-CTGC-TGGATCGACACGACTCTCGGCAATGGATATCTCGGCTCTCGCATCGATGAAGAGCGCAGCGAAATGCGATACGTGGTGCGAATTGCAGAATCCCGTGAACCATCGAGTCTTTGAACGCAAGTTGCGCCCGAGGCCCACCGGCCGAGGGCACGCCCGCCTGGGCGTCAAGCATCGCGTTGCTCCTTGCCAAGG---CCATCCCACGGATGGATGCGTATG----GGCGGGGACGTGCATAGTGGCCCGCCGTGC--CCTC---GGCGCGGCGGGCTGAAGAGCGGGCGAT-CGTCTTGCTGCCG-GCCACGAACGGTGA-GGGGTGGATGGAAGCTATTCGGGCACGATGAATGTCGCCTCGAGGTGGTCGGAGCATTGTT----GATCGTTGCGGATGATCCCGACCC---GGGCGTCGCCGCATCGGCGGC-GCTCGGAATGCGACCCCAGGATGAAAAAAGATATATCTTGGCAGCAAGACTTCCTATATCCGCTACTCCTTCAGGAGTCTATTTACTCACTTGCTCATTATCAGAGCTTCAATAGCTTGATTTTTTACGAACCTGTGGAAATTCTTGG---------TCATGACAATAAATCTAGTTTAGTACTTGTGAAACGTTTAATTACTCGAATGTATCAA------------------CAGGGATCTTTTATTTCTTCGGTAAATGATTCTAACCAAGATGGATTTTTGGGACACAAGGATCCTTTTTATTCTCATTTCTCTTCTAAAATGGTATCAGAAGGTTTTGGAGTCATTCTAGAAATCCCATTCGCGTTGCGATTCTTATCTTCTCTTGAAGAAAAAAGAAGACCAAGATCTCAGAATTTACGATCTATTCATTCAATATTTCCATTTTTAGAGGATAAATTCTTACATCTAAATCATGTGTTAGATCTACTAATACCCCATCCCATACATCTGGAAATCTTGGTTCAAATCCTTCAATGCTGGATCAAAGATGTTCCTTCTTTGCATTTATTGCGATTGTTTTTCCACGAATATCATAATTTGAATAGTTTCATTACTTCAAAGAGATCC------ATTTACGCCTTTTCAAAAAGGAATAAAAGATTCTTTTGGTTCTTACATAATTATTATGTATATGAATACGAATATCTATTCCTGTTTCTTCGTAAACAGTCTTCTTATTTAAG-ATCAATATC-TTCTGGAGTCTTTCTTGAGCGAACACATTTCTATGGAAAAATA-GAATATCTTATAGTAGTGTTTTGTAATTCTT-TTCAGAGGATCCTATGGTTCCTCAAAGATCCTTTCATACATTATGTTCGATTTCAAGGAAAAGCAATTTTGGTTTCAAAAGGGACTCTTATTTTGATGAAGAAATGGAAATCTCATCTTGTGAATTTTTGGCAATTTTATTTTCACTTTTGGTCTCAACCTTATAGGATCCATATAAAGCAATTACCCAACTATTCCTTCTCTTTTTTGGGGTATTTTTCAAGTGTGATAAAAAATCATTTGATAGTAAGAAATCAAATGCTAGAGAATTCATTTATAATAAATACTCTGACTAATAAATTAGATACCATAGCCCCAGTTATTTCTCTTATTGGATCATTGTCAAGAGCTCAATTTTGTACTGTATTGGGTCATCCTATTAGTAAACCGATCTGG-ACCGATTTATCGGATTCTGATATTCTTGATCGATTTTGTCGGATATGTAGAAATCTTTGTCGTTATCACAGTGGATCTTCAAATAAACAGGTTTTGTATCGTATAAAGTATATACTTCGACTTTCGTGTGCTAGAACTTTGGCTCGTAAACATAAGAGTACAGTACGCACTTTTATGCGAAGATTAGGTTCGGGATTATTAGAAGAATTCTTTTTGGAAGAAGAACAA----GCTCTTTCTTTAACCTTCTTCCAAAGAATCCCCTTTACTTTACACGGATTACATAG---AGAACGTATTTGGTATTTGGACATTATCCGTATAAA----------------TGATCTAGTGGATCATTCATGATTGTTCATGGGACTTCTTCATGATAATAATAAT------AAAAAAATAAAAAAAAAAA-------------------------TATTCATGAATTTGT-ATTCTGAAATGCTCGTATATCAT----------TCTATATTTATATCGAATATATC--------------ATCATA---------TTCGTGGTGAAATAAACTGA------------GTAGTC-AAATTCTTAGACTTTTTT-------------------------TCAATATGTAATTAT-------------GAAACCTGCTGAGTGCTAACTT-CCAAA-TTCAGAGAAACCC-TGGAACTAAGAATGGGCAATC-CTGAGCCAAATCCTT-GTTTT-------------GAGAGAAAAAAA----------------TGGATAGGTGCAGAGACTCAA--TGGAAGCTG-TTCTAACGAATG-AAATTGATTACGTGAC-GCTCGTAGCTAAGATC-TTTTTTCTATCGAAATGACAGAAAGGATAACCTTATAT-------TACGCACGTATACATACTGACATAGCAAACGATTAATCACAACCCGAATCTTA------TATC----GAATCC------TATTCCGTATC----------------------TCTAG---------ATATGAGA-ATAGAAACCTTATAATAT------------------------------TTTATTTCTATTATTTAT---------CAATGAGAATGATAGAGATCA-AGAGATC------------------AAAAGATATATGA----------AAAATC---------------------------GAAGTTG--------AAAAAAG------ATTCGAATATTTAGTGATAAAATGATTCATTCCAGAGTTGAATAGATCTTTTGAAGATTAATCGGACGAGAATAAAGAGAGAGTCCCTTTTTACATGTC-----AAT-----ACCGACAACAATGAAATTTATAGTAAGAGGAAAATCCGTCGAATTTTTAAATCGTGAGGGTTCAAGTCCTC-CTATCCCCC----------------------------------------------------------------------------------------------------------------------------------------------------------------------------------------------------------------------------------------------------------------------------------------------------------------------------------------------------------------------
>N_cumberlegei_CSC1
CGTAACAAGGTTTCCGTAGGTGAACCTGCGGAAGGATCATTGTCGAGACCG---AGATAGATGGAGCGACT-TGGAAAACGCGTGAAATATGGGGCGGCAGTCGCCGCCTCCGAG-AAAACCGCCCCCCGCCGTCGCC-CGCCTC--------GCGCGGC-GCGGCGAGGGTCGGCATG-AAAACCGAGCCGGCGCAGTCCCGCGCCAAGGGAG--TGTGCGAACGCGAGCC--GTACGGCGGCATTCGCGG------CGCGCCGTGG-CGCGC-CCGA-TGGATCGACATGACTCTCGGCAATGGATATCTCGGCTCTCGCATCGATGAAGAACGCAGCA----------------------------------------------------------------------------------------------------------------------------------------------------------------------------------------------------------------------------------------------------------------------------------------------------------------------------------------------------------------------------------------------------------GAAAAAAGATAGATTTCGGCAACAAAACTTCCTATATCCGTTACTCCTGAAGGAGTATATTTACTCACTTGTTCATTATCATAGTTTCCATAGTTTGATTTTTTACGAACCCGCGGAAATTATTGG---------TTATGACAATAAATCTAGTTTAGTACTTGTGAAACGTTTAATTACTCGAATGTATAAA------------------CAGGAATCTTTTATTTCCTCGGTGAAAGATTCTAACAAAAATGGATTTTGGGGGCACAATAATTCTTTTTCTTCTCATTTCTTTTCTAAAATGGTATCAGAAGGTTTTGGAGTCATTCTAGAAATTCCATTCGCATCGCGATTAGTATCTTCCCTTGAAGAAAAAAGAATACCAAAATCTCAAAACTTACGATCTATTCATTCAATATTTCCATTTTTAGAGGATAAATTTTCACATTTAGATTATGTGTCAGATCTACTAATACCCCATCCCATCCATATGGAAATATTGGTTCAAATCCTTCAATGCTGGATCAAAGATGTTCCTTCTTTGCATTTATTGCGATTTTTTTTCCATGAATATCATAATTTGAATAGTCTCATTACTTCAAAGAAATCC------ATTTGCGTCTTTTCAAAAAGAAATATAAGATTCTTTCGGTTCTTATATAATTCTTATGTATATGAATACGAATATCTATTCCTGTTTCTTCGTAGACAGTCTTCTTATTTAAG-ATCAATATC-TTCTGGAGTCTTTCTTGAGCGAACGCATTTCTATGGAAAGATA-GAATATCTTATAGTAGTGCGTTGTAATTTTC-TTCAGAGGATCCTATGGTTCCTCAAAGATTCTTTCATACATTATGTTCGATATCAAGGAAAAGCAATTTTGGTTTCAAAAGGAACTCTTATTCTGATGAAGAAATGGGAATTTCATATTGTGAATTTTTGGCAATCTTATTTTCACTTTTGGTCTCAACCTTCTAGGATCCATATAAAGCAATTACCCAACTATTCCTTCTCTTTTCTGGGGTATTTTTCGAGTGTACTAAAAAATCATTTGGTAGTAAGAAACCAAATGCTAGAGAATTCATTTATAATAAATACTCTGACTAAAAAATTAGATACCATAGCCCCAGTTATTTCTCTTATTGGATCATTGTCGAAAGCTCAATTTTGTACTGTATTGGGTCATCCTATTAGTAAACCGATCTGG-ACCGATTTATCGGATTCTGATATTCTTGATCGATTTTGTCGGATATGTAGAAATCTTTGTCGTTATCACAGCGGATCCTCAAATAAACAGGTTTTGTATCGTATAAAGTATATACTTCGACTTTCGTGTGCTAGAACTTTGGCTCGTAAACATAAAAGTACAGTACGCACTTTTATGCGAAGATTAAGTTCGGGATTCTTAGAAGAATTTTTTTTTGAAGAAGAACAA----GCTCTTTCTTTAATCTTCCTCCAAAGAATCCCCTTTACTTTACAGGGATTACATAG---AGAACGTATTTGGTATTTGGACATTATCCGTATCAA----------------TGATCTAGTGGATCATTCATGATTGTTCATGAGACTTTTTCATG-----------------AAAAAAGAA------------------------------GAAAAGATTCATGAATTTGT-ATTCTGAAATGCTCGTATATCAT----------TAT------ATATCGAATATATC--------------ATCATA---------TTCGTGGGGAAATTCACTGA------------GTAGTCAAATTTCTGAGACTTTCTTCTCC---------------------TCAATATGTAATTCT------------GGAAACCTGCTAAGTGGTAACTT-CCAAA-TTCAGAGAAACCC-TGGAACTAAAAATGGGCAATC-CTGAGCCAAATCTTT-GTTTT-------------GATAGAAAAAAA----------------TGGATAGGTGCAGAGACTCAA--TGGAAGCTG-TTCTAACGAATG-AAATTGACGACGTGAC-GTTAGTAGCTAAAATC-ATTTTTCTATCAAAATGACAGAAAGGATAACCTTATATACC-TAATGCATACGTATACATATTGATATAGCAAACGATTAATCACAACCCGAATCTTAT-----TATC----GAATCC------TCTTTTGTATCTATTTTGTCTCTCTATACTCTATCTAT---------ATATGAGA-ATAGAAATCTTCTAATCT------------------------------TTTATTTCTATTATTAAT---------TCATTAGGATAATTAGAATGATAGAGATC------------------AAAAAATATATGG----------AAAATT---------------------------GAAGTG---------AAAAAAG------ATTCGAATATTCAGTGATCAAATGATTCATTCCAGAGTTTAATAGATCTTTTGATGATTAATCGGACGAGAATAAAGATAGAGTCCCATTTTACATGTC-----AAT-----ACCGACAACAATGAAATTTATAGTAAGAGGAAAAT--------------------------------------------------------------------------------------------------------------------------------------------------------------------------------------------------------------------------------------------------------------------------------------------------------------------------------------------------------------------------------------------------------------------
>N_fordii
CGTAACAAGGTTTCCGTAGGTGAACCTGCGGAAGGATCATTGTCGAGATCG---AAAGAGACGGCGCGACT-CGGAGAACGCGTGATGTATGCCGCGGCAGTCAGTGCAGCGGAA--TTACCG-CCCGATTCGTCGCCGCGTCGC-------ATCGGGGC-GCGAATGAGGTGGGTATGAAAACTTGAGCGGGCGCAGTTACGCGCCAAGGGAA-AAATTCAAAAGCGGGCCCAGCGGGCTGGGCCCCGCCGAGCAGCCCCGCTGAGG-CGTGG-CTGC-TGGATCGACACGACTCTCGGCAATGGATATCTCGGCTCTCGCATCGATGAAGAGCGCAGCGAAATGCGATACGTGGTGCGAATTGCAGAATCCCGTGAACCATCGAGTCTTTGAACGCAAGTTGCGCCCGAGGCCCACCGGCCGAGGGCACGCCCGCCTGGGCGTCAAGCATCGCGTTGCTCCTTGCCAAGG---CCATCCCACGGATGGATGCGTATG----GGCGGGGACGTGCATAGTGGCCCGCCGTGC--CCTC---GGCGCGGCGGGCTGAAGAGCGGGCGAT-CGTCTTGCTGCCG-GCCACGAACGGTGA-GGGGTGGATAGAAGCTATTCGGGCACGATGAATGTCGCCTCGAGGTGGTCGGAGCATTGTT----GATCGTTGCGGATGATCCCGACCC---GGGCGTCGCCGCATCGGCGGC-GCTCGGAATGCGACCCCAGGATGAAAAAAGATATATTTTGGCAGCAAGACTTCCTATATCCGCTACTCCTTCAGGAGTCTATTTACTCACTTGCTCATTATCAGAGCTTCAATAGCTCGATTTTTTACGAACCTGTGGAAATTATTGG---------TCATGACAATAAATCTAGTTTAGTACTTGTGAAACGTTTAATTACTCGAATGTATCAA------------------CAGGGATCTTTTATTTCTTCGGTAAATGATTCTAACCAAGATGGATTTTTGGGACACAAGGATTCTTTTTATTCTCATTTCTCTTCTAAAATGGTATCAGAAGGTTTTGGAGTCATTCTAGAAATCCCATTCGCGTTGCGATTCTTATCTTCTCTTGAAGAAAAAAGAAGACCAAGATCTCAGAATTTACGATCTATTCATTCAATATTTCCATTTTTAGAGGATAAATTCTTACATCTAAATCATGTGTTAGATCTACTAATACCCCATCCCATCCATCTGGAAATCTTGGTTCAAATCCTTCAATGCTGGATCAAAGATGTTCCTTCTTTGCATTTATTGCGATTGTTTTTYCACGAATATCATAATTTGAATAGTTTCATTACTTCAAAGAGATCC------ATTTACGCCTTTTCAAAAAGGAAGAAAAGATTCTTTTGGTTCTTACATAATTATTATGTATATGAATACGAATATCTATTCCTGTTTCTTCGTAAACAGTCTTCTTATTTAAG-ATCAATATC-TTCTGGAGTCTTTCTTGAGCGAACACATTTCTATGGAAAAATA-GAATATCTTATAGTAGTGTTTTGTAATTCTT-TTCAGAGGATCCTATGGTTCCTCAAAGATCCTTTCATACATTATGTTCGATTTCAAGGAAAAGCAATTTTGGTTTCAAAAGGGACTCTTATTTTGATGAAGAAATGGAAATCTCATCTTGTGAATTTTTGGCAATTTTATTTTCACTTTTGGTCTCAACCTTATAGGATCCATATAAAGCAATTACCCAACTATTCTTTCTCTTTTTTGGGGTATTTTTCAAGTGTGATAAAAAATCATTTGATAGTAAGARATCAAATGCTAGAGAATTCAYTTATAATAAATACTCTGACTAATAAATTAGATACCATAGCCCCAGTTATTTCTCTTATTGGATCATTGTCAAAAGCTCAATTTTGTACTGTATTGGGTCATCCTATTAGTAAACCGATCTGG-ACCGATTMTCKNGAKKCTGATATTCTTGATCGATTTTGTCGGATATGTAGAAATCTTTGTCGTTATCACAGTGGATCTTCAAATAAACAGGTTTTGTATCGTATAAAGTATATACTTCGACTTTCGTGTGCTAGAACTTTGGCTCGTAAACATAAGAGTACAGTACGCACTTTTATGCGAAGATTAGGTTCGGTATTCTTAGAAGAATTCTTTTTGGAAGAAGAACAA----GCTCTTTCTTTAACCTTCCTCCAAAGAATCCCCTTTACTTTACACGGATTACATAG---AGAACGTATTTGGTATTTGGACATTATCCGTATAAA----------------TGATCTAGTGGATCATTCATGATTGTTCATGGGACTTCTTCATGATAATAAT---------AAAAAAAAAAAAA-------------------------------GATTCATGAATTTGT-ATTCTGAAATGCTCGTATATCAT----------TCTATATTTATATCGAATATATC--------------ATCATA---------TTCGTGGTGAAATAAACTGA------------GTAGTCAAAATTCTTAGACTTTTTT-------------------------TCAATATGTAATTATGAGCCTTGGTATGGAAACGTGCTGAGTGCTAACTT-CCAAAATTCAGAGAAACCC-TGGAACTAAGAATGGGCAATC-CTGAGCCAAATCCTT-GTTTT-------------GAGAGAAAAAAAA---------------TGGATAGGTGCAGAGACTCAA--TGGAAGCTG-TTCTAACGAATG-AAATTGATTACGTGAC-GCTCGTAGCTAAGATC-TTTTTTCTATCGAAATGACAGAAAGGATAACCTTATATACC-TAATACGCACGTATACATACTGACATAGCAAACGATTAATCACAACCCAAATCTTA------TATC----GAATCC------TATTCCGTATC----------------------TCTAG---------ATATGAGA-ATAGAAACCTTCTAATCT------------------------------TTTCTTTCTATTATTTAT---------CAATTAGAATGAT---------AGAGATC------------------AAAAGATATATGA----------AAAATC---------------------------GAAGTTG--------AAAAAAG------ATTCGAATATTTAGTGATAAAATGATTCATTCCAGAGTTGAATAGATCTTTTGAAGATTAATCGGACGAGAATAAAGAGAGAGTCCCTTTTTACATGTC-----AAT-----ACCGACAACAATGAAATTTATAGTAAGAGGAAAATCCGTCGAATTTTTAAATCGTGAGGGTTCAAGTCCCT-CTATCCCCAAGAAGAAACTC-TTTTTCTTTCCCTTTCTCTCTCTTTATTTATCCTCATCATA----------------TCTCTTTTCATCAGTGGATCAGTTCAAACAAATCCAATCTCATTTG--TTTTGTATAGCACAATGCCTGTACAAATGAACATATATGTTCAAGGAATCTCCGTTATTGAACCATTCACAGTCCATAATACTTACATTGAATTTACAAAGAAAGTCTTCTTTTTGAAGATCTAAGAGATTCAGGGTCTAGGTACAATTTGTTAAGACTCTCT-TTTTTAGTTCTTTTCATTGACTTAGATAGAAGTACTCGGCT-AGGACGATGCACGGGAAAT-GGTCGGGATAGCTCA
>N_fordii_HNL_KFBG0599
CGTAACAAGGTTTCCGTAGGTGAACCTGCGGAAGGATCATTGTCGAGATCG---AAAGAGACGGCGCGACT-CGGAGAACGCGTGATGTATGCCGCGGCAGTCAGTGCAGCGGAA--TTACCG-CCCGATTCGTCGCCGCGTCGC-------ATCGGGGC-GCGAATGAGGTGGGTATGAAAACTTGAGCGGGCGCAGTTACGCGCCAAGGGAA-AAATTCAAAAGCGGGCCCAGCGGGCTGGGACCCGCCGAGCAGCCCCGCTGAGG-CGTGG-CTGC-TGGATCGACACGACTCTCGGCAATGGATATCTCGGCTCTCGCATCGATGAAGAGCGCAGCGAAATGCGATACGTGGTGCGAATTGCAGAATCCCGTGAACCATCGAGTCTTTGAACGCAAGTTGCGCCCGAGGCCCACCGGCCGAGGGCACGCCCGCCTGGGCGTCAAGCATCGCGTTGCTCCTTGCCAAGG---CCATCCCACGGATGGATGCGTATG----GGCGGGGACGTGCATAGTGGCCCGCCGTGC--CCTC---GGCGCGGCGGGCTGAAGAGCGGGCGAT-CGTCTTGCTGCCG-GCCACGAACGGTGA-GGGGTGGATAGAAGCTATTCGGGCACGATGAATGTCGCCTCGAGGTGGTCGGAGCATTGTT----GATCGTTGCGGATGATCCCGACCC---GGGCGTCGCCGCATCGGCGGC-GCTCGGAATGCGACCCCAGGATGAAAAAAGATATATTTTGGCAGCAAGACTTCCTATATCCGCTACTCCTTCAGGAGTCTATTTACTCACTTGCTCATTATCAGAGCTTCAATAGCTTGATTTTTTACGAACCTGTGGAAATTCTTGG---------TCATGACAATAAATCTAGTTTAGTACTTGTGAAACGTTTAATTACTCGAATGTATCAA------------------CAGGGATCTTTTATTTCTTCGGTAAATGATTCTAACCAAGATGGATTTTTGGGACACAAGGATCCTTTTTCTTCTCATTTCTCTTCTAAAATGGTATCAGAAGGTTTTGGAGTCATTCTAGAAATCCCATTCGCGTTGCGATTCTTATCTTCTCTTGAAGAAAAAAGAAGACCAAGATCTCAGAATTTACGATCTATTCATTCAATATTTCCATTTTTAGAGGATAAATTCTTACATCTAAATCATGTGTTAGATCTACTAATACCCCATCCCATCCATCTGGAAATCTTGGTTCAAATCCTTCAATGCTGGATCAAAGATGTTCCTTCTTTGCATTTATTGCGATTGTTTTTCCACGAATATCATAATTTGAATAGTTTCATTACTTCAAAGAGATCC------ATTTACGCCTTTTCAAAAAGGAATAAAAGATTCTTTTGGTTCTTACATAATTATTATGTATATGAATACGAATATCTATTCCTGTTTCTTCGTAAACAGTCTTCTTATTTAAG-ATCAATATC-TTCTGGAGTCTTTCTTGAGCGAACACATTTCTATGGAAAAATA-GAATATCTTATAGTAGTGTTTTGTAATTCTT-TTCAGAGGATCCTATGGTTCCTCAAAGATCCTTTCATACATTATGTTCGATTTCAAGGAAAAGCAATTTTGGTTTCAAAAGGGACTCTTATTTTGATGAAGAAATGGAAATCTCATCTTGTGAATTTTTGGCAATTTTATTTTCACTTTTGGTCTCAACCTTATAGGATCCATATAAAGCAATTACCCAACTATTCTTTCTCTTTTTTGGGGTATTTTTCAAGTGTGATAAAAAATCATTTGATAGTAAGAAATCAAATGCTAGAGAATTCATTTATAATAAATACTCTGACTAATAAATTAGATACCATAGCCCCAGTTATTTCTCTTATTGGATCATTGTCAAAAGCTCAATTTTGTACTGTATTGGGTCATCCTATTAGTAAACCGATCTGG-ACCGATTTATCGGATTCTGATATTCTTGATCGATTTTGTCGGATATGTAGAAATCTTTGTCGTTATCACAGTGGATCTTCAAATAAACAGGTTTTGTATCGTATAAAGTATATACTTCGACTTTCGTGTGCTAGAACTTTGGCTCGTAAACATAAGAGTACAGTACGCACTTTTATGCGAAGATTAGGTTCGGGATTCTTAGAAGAATTCTTTTTGGAAGAAGAACAA----GCTCTTTCTTTAACCTTCCTCCAAAGAATCCCCTTTACTTTACACGGATTACATAG---AGAACGTATTTGGTATTTGGACATTATCCGTATAAA----------------TGATCTAGTGGATCATTCATGATTGTTCATGGGACTTCTTCATGATAATAAT---------AAAAAAAAAAAAAAAAAATT-------------------------------------------------------------------------------------------------------------------------------------------------------------------------------------------------------------------------------------------------------------ACTT-CCAAA-TTCAGAGAAACCC-TGGAACTAAGAATGGGCAATC-CTGAGCCAAATCCTT-GTTTT-------------GAGAGAAAAAAAA---------------TGGATAGGTGCAGAGACTCAA--TGGAAGCTG-TTCTAACGAATG-AAATTGATTACGTGAC-GCTCGTAGCTAAGATC-TTTTTTCTATCGAAATGACAGAAAGGATAACCTTATATACC-TAATACGCACGTATACATACTGACATAGCAAACGATTAATCACAACCCGAATCTTA------TATC----GAATCC------TATTCCGTATC----------------------TCTAG---------ATATGAGA-ATAGAAACCTTCTAATCT------------------------------TTTCTTTCTATTATTTAT---------CAATTAGAATGATAGAGATCA-AGAGATC------------------AAAAGATATATGA----------AAAATC---------------------------GAAGTTG--------AAAAAAG------ATTCGAATATTTAGTGATAAAATGATTCATTCCAGAGTTGAATAGATCTTTTGAAGATTAATCGGACGAGAATAAAGAGAGAGTCCCTTTTTACATGTC-----AAT-----ACCGACAACAATGAAATTTATAGTAAGAGGAAAATCCGTCGAATTTTTAAATCGTGAGGGTTCAAGTCCCT-CTATCCCCAAGAAGAAACTC-TTTTTCTTTCCCTTTCTCTCTCTTTATTTATCCTCATCATA----------------TCTCTTTTCATCAGTGGATCAGTTCAAACAAATCCAATCTCATTTGTTTTTTGTATAGCACAATGCCTGTACAAATGAACATATATGTTCAAGGAATCTCCGTTATTGAACCATTCACAGTCCATAATACTTACATTGAATTTACAAAGAAAGTCTTCTTTTTGAAGATCTAAGAGATTCAGGGTCTAGGTACAATTTGTTAAGACTCTCT-TTTTTAGTTCTTTTCATTGACTTAGATAGAAGTACTCGGCT-AGGACGATGCACGGGAAAT-GGTCGGGATAGCTCA
>N_fordii_HNL_KFBG1119
CGTAACAAGGTTTCCGTAGGTGAACCTGCGGAAGGATCATTGTCGAGATCG---AAAGAGACGGCGCGACT-CGGAGAACGCGTGATGTATGCCGCGGCAGTCAGTGCAGCGGAA--TTACCG-CCCGATTCGTCGCCGCGTCGC-------ATCGGGGC-GCGAATGAGGTGGGTATGAAAACTTGAGCGGGCGCAGTTACGCGCCAAGGGAA-AAATTCAAAAGCGGGCCCAGCGGGCTGGGCCCCGCCGAGCAGCCCCGCTGAGG-CGTGG-CTGC-TGGATCGACACGACTCTCGGCAATGGATATCTCGGCTCTCGCATCGATGAAGAGCGCAGCGAAATGCGATACGTGGTGCGAATTGCAGAATCCCGTGAACCATCGAGTCTTTGAACGCAAGTTGCGCCCGAGGCCCACCGGCCGAGGGCACGCCCGCCTGGGCGTCAAGCATCGCGTTGCTCCTTGCCAAGG---CCATCCCACGGATGGATGCGTATG----GGCGGGGACGTGCATAGTGGCCCGCCGTGC--CCTC---GGCGCGGCGGGCTGAAGAGCGGGCGAT-CGTCTTGCTGCCG-GCCACGAACGGTGA-GGGGTGGATAGAAGCTATTCGGGCACGATGAATGTCGCCTCGAGGTGGTCGGAGCATTGTT----GATCGTTGCGGATGATCCCGACCC---GGGCGTCGCCGCATCGGCGGC-GCTCGGAATGCGACCCCAGGATGAAAAAAGATATATTTTGGCAGCAAGACTTCCTATATCCGCTACTCCTTCAGGAGTCTATTTACTCACTTGCTCATTATCAGAGCTTCAATAGCTTGATTTTTTACGAACCTGTGGAAATTCTTGG---------TCATGACAATAAATCTAGTTTAGTACTTGTGAAACGTTTAATTACTCGAATGTATCAA------------------CAGGGATCTTTTATTTCTTCGGTAAATGATTCTAACCAAGATGGATTTTTGGGACACAAGGATCCTTTTTCTTCTCATTTCTCTTCTAAAATGGTATCAGAAGGTTTTGGAGTCATTCTAGAAATCCCATTCGCGTTGCGATTCTTATCTTCTCTTGAAGAAAAAAGAAGACCAAGATCTCAGAATTTACGATCTATTCATTCAATATTTCCATTTTTAGAGGATAAATTCTTACATCTAAATCATGTGTTAGATCTACTAATACCCCATCCCATCCATCTGGAAATCTTGGTTCAAATCCTTCAATGCTGGATCAAAGATGTTCCTTCTTTGCATTTATTGCGATTGTTTTTCCACGAATATCATAATTTGAATAGTTTCATTACTTCAAAGAGATCC------ATTTACGCCTTTTCAAAAAGGAATAAAAGATTCTTTTGGTTCTTACATAATTATTATGTATATGAATACGAATATCTATTCCTGTTTCTTCGTAAACAGTCTTCTTATTTAAG-ATCAATATC-TTCTGGAGTCTTTCTTGAGCGAACACATTTCTATGGAAAAATA-GAATATCTTATAGTAGTGTTTTGTAATTCTT-TTCAGAGGATCCTATGGTTCCTCAAAGATCCTTTCATACATTATGTTCGATTTCAAGGAAAAGCAATTTTGGTTTCAAAAGGGACTCTTATTTTGATGAAGAAATGGAAATCTCATCTTGTGAATTTTTGGCAATTTTATTTTCACTTTTGGTCTCAACCTTATAGGATCCATATAAAGCAATTACCCAACTATTCTTTCTCTTTTTTGGGGTATTTTTCAAGTGTGATAAAAAATCATTTGATAGTAAGAAATCAAATGCTAGAGAATTCATTTATAATAAATACTCTGACTAATAAATTAGATACCATAGCCCCAGTTATTTCTCTTATTGGATCATTGTCAAAAGCTCAATTTTGTACTGTATTGGGTCATCCTATTAGTAAACCGATCTGG-ACCGATTTATCGGATTCTGATATTCTTGATCGATTTTGTCGGATATGTAGAAATCTTTGTCGTTATCACAGTGGATCTTCAAATAAACAGGTTTTGTATCGTATAAAGTATATACTTCGACTTTCGTGTGCTAGAACTTTGGCTCGTAAACATAAGAGTACAGTACGCACTTTTATGCGAAGATTAGGCTCGGGATTCTTAGAAGAATTCTTTTTGGAAGAAGAACAA----GCTCTTTCTTTAACCTTCCTCCAAAGAATCCCCTTTACTTTACACGGATTACATAG---AGAACGTATTTGGTATTTGGACATTATCCGTATAAA----------------TGATCTAGTGGATCATTCATGATTGTTCATGGGACTTCTTCATGATAATAAT---------AAAAAAAAAAAAAAAA-----------------------------------------------------------------------------------------------------------------------------------------------------------------------------------------------------------------------------------------------------------------------------------------------------------------------------------------------TTTGAGAGAAAAAAA----------------TGGATAGGTGCAGAGACTCAA--TGGAAGCTG-TTCTAACGAATG-AAATTGATTACGTGAC-GCTCGTAGCTAAGATC-TTTTTTCTATCGAAATGACAGAAAGGATAACCTTATATACC-TAATACGCACGTATACATACTGACATAGCAAACGATTAATCACAACCCGAATCTTA------TATC----GAATCC------TATTCCGTATC----------------------TCTAG---------ATATGAGA-ATAGAAACCTTCTAATCT------------------------------TTTCTTTCTATTATTTAT---------CAATTAGAATGATAGAGATCA-AGAGATC------------------AAAAGATATATGA----------AAAATC---------------------------GAAGTTG--------AAAAAAG------ATTCGAATATTTAGTGATAAAATGATTCATTCCAGAGTTGAATAGATCTTTTGAAGATTAATCGGACGAGAATAAAGAGAGAGTCCCTTTTTACATGTC-----AAT-----ACCGACAACAATGAAATTTATAGTAAGAGGAAAATCCGTCGAATTTTTAAATCGTGAGGGTTCAAGTCCCT-CTATCCCCAAGAAGAAACTC-TTTTTCTTTCCCTTTCTCTCTCTTTATTTATCCTCATCATA----------------TCTCTTTTCATCAGTGGATCAGTTCAAACAAATCCAATCTCATTTGTTTTTTGTATAGCACAATGCCTGTACAAATGAACATATATGTTCAAGGAATCTCCGTTATTGAACCATTCACAGTCCATAATACTTACATTGAATTTACAAAGAAAGTCTTCTTTTTGAAGATCTAAGAGATTCAGGGTCTAGGTACAATTTGTTAAGACTCTCT-TTTTTAGTTCTTTTCATTGACTTAGATAGAAGTACTCGGCT-AGGACGATGCACGGGAAAT-GGTCGGGATAGCTCA
>N_futago_HAS1
CGTAACAAGGTTTCCGTAGGTGAACCTGCGGAAGGATCATTGTCGAGACCG--ATAATAGATGGAGCGATT-CGGAGAACACGTGAAGCATGCGCCGGCAAACGCCGGCGCGAAG--TAACCG-TCGCCGTCGTTGGCCCGCCTC-------GGCGGGGC-GCGACTGGTGCCGGTGCG-AAACATGAGCCGGCGCGGAATTGCGCCAAGGGAA--TATGCGAGCACGAGCC--GCCAGACGGT-TTCGTGGCGTGG-CGCGACGTGT-CGCGC-CCGA-TGGATCGACATGACTCTCGGCAATGGATATCTCGGCTCTCGCATCGATGAAGAACGCAGCA----------------------------------------------------------------------------------------------------------------------------------------------------------------------------------------------------------------------------------------------------------------------------------------------------------------------------------------------------------------------------------------------------------GAAAAAAGATAGATTTCGACAACAAAACTTCCTATATCCGTTACTCCTGAAGGAGTATATTTACTCACTCGCTCATTATCATAGCTTCAATAGTTTGATTTTTTACGAACCTGCGGAAATTATTGG---------TTATGACAATAAATCTAGTTTAGTACTTGTGAAACGTTTAATTACTCGAATGTATCAA------------------CAGGAATCTTTTTTTTCTTCGGTGAATGATTCTAACCAAAATTCATTTTTGGGGTACAAGAATTCTTTTTCTTCTCATTTATTTTATAAAAAGGTATCAGAAGGTTTTGGAGTCATTCTGGAAATTCCATTCGCGTTGCAATTAGTATCTTCCCTTGAAGAAAAAAGAATACCAAAATTTCAGAATTTACGATCTATTCATTCAATATTTCCCTTTTTAGAGGATAAATTTTCACATTTAGATTATGTGTCAGATCTACTAATACCCCACCCCATCCATATGGAAATCTTGGTTCAAATCCTTCAATGCTGGATCAAAGATGTTCCTTCTTTGCATTTATTGCGATTGTTTTTCCATGAATATCATAATTTGAATAGTCTCATTACTTCAAAGAAATCT------ATTAACGTATTTTCAAAAAGAAATAAAAGATTCTTTTGGTTCTTATATAATTCTTATGTATATGAATACGAATATTTATTCCTGTTTCTTCGTAAAAAGTCTTCTTATTTAAG-ATCAATATC-TTCTGGAATCTTTCTTGAGCGAACACTTTTATATGGAAAAATC-GAATATCTTATAATAGTGTGTTGCAATTCTT-TTCAAAGGATTCTATGGTTCCTCAAAGATCCTTTCTTACATTATGTTCGATATCAAGGAAAAGCAATTTTGGTTTCAAAAGGAACTCTTATTCTGATGAAGAAATGGAAATTTCATCTTGTGAATTTTTGGCAATCTTATTTTCACTTTTGGTCTCAACCTTATAGGATCCTTATAAAGCAATTACCTAACTATTCCTTCTCTTTTATTGGGTATTTTTCAAGTGTACTAAAAAATCATTTGGTAGTAAGAAATCAAATGCTAGAGAATTCATTTATAATAAAGACTCTATCTAATAAATTAGATACTATAGCCCCAGTTATTTCTCTTATTGGATCATTGTCGAAAGCTCAACTTTGTACTGTATTGGGTCATCCTATTAGTAAACCGATCTGG-ACCGATTTATCGGATTCTGATATTCTTGATCGATTTTGTCGGATATGTAGAAATCTTTGTCGTTATCACAGCGGATCCTCAAATAAACAGATTTTGTATCGTATAAAGTATATACTTCGACTTTCGTGTGCTAAAACTTTGGCTCGTAAACATAAAAGTACAGTACGCACTTTTATGCGAAGATTAGGTTCGAGATTCTTAGAAGAATTTTTTTTGGAAGAAGAACAA----GCTCTTTCTTTAATCTTCCTCCAAAGAATCCCCTTTACTTTACACGGATTACATAG---AGAACGTATTTGGTATTTGGACATTATCCGTATCAA----------------TGATCTGGTGGATCTTTCTTGATTGTTAATGAGACTTTTTCATG-----------------AAAAAAAAAAGAAAAAAAAA----------------------------------TTTGT-ATTTTGAAATGCTCGTATATCGT----------TAT------ATATCGACTATATG--------------ATCATAT-ATCATA-TTCG---------TAACTTA------------GTAGTCAAAATTCTGAGACTTTCTTC------------------------TCAATATGTAATTAT------------GGAAACCTGCTAAGTGATAACTT-CCAAA-TTCAGAGAAACCC-TGGAACTAAAAAGGGGCAATC-CTGAGCCAAATCTTT-GTTTT-------------GATAGAAAAAAAAAA-------------TGGATAGGTGCAGAGACTCAA--TGGAAGCTG-TTCTAACGAATG-AAATTGACTACATGAC-GTTAGTAGCTAAAATATTTTTTTCTATCGAAATGACAGAAAGGATAACCTTGTATACC-TAATATGTACGTATACATACTGACATAGCAAACGATTAATCACAACCCAAATCTTA------TATC----AAATCC------TATTCTGTATC----------------------TCTAT---------ATAGTAGA-ATATAAATATTCTCATCTT---------TTTTATTTCTATTATCTCT-TTTATTTCTATTATTTAT---------TAATTAGAATAATTAGAATGATAGAGATC------------------AAAAAATATATGGAAATTTATGGAAATTT---------------------------GAAGTTG--------AAAAAAT------ATTAGAATATTCAGTGATCA---------------------ATAGATCTTTTGAAGATTAATCGGACGAGAATAAAGAGAGAGTCCCATTTTACATGTC-----AAT-----ACCGACAACAATGAAATTTATAGTAATAGGAAAAT--------------------------------------------------------------------------------------------------------------------------------------------------------------------------------------------------------------------------------------------------------------------------------------------------------------------------------------------------------------------------------------------------------------------
>N_futago_YAN1
CGTAACAAGGTTTCCGTAGGTGAACCTGCGGAAGGATCATTGTCGAGACCG--ATAATAGATGGAGCGATT-CGGAGAACACGTGAAGCATGCGCCGGCAAACGCCGGCGCGAAG--TAACCG-TCGCCGTCGTTGGCCCGCCTC-------GGCGGGGC-GCGACTGGTGCCGGTGCG-AAACATGAGCCGGCGCGGAATTGCGCCAAGGGAA--TATGCGAGCACGAGCC--GCCAGACGGT-TTCGTGGCGTGG-CGCGACGTGT-CGCGC-CCGA-TGGATCGACATGACTCTCGGCAATGGATATCTCGGCTCTCGCATCGATGAAGAACGCAGCA----------------------------------------------------------------------------------------------------------------------------------------------------------------------------------------------------------------------------------------------------------------------------------------------------------------------------------------------------------------------------------------------------------GAAAAAAGATAGATTTCGACAACAAAACTTCCTATATCCGTTACTCCTGAAGGAGTATATTTACTCACTCGCTCATTATCATAGCTTCAATAGTTTGATTTTTTACNAACCTGCGGAAATTATTGG---------TTATGACAATAAATCTAGTTTAGTACTTGTGAAACGTTTAATTACTCGAATGTATCAA------------------CAGGAATCTTTTTTTTCTTCGGTGAATGATTCTAACCAAAATTCATTTTTGGGGTACAAGAATTCTTTTTCTTCTCATTTATTTTATAAAAAGGTATCAGAAGGTTTTGGAGTCATTCTGGAAATTCCATTCGCGTTGCAATTAGTATCTTCCCTTGAAGAAAAAAGAATACCAAAATCTCAGAATTTACGATCTATTCATTCAATATTTCCCTTTTTAGAGGATAAATTTTCACATTTAGATTATGTGTCAGATCTACTAATACCCCACCCCATCCATATGGAAATCTTGGTTCAAATCCTTCAATGCTGGATCAAAGATGTTCCTTCTTTGCATTTATTGCGATTGTTTTTCCATGAATATCATAATTTGAATAGTCTCATTACTTCAAAGAAATCT------ATTAACGTATTTTCAAAAAGAAATAAAAGATTCTTTTGGTTCTTATATAATTCTTATGTATATGAATACGAATATTTATTCCTGTTTCTTCGTAAAAAGTCTTCTTATTTAAG-ATCAATATC-TTCTGGAATCTTTCTTGAGCGAACACTTTTATATGGAAAAATC-GAATATCTTATAATAGTGTGTTGCAATTCTT-TTCAAAGGATTCTATGGTTCCTCAAAGATCCTTTCTTACATTATGTTCGATATCAAGGAAAAGCAATTTTGGTTTCAAAAGGAACTCTTATTCTGATGAAGAAATGGAAATTTCATCTTGTGAATTTTTGGCAATCTTATTTTCACTTTTGGTCTCAACCTTATAGGATCCTTATAAAGCAATTACCTAACTATTCCTTCTCTTTTATTGGGTATTTTTCAAGTGTACTAAAAAATCATTTGGTAGTAAGAAATCAAATGCTAGAGAATTCATTTATAATAAAGACTCTATCTAATAAATTAGATACTATAGCCCCAGTTATTTCTCTTATTGGATCATTGTCGAAAGCTCAACTTTGTACTGTATTGGGTCATCCTATTAGTAAACCGATCTGG-ACCGATTTATCGGATTCTGATATTCTTGATCGATTTTGTCGGATATGTAGAAATCTTTGTCGTTATCACAGCGGATCCTCAAATAAACAGATTTTGTATCGTATAAAGTATATACTTCGACTTTCGTGTGCTAAAACTTTGGCTCGTAAACATAAAAGTACAGTACGCACTTTTATGCGAAGATTAGGTTCGAGATTCTTAGAAGAATTTTTTTTGGAAGAAGAACAA----GCTCTTTCTTTAATCTTCCTCCAAAGAATCCCCTTTACTTTACACGGATTACATAG---AGAACGTATTTGGTATTTGGACATTATCCGTATCAA----------------TGATCTGGTGGATCTTTCTTGATTGTTAATGAGACTTTTTCATG-----------------AAAAAAAAAAAAGAAAAAAAAA--------------------------------TTTGT-ATTTTGAAATGCTCGTATATCGT----------TAT------ATATCGACTATATG--------------ATCATAT-ATCATA-TTCG---------TAACTTA------------GTAGTCAAAATTCTGAGACTTTCTTC------------------------TCAATATGTAATTAT------------GGAAACCTGCTAAGTGATAACTT-CCAAA-TTCAGAGAAACCC-TGGAACTAAAAAGGGGCAATC-CTGAGCCAAATCTTT-GTTTT-------------GATAGAAAAAAAAAA-------------TGGATAGGTGCAGAGACTCAA--TGGAAGCTG-TTCTAACGAATG-AAATTGACTACATGAC-GTTAGTAGCTAAAATATTTTTTTCTATCGAAATGACAGAAAGGATAACCTTGTATACC-TAATATGTACGTATACATACTGACATAGCAAACGATTAATCACAACCCAAATCTTA------TATC----AAATCC------TATTCTGTATC----------------------TCTAT---------ATAGTAGA-ATATAAATATTCTCATCTT---------TTTTATTTCTATTATCTCT-TTTATTTCTATTATTTAT---------TAATTAGAATAATTAGAATGATAGAGATC------------------AAAAAATATATGGAAATTTATGGAAATTT---------------------------GAAGTTG--------AAAAAAT------ATTAGAATATTCAGTGATCA---------------------ATAGATCTTTTGAAGATTAATCGGACGAGAATAAAGAGAGAGTCCCATTTTACATGTC-----AAT-----ACCGACAACAATGAAATTTATAGTAATAGGAAAAT--------------------------------------------------------------------------------------------------------------------------------------------------------------------------------------------------------------------------------------------------------------------------------------------------------------------------------------------------------------------------------------------------------------------
>N_gammieana_SG1613
CGTAACAAGGTTTCCGTAGGTGAACCTGCGGAAGGATCATTGTCGAGATCG---AAAGAGACGGCGCGACT-CGGAGAACGCGTGATGTATGCCGCGGCAGTCAGTGCAGCGGAA--TTACCG-CCCGATTCGTCGCCGCGTCGC-------ATCGGGGC-GCGAATGAGGTGGGTATGAAAACTTGAGCGGGCGCAGTTACGCGCCAAGGGAA-AAATTCAAAAGCGGGCCCAGCGGGCTGGGCCCCGCCGAGCAGCCCCGCTGAGG-CGTGG-CTGC-TGGATCGACACGACTCTCGGCAATGGATATCTCGGCTCTCGCATCGATGAAGAGCGCAGCGAAATGCGATACGTGGTGCGAATTGCAGAATCCCGTGAACCATCGAGTCTTTGAACGCAAGTTGCGCCCGAGGCCCACCGGCCGAGGGCACGCCCGCCTGGGCGTCAAGCATCGCGTTGCTCCTTGCCAAGG---CCATCCCACGGATGGATGCGTATG----GGCGGGGACGTGCATAGTGGCCCGCCGTGCC-CTC----GGCGCGGCGGGCTGAAGAGCGGGCGAT-CGTCTTGCTGCCG-GCCACGAACGGTGA-GGGGTGGATAGAAGCTATTCGGGCACGATGAATGTCGCCTCGAGGTGGTCGGAGCATTGTT----GATCGTTGCGGATGATCCCGACCC---GGGCGTCGCCGCATCGGCGGC-GCTCGGAATGCGACCCCAGGATGAAAAAAGATATATTTTGGCAGCAAGACTTCCTATATCCGCTACTCCTTCAGGAGTCTATTTACTCACTTGCTCATTATCAGAGCTTCAATAGCTTGATTTTTTACGAACCTGTGGAAATTATTGG---------TCATGACAATAAATCTAGTTTAGTACTTGTGAAACGTTTAATTACTCGAATGTATCAA------------------CAGGGATCTTTTATTTCTTCGGTAAATGATTCTAACCAAGATGGATTTTTGGGACACAAGGATCCTTTTTCTTCTCATTTCTCTTCTAAAATGGTATCAGAAGGTTTTGGAGTCATTCTAGAAATCCCATTCGCGTTGCGATTCTTATCTTCTCTTGAAGAAAAAAGAAGACCAAGATCTCAGAATTTACGATCTATTCATTCAATATTTCCATTTTTAGAGGATAAATTCTTACATCTAAATCATGTGTTAGATCTACTAATACCCCATCCCATCCATCTGGAAATCTTGGTTCAAATCCTTCAATGCTGGATCAAAGATGTTCCTTCTTTGCATTTATTGCGATTGTTTTTCCACGAATATCATAATTTGAATAGTTTCATTACTTCAAAGAGATCC------ATTTACGCCTTTTCAAAAAGGAATAAAAGATTCTTTTGGTTCTTACATAATTATTATGTATATGAATACGAATATCTATTCCTTTTTCTTCGTAAACAGTCTTCTTATTTAAG-ATCAATATC-TTCTGGAGTCTTTCTTGAGCGAACACATTTCTATGGAAAAATA-GAATATCTTATAGTAGTGTTTTGTAATTCTT-TTCAGAGGATCCTATGGTTCCTCAAAGATCCTTTCATACATTATGTTCGATTTCAAGGAAAAGCAATTTTGGTTTCAAAAGGGACTCTTATTTTGATGAAGAAATGGAAATCTCATCTTGTGAATTTTTGGCAATTTTATTTTCACTTTTGGTCTCAACCTTATAGGATCCATATAAAGCAATTACCCAACTATTCTTTCTCTTTTTTGGGGTATTTTTCAAGTGTGATAAAAAATCATTTGATAGTAAGAAATCAAATGCTAGAGAATTCATTTATAATAAATACTCTGACTAATAAATTAGATACCATAGCCCCAGTTATTTCTCTTATTGGATCATTGTCAAAAGCTCAATTTTGTACTGTATTGGGTCATCCTATTAGTAAACCGATCTGG-ACCGATTTATCGGATTCTGATATTCTTGATCGATTTTGTCGGATATGTAGAAATCTTTGTCGTTATCACAGTGGATCTTCAAATAAAAAGGTTTTGTATCGTATAAAGTATATACTTCGACTTTCGTGTGCTAGAACTTTGGCTCGTAAACATAAGAGTACAGTACGCACTTTTATGCGAAGATTAGGTTCGGGATTCTTAGAAGAATTCTTTTTGGAAGAAGAACAA----GCTCTTTCTTTAACCTTCCTCCAAAGAATCCCCTTTACTTTACACGGATTACATAG---AGAACGTATTTGGTATTTGGACATTATCCGTATAAA----------------TGATCTAGTGGATCATTCATGATTGTTCATGGGACTTYTTCATGATAATAAT---------AAAAAAAAAAAAAA------------------------------GATTCATGAATTTGT-ATTCTGAAATGCTCGTATATCAT----------TCT------ATAT---TTATATCG------------AAT-ATATCATCATA-TTCGTGGTGAAATAAACTGA------------GTAGTCAAAATTCTTAGACTTTTTT-------------------------TCAATATGTAATTAT----------------ACCTGCTGAGTGCTAACTT-CCAAA-TTCAGAGAAACCC-TGGAACTAAGAATGGGCAATC-CTGAGCCAAATCCTT-GTTTT-------------GAGAGAAAAAAAA---------------TGGATAGGTGCAGAGACTCAA--TGGAAGCTG-TTCTAACGAATG-AAATTGATTACGTGAC-GCTCGTAGCTAAGATC-TTTTTTCTATCGAAATGACAGAAAGGATAACCTTATATACC-TAATACGCACGTATACATACTGACATAGCAAACGATTAATCACAACCCGAATCTTA------TATC----GAATCC------TATTCCGTATC----------------------TCTAG---------ATATGAGA-ATAGAAACCTTCTAATCT------------------------------TTTCTTTCTATTATTTAT---------CAATTAGAATGAT-AGAGATCAAGAGATC------------------AAAAGATATATGA----------AAAATC---------------------------GAAGTTG--------AAAAAAG------ATTCGAATATTTAGTGATAAAATGATTCATTCCAGAGTTGAATAGATCTTTTGAAGATTAATCGGACGAGAATAAAGAGAGAGTCCCTTTTTACATGTC-----AAT-----ACCGACAACAATGAAATTTATAGTAAGAGGAAAATCCGTCGAATTTTTAAATCGTGAGGGTTCAAGTCCCT-CTATCCCCAAGAAGAAACTC-TTTTTCTTTCCCTTTCTCTCTCTTTATTTATCCTCATCATA----------------TCTTTTTTCATCAGTGGATCAGTTCAAAAAAATCCAATCTCATTTG--TTTTGTATAGCACAATGCCTGTACAAATGAACATATATGTTCAAGGAATCTCCGTTATTGAACCATTCACAGTCCATAATACTTACATTGAATTTACAAAGAAAGTCTTCTTTTTGAAGATCTAAGAGATTCAGGGTCTAGGTACAA-TTTGTTAAGACTCTCTTTTTTAGTTCTTTTCATTGACTTAGATAGAAGTACTCGGCT-AGGACGATGCACGGGAAAT-GGTCGGGATAGCTCA
>N_hemratii_SG1673
CGTAACAAGGTTTCCGTAGGTGAACCTGCGGAAGGATCATTGTCGAGACCG--ATAATAGATGGAGCGATT-CGGAGAACACGTGAAGCATGCGCCGGCGAATGCCGGCGCGAGG--CAACCG-TCGCCTTCGTCGCCACGCCCC-------GGCGGGGC-GCGGTGGGTGCCGGTGCG-AAACATGAGCCGGCGCGGAATAGCGCCAAGGGAA--TATGCGAGCACGAGCC--GCCAGACGGT-TTCGTGGCGTGG-CGCGACGTGT-CGCGC-CCGA-TGGATCGACATGACTCTCGGCAATGGATATCTCGGCTCTCGCATCGATGAAGAGCGCAGCGAAATGCGATATGTGGTGCGAATTGCAGAATCCCGTGAACCATCGAGTCTTTGAACGCAAGTTGCGCCCGAGGCCCACCGGCCGAGGGCACGCCCGCCTGGGCGCCAAGCATCACGACACTCCGTGCAAAGG---CCCTCCAATCTTTGGATGGGTCGGCC-CGGCATGGACGTGGAGAGTGGCCCGCCGCGCC-CATT---GGCGCGGCGGGCTGAAGGGAGGGCCAT----CGTCTTG-TG-GCGACGGACGTCGA-GGGGTGGATGCAATCCG--CGAGCATGGCGTTCGCCGCCGCGAGCCCGGCCCTTGGAGCTC----ATGCGCTCCTGCCGATCCCAGCCC---GTGCACCGCGCCGCGTTCGGT-GCTCGGACCGCGACCCCAGGATGAAAAAAGATAGATTTCGACAACAAAACTTCCTATATCCGTTACTCCTGAAGGAGTATATTTACTCACTCGCTCATTATCATAGCTTCAATAGTTTGATTTTTTACGAACCTGCGGAAATTATTGG---------TTATGACAATAAATCTAGTTTAGTACTTGTGAAACGTTTAATTACTCGAATGTATCAA------------------CAGGAATCTTTTTTTTATTCGGTGAATGATTCTAACCAAAATTCATTTTGGGGGTACAAGAATTCTTTTTCTTCTCATTTATTTTATAAAAAGGTATCAGAAGGTTTTGGAGTCATTCTGGAAATTCCATTCGCGTTGCAATTAGTATCTTCCCTTGAAGAAAAAAGAATACCAAAATCTCAGAATTTACGATCTATTCATTCAATATTTCCCTTTTTAGAGGATAAATTTTCACATTTAGATTATGTGTTAGATCTACTAATACCCCACCCCATCCATATGGAAATCTTGGTTCAAATCCTTCAATGCTGGATCAAAGATGTTCCTTCTTTGCATTTATTGCGATTGTTTTTCCAYGAATATCATAATTTGAATAGTCTCATTACTTCAAAGAAATCT------ATTAACGTATTTTCAAAAAGAAATAAAAGATTCTTTTGGTTCTTATATAATTCTTATGTATATGAATACGAATATTTATTCCTGTTTCTTCGTAAAAAGTCTTCTTATTTAAG-ATCAATATC-TTCTGGAATCTTTCTTGAGCGAACACTTTTATATGGAAAAATC-GAATATCTTATAATAGTGTGTTGCAATTCTT-TTCAAAGGATTCTATGGTTCCTCAAAGATNCTTTCATACATTATGTTCGATATCAAGGAAAAGCAATTTTGGTTTCAAAAGGAACTCTTATTCTGATGAAGAAATGGAGATTTCATCTTGTGAATTTTTGGCAATCTTATTTTCACTTTTGGTCTCAACCTTATAGGATCCTTATAAAGCAATTACCTAACTATTCCTTCTCTTTTATGGGGTATTTTTCAAGTGTACTAAAAAATCATTTGGTAGTAAGAAATCAAATGCTAGAGAATTCATTTATAATAAAGACTCTATATAATAAATTAGATACTATAGCCCCAGTTATTTCTCTTATTGGATCATTGTCGAAAGCTCAACTTTGTACTGTATTGGGTCATCCTATTAGTAAACCGATCTGG-ACCGANNTATCGGATTCTGATATTCTTGATCGATTTTGTCGGATATGTAGAAATCTTTGTCGTTATCACAGCGGATCCTCAAATAAACAGATTTTGTATCGTATAAAGTATATACTTCGACTTTCGTGTGCTAAAACTTTGGCTCGTAAACATAAAAGTACAGTACGCACTTTTATGCGAAGATTAGGTTCGAGATTCTTAGAAGAGTTTTTTTTGGAAGAAGAACAA----GCTCTTTCTTTAATCTTCCTCCAAAGAATCTCCTTTACTTTACACGGATTACATAG---AGAACGTATTTGGTATTTGGACATTATCCGTATCAA----------------TGATCTGGTGGATCTTTCTTGATTGTTAATGAGACTTTTTCATG-----------------AAAAAAAAAAAAAA----------------------------------------TTTGT-ATTTTGAAATGCTCGTATATCGT----------TAT------ATATCGACTATATC--------------ATCATAT-ATCATA-TTCGTGGTGAAATTAACTTA------------GTAGTCAAAATTCTGAGACTTTCTTC------------------------TCAATATGTAATTATGAGCCTTGGTATGGAAACCTGCTAAGTGATAACTT-CCAAA-TTCAGAGAAACCC-TGGAACTAAAAAGGGGCAATC-CTGAGCCAAATCTTT-GTTTT-------------TATAGAAAAAAAAA--------------TGGATAGGTGCAGAGACTCAA--TGGAAGCTG-TTCTAACGAATG-AAATTGACTACATGAC-GTTAGTAGCTAAAATA-TTTTTTCTATCGAAATGACAGAAAGGATAACCTTGTATACC-TAATATGTACGTATACATACTGACATAGCAAACGATTAATCACAACCCGAATCTTA------TATC----GAATCC------TATTCTGTATC----------------------TCTAT---------ATAGGAGA-ATAGAAATATTCTCCTCTT---------TTTTATTTCTATTATCTCT-TCTATTTCTATTATTTAT---------TAATTAGAATAATTAGAATGATAGAGATC------------------AAAAAATATATGG----------AAATTT---------------------------GAAGTTG--------AAAAAAT------ATTAGAATATTCAGTGATCA---------------------ATAGATCTTTTGAAGATTAATCGGACGAGAATAAAGAGAGAGTCCCATTTTACATGTC-----AAT-----ACCGACAACAATGAAATTTATAGTAATAGGAAAATCCGTCGAATTTTCAAATCGTGAGGGTTCAAGCC-----------------------------------------------------------------------------------------------------------------------------------------------------------------------------------------------------------------------------------------------------------------------------------------------------------------------------------------------------------------------------------
>N_holochila_Nhol
CGTAACAAGGTTTCCGTAGGTGAACCTGCGGAAGGATCATTGTCGAGATCG---AAAGAGACGGCGCGACT-CGGAGAACGCGTGATGCATGCCGCGGCAGTCAATGCAGCGGAA--TTACCG-ACCGATTCGTCGCCGCGTCGC-------ATCGGGGC-GCGAATGAGGTGGGTATGAAAACTTGAGCGGGCGCAGTTACGCGCCAAGGGAA-ACATTCAAAAGCGGGCCCAGCGGGCTGGGACCCGCCGAGCAG-CCCGCGGATG-CGTGG-CTGC-TGGATCGACACGACTCTCGGCAATGGATATCTCGGCTCTCGCATCGATGAAGAGCGCAGCGAAATGCGATACGTGGTGCGAATTGCAGAATCCCGTGAACCATCGAGTCTTTGAACGCAAGTTGCGCCCGAGGCCCACCGGCCGAGGGCACGCCCGCCTGGGCGTCAAGCATCGCGTTGCTCCTTGCCAAGG---CCATCCCACGGATGGATGCGTATG----GGCGGGGACGTGCGTAGTGGCCCGCCGTGC--CCTC---GGCGCGGCGGGCTGAAGAGCGGGCGAT-CGTCTTGCTGCCG-GCCACGAACGGTGAGGGGGTGGATAGAAGCTATTCGGGCACGATGAATGTCGCCTCGAGGTGGCCGGAGCACGGTT----GATCGTTGCGGACGATCCCGACCC---GGGCGTCGCCGCATCGGCGGC-GCTCGGAATGCGACCCCAGGAT---------------------------------------------------------------------------------------------------------------------------------------------------------------------------------------------------------------------------------------------------------------------------------------------------------------------------------------------------------------------------------------------------------------------------------------------------------------------------------------------------------------------------------------------------------------------------------------------------------------------------------------------------------------------------------------------------------------------------------------------------------------------------------------------------------------------------------------------------------------------------------------------------------------------------------------------------------------------------------------------------------------------------------------------------------------------------------------------------------------------------------------------------------------------------------------------------------------------------------------------------------------------------------------------------------------------------------------------------------------------------------------------------------------------------------------------------------------------------------------------------------------------------------------------------------------------------------------------------------------------------------------------------------------------------------------------------------------------------------------------------------------------------------------------------------------------------------------------------------------------------------------------------------------------------------------------------------------------------------------------------------------------------------------------------------------------------------------------------------------------------------------------------------------------------------------------------------------------------------------------------------------------------------------------------------------------------------------------------------------------------------------------------------------------------------------------------------------------------------------------------------------------------------------------------------------------------------------------------------------------------------------------------------------------------------------------------------------------------------------------------------------------------------------------------------------------------------------------------------------------------------------------------------------------------------------------------------------------------------------------------------------------------------------------------------------------------------------------------------------------------------------
>N_infundibulifolia_AL262
CGTAACAAGGTTTCCGTAGGTGAACCTGCGGAAGGATCATTGTCGAGACCG--ATAATAGATGGAGCGATT-CGGAGAACACGTGAAGCATGCGCCGGCGAACGCCGGCGCGAGG--TAACCG-TCGCCTTCGTCGCCACGCCCC-------GGCGGGGC-GCGATGGGTGCCGGTGCG-AAACATGAGCCGGCGCGGAATAGCGCCAAGGGAA--TATGCGAGCACGAGCC--GCCAGACGGT-TTCGTGGCGTGG-CGCGACGTGT-CGCGC-CCGA-TGGATCGACATGACTCTCGGCAATGGATATCTCGGCTCTCGCATCGATGAAGAGCGCAGCGAAATGCGATATGTGGTGCGAATTGCAGAATCCCGTGAACCATCGAGTCTTTGAACGCAAGTTGCGCCCGAGGCCCACCGGCCGAGGGCACGCCCGCCTGGGCGCCAAGCATCACGACACTCCGTGCAAAGG---CCCTCCAATCTTTGGATGGGTCGGCCC-GGCATGGACGTGGAGAGTGGCCCGCCGCGCC-CATT---GGCGCGGCGGGCTGAAGGGAGGGCCAT----CGTCTTG-TG-GCGACGGACGTCGA-GGGGTGGATGCAATCCG--CGAGCATGGCGTTCGCCGCCGCGAGCCCGGCCCTTGGAGCTC----ATGCGCTCCTGCCGATCCCAGCCC---GTGCACCGCGCCGCGTTCGGT-GCTCGGACCGCGACCCCAGGATGAAAAAAGATAGATTTCGACAACAAAACTTCCTATATCCGTTACTCCTTCAGGAGTATATTTACTCACTCGCTCATTATCATAGCTTCAATAGTTTGATTTTTTACGAACCTGCGGAAATTATTGG---------TTATGACAATAAATCTAGTTTAGTACTTGTGAAACGTTTAATTACTCGAATGTATCAA------------------CAGGAATCTTTTTTTTCTTCGGTGAATGATTCTAACCAAAATTCATTTTGGGGGTACAAGAATTCTTTTTCTTCTCATTTATTTTATAAAAAGGTATCAGAAGGTTTTGGAGTCATTCTGGAAATTCCATTCGCGTTGCAATTAGTATCTTCCCTTGAAGAAAAAAGAATACCAAAATCTCAGAATTTACGATCTATTCATTCAATATTTCCCTTTTTAGAGGATAAATTTTCACATTTAGATTATGTGTTAGATCTACTAATACCCCACCCCATCCATATGGAAATCTTGGTTCAAATCCTTCAATGCTGGATCAAAGATGTTCCTTCTTTGCATTTATTGCGATTGTTTTTCCATGAATATCATAATTTGAATAGTCTCATTACTTCAAAGAAATCT------ATTAACGTATTTTCAAAAAGAAATAAAAGATTCTTTTGGTTCTTATATAATTCTTATGTATATGAATACGAATATTTATTCCTGTTTCTTCGTAAAAAGTCTTCTTATTTAAG-ATCAATATC-TTCTGGAATCTTTCTTGAGCGAACACTTTTATATGGAAAAATC-GAATATCTTATAATAGTGTGTTGCAATTCTT-TTCAAAGGATTCTATGGTTCCTCAAAGATCCTTTCATACATTATGTTCGATATCAAGGAAAAGCAATTTTGGTTTCAAAAGGAACTCTTATTCTGATGAAGAAATGGAGATTTCATCTTGTGAATTTTTGGCAATCTTATTTTCACTTTTGGTCTCAACCTTATAGGATCCTTATAAAGCAATTACCTAACTATTCCTTCTCTTTTATGGGGTATTTTTCAAGTGTACTAAAAAATCATTTGGTAGTAAGAAATCAAATGCTAGAGAATTCATTTATAATAAAGACTCTATATAATAAATTAGATACTATAGCCCCAGTTATTTCTCTTATTGGATCATTGTCGAAAGCTCAACTTTGTACTGTATTGGGTCATCCTATTAGTAAACCGATCTGG-ACCGATTTATCGGATTCTGATATTCTTGATCGATTTTGTCGGATATGTAGAAATCTTTGTCGTTATCACAGCGGATCCTCAAATAAACAGATTTTGTATCGTATAAAGTATATACTTCGACTTTCGTGTGCTAAAACTTTGGCTCGTAAACATAAAAGTACAGTACGCACTTTTATGCGAAGATTAGGTTCGAGATTCTTAGAAGAATTTTTTTTGGAAGAAGAACAA----GCTCTTTCTTTAATCTTCCTCCAAAGAATCTCCTTTACTTTACACGGATTACATAG---AGAACGTATTTGGTATTTGGACATTATCCGTATCAA----------------TGATCTGGTGGATCTTTCTTGATTGTTAATGAGACTTTTTCATG-----------------AAAAAAAAAA--------------------------------------------TTTGT-ATTTTGAAATGCTCGTATATCGT----------TAT------ATATCGACTATATC--------------ATCATAT-ATCATA-TTCGTGGTGAAATTAACTTA------------GTAGTCAAAATTCTGAGACTTTCTTC------------------------TCAATATGTAATTAT-------------GGAACCTGCTAAGTGATAACTT-CCAAA-TTCAGAGAAACCC-TGGAACTAAAAAGGGGCAATC-CTGAGCCAAATCTTT-GTTTT-------------TATAGAAAAAAAAA--------------TGGATAGGTGCAGAGACTCAA--TGGAAGCTG-TTCTAACGAATG-AAATTGACTACATGAC-GTTAGTAGCTAAAATA-TTTTTTCTATCGAAATGACAGAAAGGATAACCTTGTATACC-TAATATGTACGTATACATACTGACATAGCAAACGATTAATCACAACCCGAATCTTA------TATC----GAATCC------TATTCTGTATC----------------------TCTAT---------ATAGGAGA-ATATTTCTATTCTCCTCTT---------TTTTATTTCTATTATCTCT-TCTATTTCTATTATTTAT---------TAATTAGAATAATTAGAATGATAGAGATC------------------AAAAAATATATGG----------AAATTT---------------------------GAAGTTG--------AAAAAAT------ATTAGAATATTCAGTGATCA---------------------ATAGATCTTTTGAAGATTAATCGGACGAGAATAAAGAGAGAGTCCCATTTTACATGTC-----AAT-----ACCGACAACAATGAAATTTATAGTAATAGGAAAATCCGTCGAATTTTCAAATCGTGAGGGTTCAAGTCCCT-CTATCCCCAAGAAAAAGCCCCTTTTTATTCTATCTCCTCGCTCTTTATTTATCCTCATCCTA---------------TTCTTTTTTCATCAGTGGCTCAGTTCAAACAAATCCAATCCCATTTG--TTTTGTATAGTATGATGCCTTTAAAAATAAACATATATGTTCAAAAATTCTCCGTTATTGAATCATTCACAGCCCATAATCCTTACATTTAATTTACAAATAAAGTCTTCTTTTTGAAGATCTCAGAGATTCAGGGGCTAGGTCCAA-TTTGTTAAGACTTTA-TTTTTAGTTCTTTTCATTGACTTAGATATAAGTATTCGGCT-AGGATGATGCACGGGAAAT-GGTCGGGATAGCTCA
>N_infundibulifolia_HNL_KFBG0776
CGTAACAAGGTTTCCGTAGGTGAACCTGCGGAAGGATCATTGTCGAGACCG--ATAATAGATGGAGCGATT-CGGAGAACACGTGAAGCATGCGCCGGCGAACGCCGGCGCGAGG--TAACCG-TCGCCTTCGTCGCCACGCCCC-------GGCGGGGC-GCGATGGGTGCCGGTGCG-AAACATGAGCCGGCGCGGAATAGCGCCAAGGGAA--TATGCGAGCACGAGCC--GCCAGACGGT-TTCGTGGCGTGG-CGCGACGTTT-CGCGC-CCGA-TGGATCGACATGACTCTCGGCAATGGATATCTCGGCTCTCGCATCGATGAAGAGCGCAGCGAAATGCGATATGTGGTGCGAATTGCAGAATCCCGTGAACCATCGAGTCTTTGAACGCAAGTTGCGCCCGAGGCCCACCGGCCGAGGGCACGCCCGCCTGGGCGCCAAGCATCACGACACTCCGTGCAAAGG---CCCTCCAATCTTTGGATGGGTCGGCC-CGGCATGGACGTGGAGAGTGGCCCGCCGCGCC-CATT---GGCGCGGCGGGCTGAAGGGAGGGCCAT----CGTCTTG-TG-GCGACGAACGTCGA-GGGGTGGATGCAATCCG--CGAGCATGGCGTTCGCCGCCGCGAGCCCGGCCCTTGGAGCTC----ATGCGCTCCTGCCGATCCCAGCCC---GTGCACCGCGCCGCGTTCGGT-GCTCGGACCGCGACCCCAGG--GAAAAAAGATAGATTTCGACAACAAAACTTCCTATATCCGTTACTCCTGAAGGAGTATATTTACTCACTCGCTCATTATCATAGCTTCAATAGTTTGATTTTTTACGAACCTGCGGAAATTATTGG---------TTATGACAATAAATCTAGTTTAGTACTTGTGAAACGTTTAATTACTCGAATGTATCAA------------------CAGGAATCTTTTTTTTCTTCGGTGAATGATTCTAACCAAAATTCATTTTGGGGGTACAAGAATTCTTTTTCTTCTCATTTATTTTATAAAAAGGTATCAGAAGGTTTTGGAGTCATTCTGGAAATTCCATTCGCGTTGCAATTAGTATCTTCCCTTGAAGAAAAAAGAATACCAAAATCTCAGAATTTACGATCTATTCATTCAATATTTCCCTTTTTAGAGGATAAATTTTCACATTTAGATTATGTGTTAGATCTACTAATACCCCACCCCATCCATATGGAAATCTTGGTTCAAATCCTTCAATGCTGGATCAAAGATGTTCCTTCTTTGCATTTATTGCGATTGTTTTTCCATGAATATCATAATTTGAATAGTCTCATTACTTCAAAGAAATCT------ATTAACGTATTTTCAAAAAGAAATAAAAGATTCTTTTGGTTCTTATATAATTCTTATGTATATGAATACGAATATTTATTCCTGTTTCTTCGTAAAAAGTCTTCTTATTTAAG-ATCAATATC-TTCTGGAATCTTTCTTGAGCGAACACTTTTATATGGAAAAATC-GAATATCTTATAATAGTGTGTTGCAATTCTT-TTCAAAGGATTCTATGGTTCCTCAAAGATCCTTTCATACATTATGTTCGATATCAAGGAAAAGCAATTTTGGTTTCAAAAGGAACTCTTATTCTGATGAAGAAATGGAGATTTCATCTTGTGAATTTTTGGCAATCTTATTTTCACTTTTGGTCTCAACCTTATAGGATCCTTATAAAGCAATTACCTAACTATTCCTTCTCTTTTATGGGGTATTTTTCAAGTGTACTAAAAAATCATTTGGTAGTAAGAAATCAAATGCTAGAGAATTCATTTATAATAAAGACTCTATATAATAAATTAGATACTATAGCCCCAGTTATTTCTCTTATTGGATCATTGTCGAAAGCTCAACTTTGTACTGTATTGGGTCATCCTATTAGTAAACCGATCTGG-ACCGATTTATCGGATTCTGATATTCTTGATCGATTTTGTCGGATATGTAGAAATCTTTGTCGTTATCACAGCGGATCCTCAAATAAACAGATTTTGTATCGTATAAAGTATATACTTCGACTTTCGTGTGCTAAAACTTTGGCTCGTAAACATAAAAGTACAGTACGCACTTTTATGCGAAGATTAGGTTCGAGATTCTTAGAAGAATTTTTTTTGGAAGAAGAACAA----GCTCTTTCTTTAATCTTCCTCCAAAGAATCTCCTTTACTTTACACGGATTACATAG---AGAACGTATTTGGTATTTGGACATTATCCGTATCAA----------------TGATCTGGTGGATCTTTCTTGATTGTTAATGAGACTTTTTCATG-----------------AAAAAAAAAAAAA-----------------------------------------TTTGT-ATTTTGAAATGCTCGTATATCGT----------TAT------ATATCGACTATATC--------------ATCATAT-ATCATA-TTCGTGGTGAAATTAACTTA------------GTAGTCAAAATTCTGAGACTTTCTTC------------------------TCAATATGTAATTAT---------------------------------------------------------------------------------------------------------------------------------------------GGATAGGTGCAGAGACTCAAATGAGAAGCTGTTTCTAACGAATGAAAATTGACTACATGACGGTTAGTAGCTAAAATATTTTTTTCTATCGAAATGACAGAAAGGATAACCTTGTATACC-TAATATGTACGTATACATACTGACATAGCAAACGATTAATCACAACCCGAATCTTA------TATC----GAATCC------TATTCTGTATC----------------------TCTAT---------ATAGGAGA-ATAGAAATATTCTCCTCTT---------TTTTATTTCTATTATCTCT-TCTATTTCTATTATTTAT---------TAATTAGAATAATTAGAATGATAGAGATC------------------AAAAAATATATGG----------AAATTT---------------------------GAAGTTG--------AAAAAAT------ATTAGAATATTCAGTGATCA---------------------ATAGATCTTTTGAAGATTAATCGGACGAGAATAAAGAGAGAGTCCCATTTTACATGTC-----AAT-----ACCGACAACAATGAAATTTATAGTAATAGGAAAATCCGTCGAATTTTAAAATCGTGAGGGTTCAAGTCCCT-CTATCCCCAAGAAAAAGCCC-TTTTTATTCTATCTCCTCGCTCTTTATTTATCCTCATCCTA---------------TTCTTTTTTCATCAGTGGCTCAGTTCAAACAAATCCAATCCCATTTG--TTTTGTATAGTATGATGCCTTTACAAATAAACATATATGTTCAAAAATTCTCCGTTATTGAATCATTCACAGCCCATAATCCTTACATTTAATTTACAAATAAAGTCTTCTTTTTGAAGATCTCAGAGATTCAGGGGCTAGGTCCAA-TTTGTTAAGACTTTA-TTTTTAGTTCTTTTCATTGACTTAGATATAAGTATTCGGCT-AGGATGATGCACGGGAAAT-GGTCGGGATAGCTCA
>N_infundibulifolia_NER03
--------------------------TGCGGAAGGATCATTGTCGAGACCG--ATAATAGATGGAGCGATT-CGGAGAACACGTGAAGCATGCGCCGGCGAACGCCGGCGCGAGG--CAACCG-TCGCCTTCGTCGCCACGCCCC-------GGCGGGGC-GCGGTGGGTGCCGGTGCG-AAACATGAGCCGGCGCGGAATAGCGCCAAGGGAA--TATGCGAGCACGAGCC--GCCAGACGGT-TTCGTGGCGTGG-CGCGACGTGT-CGCGC-CCGA-TGGATCGACATGACTCTCGGCAATGGATATCTCGGCTCTCGCATCGATGAAGAGCGCAGCGAAATGCGATATGTGGTGCGAATTGCAGAATCCCGTGAACCATCGAGTCTTTGAACGCAAGTTGCGCCCGAGGCCCACCGGCCGAGGGCACGCCCGCCTGGGCGCCAAGCATCACGACACTCCGTGCAAAGG---CCCTCCAATCTTTGGATGGGTCGGCC-CGGCATGGACGTGGAGAGTGGCCCGCCGCGCC-CATT---GGCGCGGCGGGCTGAAGGGAGGGCCAT----CGTCTTG-TG-GCGACGGACGTCGA-GGGGTGGATGCAATCCG--CGAGCATGGCGTTCGCCGCCGCGAGCCCGGCCCTTGGAGCTC----ATGCGCTCCTGCCGATCCCAGCCC---GTGCACCGCGCCGCGTTCGGT-GCTCGGACCGCGACCCCAG---GAAAAAAGATAGATTTCGACAACAAAACTTCCTATATCCGTTACTCCTGAAGGAGTATATTTACTCACTCGCTCATTATCATAGCTTCAATAGTTTGATTTTTTACGAACCTGCGGAAATTATTGG---------TTATGACAATAAATCTAGTTTAGTACTTGTGAAACGTTTAATTACTCGAATGTATCAA------------------CAGGAATCTTTTTTTTCTTCGGTGAATGATTCTAACCAAAATTCATTTTGGGGGTACAAGAATTCTTTTTCTTCTCATTTATTTTATAAAAAGGTATCAGAAGGTTTTGGAGTCATTCTGGAAATTCCATTCGCGTTGCAATTAGTATCTTCCCTTGAAGAAAAAAGAATACCAAAATCTCAGAATTTACGATCTATTCATTCAATATTTCCCTTTTTAGAGGATAAATTTTCACATTTAGATTATGTGTTAGATCTACTAATACCCCACCCCATCCATATGGAAATCTTGGTTCAAATCCTTCAATGCTGGATCAAAGATGTTCCTTCTTTGCATTTATTGCGATTGTTTTTCCATGAATATCATAATTTGAATAGTCTCATTACTTCAAAGAAATCT------ATTAACGTATTTTCAAAAAGAAATAAAAGATTCTTTTGGTTCTTATATAATTCTTATGTATATGAATACGAATATTTATTCCTGTTTCTTCGTAAAAAGTCTTCTTATTTAAG-ATCAATATC-TTCTGGAATCTTTCTTGAGCGAACACTTTTATATGGAAAAATC-GAATATCTTATAATAGTGTGTTGCAATTCTT-TTCAAAGGATTCTATGGTTCCTCAAAGATCCTTTCATACATTATGTTCGATATCAAGGAAAAGCAATTTTGGTTTCAAAAGGAACTCTTATTCTGATGAAGAAATGGAGATTTCATCTTGTGAATTTTTGGCAATCTTATTTTCACTTTTGGTCTCAACCTTATAGGATCCTTATAAAGCAATTACCTAACTATTCCTTCTCTTTTATGGGGTATTTTTCAAGTGTACTAAAAAATCATTTGGTAGTAAGAAATCAAATGCTAGAGAATTCATTTATAATAAAGACTCTATATAATAAATTAGATACTATAGCCCCAGTTATTTCTCTTATTGGATCATTGTCGAAAGCTCAACTTTGTACTGTATTGGGTCATCCTATTAGTAAACCGATCTGG-ACCGATTTATCGGATTCTGATATTCTTGATCGATTTTGTCGGATATGTAGAAATCTTTGTCGTTATCACAGCGGATCCTCAAATAAACAGATTTTGTATCGTATAAAGTATATACTTCGACTTTCGTGTGCTAAAACTTTGGCTCGTAAACATAAAAGTACAGTACGCACTTTTATGCGAAGATTAGGTTCGAGATTCTTAGAAGAATTTTTTTTGGAAGAAGAACAA----GCTCTTTCTTTAATCTTCCTCCAAAGAATCTCCTTTACTTTACACGGATTACATAG---AGAACGTATTTGGTATTTGGACATTATCCGTATCAA----------------TGATCTGGGAGATCTTTCTTGATTGTTAATGAGACTTTTTCATG-----------------AAAAAAAAAAAAAAAAAA------------------------------------TTTGT-ATTTTGAAATGCTCGTATATCGT----------TAT------ATATCGACTATATC--------------ATCATAT-ATCATA-TTCGTGGTGAAATTAACTTA------------GTAGTCAAAATTCTGAGACTTTCTTC------------------------TCAATATGTAATTATGAGCCTTGGTATGGAAACCTGCTAAGTGATAACTT-CCAAA-TTCAGAGAAACCC-TGGAACTAAAAAGGGGCAATC-CTGAGCCAAATCTTT-GTTTT-------------TATAGAAAAAAAAAA-------------TGGATAGGTGCAGAGACTCAA--TGGAAGCTG-TTCTAACGAATG-AAATTGACTACATGAC-GTTAGTAGCTAAAATA-TTTTTTCTATCGAAATGACAGAAAGGATAACCTTGTATACC-TAATATGTACGTATACATACTGACATAGCAAACGATTAATCACAACCCGAATCTTA------TATC----GAATCC------TATTCTGTATC----------------------TCTAT---------ATAGGAGA-ATAGAAATATTCTCCTCTT---------TTTTATTTCTATTATCTCT-TCTATTTCTATTATTTAT---------TAATTAGAATAATTAGAATGATAGAGATC------------------AAAAAATATATGG----------AAATTT---------------------------GAAGTTG--------AAAAAAT------ATTAGAATATTCAGTGATCA---------------------ATAGATCTTTTGAAGATTAATCGGACGAGAATAAAGAGAGAGTCCCATTTTACATGTC-----AAT-----ACCGACAACAATGAAATTTATAGTAATAGGAAAATCCGTCGAATTTTCAAATCGTGAGGGTTCAAGTCCCT-CTATCCCCAAGAAAAAGCCC-TTTTTATTCTATCTCCTCGCTCTTTATTTATCCTCATCCTA---------------TTCTTTTTTCATCAGTGGCTCAGTTCAAACAAATCCAATCCCATTTG--TTTTGTATAGTATGATGCCTTTAAAAATAAACATATATGTTCAAAAATTCTCCGTTATTGAATCATTCACAGCCCATAATCCTTACATTTAATTTACAAATAAAGTCTTCTTTTTGAAGATCTCAGAGATTCAGGGGCTAGGTCCAA-TTTGTTAAGACTTTA-TTTTTAGTTCTTTTCATTGACTTAGATATAAGTATTCGGCT-AGGATGATGCACGGGAAAT-GGTCGGGATAGCT--
>N_infundibulifolia_NER30
CGTAACAAGGTTTCCGTAGGTGATCCTGCGGAAGGATCATTGTCGAGACCG--ATAATAGATGGAGCGATT-CGGAGAACACGTGAAGCATGCGCCGGCGAACGCCGGCGCGAGG--TAACCG-TCGCCTTCGTCGCCACGCCCC-------GGCGGGGC-GCGATGGGTGCCGGTGCG-AAACATGAGCCGGCGCGGAATAGCGCCAAGGGAA--TATGCGAGCACGAGCC--GCCAGACGGT-TTCGTGGCGTGG-CGCGACGTTT-CGCGC-CCGA-TGGATCGACATGACTCTCGGCAATGGATATCTCGGCTCTCGCATCGATGAAGAGCGCAGCGAAATGCGATATGTGGTGCGAATTGCAGAATCCCGTGAACCATCGAGTCTTTGAACGCAAGTTGCGCCCGAGGCCCACCGGCCGAGGGCACGCCCGCCTGGGCGCCAAGCATCACGACACTCCGTGCAAAGG---CCCTCCAATCTTTGGATGGGTCGGCC-CGGCATGGACGTGGAGAGTGGCCCGCCGCGCC-CATT---GGCGCGGCGGGCTGAAGGGAGGGCCAT----CGTCTTG-TG-GCGACGAACGTCGA-GGGGTGGATGCAATCCG--CGAGCATGGCGTTCGCCGCCGCGAGCCCGGCCCTTGGAGCTC----ATGCGCTCCTGCCGATCCCAGCCC---GTGCACCGCGCCGCGTTCGGT-GCTCGGACCGCGACCCCAG---GAAAAAAGATAGATTTCGACAACAAAACTTCCTATATCCGTTACTCCTGAAGGAGTATATTTACTCACTCGCTCATTATCATAGCTTCAATAGTTTGATTTTTTACGAACCTGCGGAAATTATTGG---------TTATGACAATAAATCTAGTTTAGTACTTGTGAAACGTTTAATTACTCGAATGTATCAA------------------CAGGAATCTTTTTTTTCTTCGGTGAATGATTCTAACCAAAATTCATTTTGGGGGTACAAGAATTCTTTTTCTTCTCATTTATTTTATAAAAAGGTATCAGAAGGTTTTGGAGTCATTCTGGAAATTCCATTCGCGTTGCAATTAGTATCTTCCCTTGAAGAAAAAAGAATACCAAAATCTCAGAATTTACGATCTATTCATTCAATATTTCCCTTTTTAGAGGATAAATTTTCACATTTAGATTATGTGTTAGATCTACTAATACCCCACCCCATCCATATGGAAATCTTGGTTCAAATCCTTCAATGCTGGATCAAAGATGTTCCTTCTTTGCATTTATTGCGATTGTTTTTCCATGAATATCATAATTTGAATAGTCTCATTACTTCAAAGAAATCT------ATTAACGTATTTTCAAAAAGAAATAAAAGATTCTTTTGGTTCTTATATAATTCTTATGTATATGAATACGAATATTTATTCCTTTTTCTTCGTAAAAAGTCTTCTTATTTAAG-ATCAATATC-TTCTGGAATCTTTCTTGAGCGAACACTTTTATATGGAAAAATC-GAATATCTTATAATAGTGTGTTGCAATTCTT-TTCAAAGGATTCTATGGTTCCTCAAAGATCCTTTCATACATTATGTTCGATATCAAGGAAAAGCAATTTTGGTTTCAAAAGGAACTCTTATTCTGATGAAGAAATGGAGATTTCATCTTGTGAATTTTTGGCAATCTTATTTTCACTTTTGGTCTCAACCTTATAGGATCCTTATAAAGCAATTACCTAACTATTCCTTCTCTTTTATGGGGTATTTTTCAAGTGTACTAAAAAATCATTTGGTAGTAAGAAATCAAATGCTAGAGAATTCATTTATAATAAAGACTCTATATAATAAATTAGATACTATAGCCCCAGTTATTTCTCTTATTGGATCATTGTCGAAAGCTCAACTTTGTACTGTATTGGGTCATCCTATTAGTAAACCGATCTGG-ACCGATTTATCGGATTCTGATATTCTTGATCGATTTTGTCGGATATGTAGAAATCTTTGTCGTTATCACAGCGGATCCTCAAATAAACAGATTTTGTATCGTATAAAGTATATACTTCGACTTTCGTGTGCTAAAACTTTGGCTCGTAAACATAAAAGTACAGTACGCACTTTTATGCGAAGATTAGGTTCGAGATTCTTAGAAGAATTTTTTTTGGAAGAAGAACAA----GCTCTTTCTTTAATCTTCCTCCAAAGAATCTCCTTTACTTTACACGGATTACATAG---AGAACGTATTTGGTATTTGGACATTATCCGTATCAA----------------TGATCTGGTGGATCTTTCTTGATTGTTAATGAGACTTTTTCATG-----------------AAAAAAAAAA--------------------------------------------TTTGT-ATTTTGAAATGCTCGTATATCGT----------TAT------ATATCGACTATATC--------------ATCATAT-ATCATA-TTCGTGGTGAAATTAACTTA------------GTAGTCAAAATTCTGAGACTTTCTTC------------------------TCAATATGTAATTAT-------------GAAACCTGCTAAGTGATAACTT-CCAAA-TTCAGAGAAACCC-TGGAACTAAAAAGGGGCAATC-CTGAGCCAAATCTTT-GTTTT-------------TATAGAAAAAAAAAAAAAAAAA------TGGATAGGTGCAGAGACTCAA--TGGAAGCTG-TTCTAACGAATG-AAATTGACTACATGAC-GTTAGTAGCTAAAATA-TTTTTTCTATCGAAATGACAGAAAGGATAACCTTGTATACC-TAATATGTACGTATACATACTGACATAGCAAACGATTAATCACAACCCGAATCTTA------TATC----GAATCC------TATTCTGTATC----------------------TCTAT---------ATAGGAGA-ATAGAAATATTCTCCTCTT---------TTTTATTTCTATTATCTCT-TCTATTTCTATTATTTAT---------TAATTAGAATAATTAGAATGATAGAGATC------------------AAAAAATATATGG----------AAATTT---------------------------GAAGTTG--------AAAAAAT------ATTAGAATATTCAGTGATCA---------------------ATAGATCTTTTGAAGATTAATCGGACGAGAATAAAGAGAGAGTCCCATTTTACATGTC-----AAT-----ACCGACAACAATGAAATTTATAGTAATAGGAAAATCCGTCGAATTTTAAAATCGTGAGGGTTCAAGTCCCT-CTATCCCCAAGAAAAAGCCC-TTTTTATTCTATCTCCTCGCTCTTTATTTATCCTCATCCTA---------------TTCTTTTTTCATCAGTGGCTCAGTTCAAACAAATCCAATCCCATTTG--TTTTGTATAGTATGATGCCTTTACAAATAAACATATATGTTCAAAAATTCTCCGTTATTGAATCATTCACAGCCCATAATCCTTACATTTAATTTACAAATAAAGTCTTCTTTTTGAAGATCTCAGAGATTCAGGGGCTAGGTCCAA-TTTGTTAAGACTTTA-TTTTTAGTTCTTTTCATTGACTTAGATATAAGTATTCGGCT-AGGATGATGCACGGGAAAT-GGTCGGGATAGCTCA
>N_infundibulifolia_SG1316
CGTAACAAGGTTTCCGTAGGTGAACCTGCGGAAGGATCATTGTCGAGACCG--ATAATAGATGGAGCGATT-CGGAGAACACGTGAAGCATGCGCCGGCGAACGCCGGCGCGAGG--TAACCG-TCGCCTTCGTCGCCACGCCCC-------GGCGGGGC-GCGATGGGTGCCGGTGCG-AAACATGAGCCGGCGCGGAATAGCGCCAAGGGAA--TATGCGAGCACGAGCC--GCCAGACGGT-TTCGTGGCGTGG-CGCGACGTGT-CGCGC-CCGA-TGGATCGACATGACTCTCGGCAATGGATATCTCGGCTCTCGCATCGATGAAGAGCGCAGCGAAATGCGATATGTGGTGCGAATTGCAGAATCCCGTGAACCATCGAGTCTTTGAACGCAAGTTGCGCCCGAGGCCCACCGGCCGAGGGCACGCCCGCCTGGGCGCCAAGCATCACGACACTCCGTGCAAAGG---CCCTCCAATCTTTGGATGGGTCGGCC-CGGCATGGACGTGGAGAGTGGCCCGCCGCGCC-CATT---GGCGCGGCGGGCTGAAGGGAGGGCCAT----CGTCTTG-TG-GCGACGGACGTCGA-GGGGTGGATGCAATCCG--CGAGCATGGCGTTCGCCGCCGCGAGCCCGGCCCTTGGAGCTC----ATGCGCTCCTGCCGATCCCAGCCC---GTGCACCGCGCCGCGTTCGGT-GCTCGGACCGCGACCCCAGGA-GAAAAAAGATAGATTTCGACAACAAAACTTCCTATATCCGTTACTCCTGAAGGAGTATATTTACTCACTCGCTCATTATCATAGCTTCAATAGTTTGATTTTTTACGAACCTGCGGAAATTATTGG---------TTATGACAATAAATCTAGTTTAGTACTTGTGAAACGTTTAATTACTCGAATGTATCAA------------------CAGGAATCTTTTTTTTCTTCGGTGAATGATTCTAACCAAAATTCATTTTGGGGGTACAAGAATTCTTTTTCTTCTCATTTATTTTATAAAAAGGTATCAGAAGGTTTTGGAGTCATTCTGGAAATTCCATTCGCGTTGCAATTAGTATCTTCCCTTGAAGAAAAAAGAATACCAAAATCTCAGAATTTACGATCTATTCATTCAATATTTCCCTTTTTAGAGGATAAATTTTCACATTTAGATTATGTGTTAGATCTACTAATACCCCACCCCATCCATATGGAAATCTTGGTTCAAATCCTTCAATGCTGGATCAAAGATGTTCCTTCTTTGCATTTATTGCGATTGTTTTTNCAYGAATATCATAATTTGAATAGTCTCATTACTCCAAAGAAATCT------ATCAACGTATTTTCAAAAAGAAATAAAAGATTCTTTTGGTTCTTATATAATTCTTATGTATATGAATACGAATATTTATTCCTTTTTCTTCGTAAAAAGTCTTCTTATTTAAG-ATCAATATC-TTCTGGAATCTTTCTTGAGCGAACACTTTTATATGGAAAAGTC-GAATATCTTATAATAGTGTGTTGCAATTCTT-TTCAAAGGATTCTATGGTTCCTCAAAGATCCTTTCATACATTATGTTCGATATCAAGGAAAAGCAATTTTGGTYTCAAAAGGAACTCTTATTCYGATGARGAAATGGAGATTTCATCTTGTGAATTTTTGGCAATCTTATTTTCACTTTTGGTCTCAACCTTATAGGATCCTTATAAAGCAATTACCTAACTATTCCTTCTCTTTTATGGGGTATTTTTCAAGTGTACTAAAAAATCATTTGGTAGTAAGAAATCAAATGCTAGAGAATTCATTTATAATAAAGACTCTATATAATAAATTAGATACTATAGCCCCAGTTATTTCTCTTATTGGATCATTGTCGRAAGCTCAACTTTGTACTGTATTGGGTCATCCTATTAGTAAACCGATCTGG-ACCGATTTATCGGATTCTGATATTCTTGATCGATTTTGTCGGATATGTAGAAATCTTTGTCGTTATCACAGCGGATCCTCAAATAAACAGATTTTGTATCGTATAAAGTATATACTTCGACTTTCGTGTGCTAAAACTTTGGCTCGTAAACATAAAAGTACAGTACGCACTTTTATGCGAAGATTAGGTTCGAGATTCTTAGAAGAATTTTTTTTGGAAGAAGAACAA----GCTCTTTCTTTAATCTTCCTCCAAAGAATCTCCTTTACTTTACACGGATTACATAG---AGAACGTATTTGGTATTTGGACATTATCCGTATCAA----------------TGATCTGGTGGATCTTTCTTGATTGTTAATGAGACTTTTTCATG-----------------AAAAAAAAA---------------------------------------------TTTGT-ATTTTGAAATGCTCGTATATCGT----------TAT------ATATCGACTATATC--------------ATCATAT-ATCATA-TTCGTGGTGAAATTAACTTA------------GTAGTCAAAATTCTGAGACTTTCTTC------------------------TCAATATGTAATTATGAGCCTTGGTATGGAAACCTGCTAAGTGATAACTT-CCAAA-TTCAGAGAAACCCCTGGAACTAAAAAGGGGCAATC-CTGAGCCAAATCTTT-GTTTT-------------TATAGAAAAAAAAAAAAAAA--------TGGATAGGTGCAGAGACTCAA--TGGAAGCTG-TTCTAACGAATG-AAATTGACTACATGAC-GTTAGTAGCTAAAATA-TTTTTTCTATCGAAATGACAGAAAGGATAACCTTGTATACC-TAATATGTACGTATACATACTGACATAGCAAACGATTAATCACAACCCGAATCTTA------TATC----GAATCC------TATTCTGTATC----------------------TCTAT---------ATAGGAGA-ATAGAAATATTCTCCTCTT---------TTTTATTTCTATTATCTCT-TCTATTTCTATTATTTAT---------TAATTAGAATAATTAGAATGATAGAGATC------------------AAAAAATATATGG----------AAATTT---------------------------GAAGTTG--------AAAAAAT------ATTAGAATATTCAGTGATCA---------------------ATAGATCTTTTGAAGATTAATCGGACGAGAATAAAGAGAGAGTCCCATTTTACATGTC-----AAT-----ACCGACAACAATGAAATTTATAGTAATAGGAAAATCCGTCGAATTTTAAAATCGTGAGGGTTCAAGTCCCT-CTATCCCCAAGAAAAAGCCC-TTTTTATTCTATCTCCTCGCTCTTTATTTATCCTCATCCTA---------------TTCTTTTTTCATCAGTGGCTCAGTTCAAACAAATCCAATCCCATTTG--TTTTGTATAGTATGATGCCTTTACAAATAAACATATATGTTCAAAAATTCTCCGTTATTGAATCATTCACAGCCCATAATCCTTGCATTTAATTTACAAATAAAGTCTTCTTTTTGAAGATCTCAGAGATTCAGGGGCTAGGTCCAA-TTTGTTAAGACTTTA-TTTTTAGTTCTTTTCATTGACTTAGATATAAGTATTCGGCT-AGGATGATGCACGGGAAAT-GGTCGGGATAGCTCA
>N_juliana_SG1618
---------------------------------------------------------------------------------------------------------------------------------------------------------------------------------------------------------------------------------------------------------------------------------------------------------------------------------------------------------------------------------------------------------------------------------------------------------------------------------------------------------------------------------------------------------------------------------------------------------------------------------------------------------------------------------------------------------------------------------------------------------------GAAAAAAGATAGATTTCGACAACAAAACTTCCTATATCCGTTACTCCTTCAGGAGTATATTTACTCACTCGCTCATTATCATAGCTTCAATAGTTTAATTTTTTACGAACCTGCGGAAATTATTGG---------TTATGACAATAAATCTAGTTTAGTACTTGTGAAACGTTTAATTACTCGAATGTATCAA------------------CAGGAATCTTTTTTTTCTTCGATGAATGATTCTAACCAAAATTCATTTTGGGGGTACAAGAATTCTTTTTCTTCTCATTTATTTTATAAAAAGGTATCAGAAGGTTTTGGAGTCATTCTGGAAATTCCATTCGCGTTGCAATTAGTATCTTCCCTTGAAGAAAAAAGAATACCAAAATCTCAGAATTTGCGATCTATTCATTCAATATTTCCCTTTTTAGAGGATAAATTTTCACATTTAGATTATGTGTCAGATCTACTAATACCCCACCCCATCCATATGGAAATCTTGGTTCAAATCCTTCAATGCTGGATCAAAGATATTCCTTCTTTGCATTTATTGCGATTGTTTTTCCATGAATATCATAATTTGAATAGTCTCATTACTTCAAAGAAATCT------ATTAACGTATTTTCAAAAAGAAATAAAAAATTATTTTGGTTCTTATATAATTCTTATGTATATGAATACGAATATTTATTCCTGTTTCTTCGTAAAAAGTCTTCTTATTTAAG-ATCAATATC-TTTTGGAATCTTTCTTGAGCGAACACTTTTCTATGGAAAAATC-GAATATCTTATAATAGTGTGTTACAATTCTT-TTCAAAAGATTTTATGGTTCCTCAAAGATCCTTTCATACATTATGTTCGATATCAAGGAAAAGCAATTTCGGTTTCAAAAGGAACTCTTATTCTGATGAAGAAATGGAAATTTCATCTTGTGAATTTTTGGCAATCTTATTTTCACTTTTGGTCTCAACCTTATAGGATCCTTATAAAGCAATTACCTAACTATTCCTTCTCTTTTATGGGGTATTTTTCAAGTGTACTAAAAAATCATTTGGTAGTAAGAAATCAAATGCTAGAGAATTCATTTATAATAAAGACTCTATCTAATAAATTAGATACTATAGCCCCAGTGAGTTCTCTTATTGGATCATTGTCGAAAGCTCAACTTTGTACTGTATTGGGTCATCCAATTAGTAAACCGATCTGG-ACCGATTTATCGGATTCTGATATTCTTGATCGATTTTGTCGGATATGTAGAAATCTTTGTCGTTATCACAGCGGATCCTCAAATAAACAGATTTTGTATCGTATAAAGTATATACTTCGACTTTCGTGTGCTAAAACTTTGGCTCGTAAACATAAAAGTACAGTACGCACTTTTATGCGAAGATTAGGTTCGAGAGTCTTAGAAGAATTTTTTTTGGAAGAAGAACAA----GCTCTTTCTTTAATCTTCCTCCAAAGAATCCCCTTTACTTTACACGGATTACATAG---AGAACGTATTTGGTATTTGGACATTATCCGTATCAA----------------TGATCTGGTGGATCTTTCTTGATTGTTAATGAACCTTTTTCATG-----------------AAAAAAAAA---------------------------------------------TTTGT-ATTTTGAAATGCTCGTATATCGT----------TAT------ATATCGACTATATC--------------ATCATAT-ATCATA-TTCGTGGTGAAATTAACTTA------------GTAGTCAAAATTCTGAGACTTTCTTC------------------------TCACTTCTCAA-TATGAGCCTTGGTATGGAAACCTGCTAAGTGATAACTT-CCAAA-TTCAGAGAAACCC-TGGAACTAAAAAGGGGCAATC-CTGAGCCAAATCTTT-GTTTT-------------GATAAAAAAAAAAA--------------TGGATAGGTGCAGAGACTCAA--TGGAAGCTG-TTCTAACGAATG-AAATTGACTACATGAC-GTTAGTAGCTAAAATA-TTTTTTCTTTCGAAATGACAGAAAGGATAACCTTGTATACC-TAATATGTACGTATACATACTGACATAGCAAACGATTAATCACAACCCGAATCTTA------TATC----GAATCC------TATTCTGTATC----------------------TCCAT---------ATAGGAGA-ATAGAAATATTCTCATCTT---------TTTTATTTCTATTCTCTCT-TCTATTTCTATTATTTAT---------TAATTAGAATAATTAGAATGATAGAGATC------------------AAAAAATATATGG----------AAATTT---------------------------GAAGTTG--------AAAAAAT------ATTAGAATATTCAGTGATCA---------------------ATAGATCTTTTGAAGATTAATCGGACGAGAATAAAGAGAGAGTCCCATTTTACATGTC-----AAT-----ACCGACAACAATGAAATTTATAGTAATAGGAAAATCCGTCGAATTTTCAAATCGTGAGGGTTCAAGTCCCT-CTATCCCCAAGAAAAAGCCC-TTCTTATTCTATCTCCTCGCTCTTTATTTATCCTCATCCTA---------------TTCTTTTTTCATCAGTGGCTCAGTTCAAACAAATCCAATCCCATTTG--TTTTGTATAGTATGATGCCTTTACAAATAAGCATATATGTTCAAAAATTCTCCGTTATTGAATCATTCACAGCCCATAATCCTTACATTTAATTTACAAAGAAAGTCTTCTTTTTGAAGATCTCAGAGATTCAGGGGCTAGGTCCGA-TTTGTTAAGACTTTC-TTTTTAGTTCTTTTCATTGACTTAGATATAAGTATTCGGCT-AGGATGATGCACGGGAAAT-GGTCGGGATAGCTCA
>N_kasiensis_HNL_KFBG0537
CGTGT-------------GGTGA--CTGCGGA--GA-CATTGTCGAGACCG--AGAATAGATGGAACGATT-CGGAGAACACGTGAAGCATGCGTCGACGAACGTCGGCGCGAGG--GAACCA-CCGCAATCGTCGCCACGCCTC-------GGCGGGGC-GCGATGGATGCCGGTGCG-AAACATGAGCCGGCGCGGAATTGCGCCAAGGGAA--TATGCGAGCACGAGCC--GCCGGACGGT-TTCGTGGCTTGG-CGCGACGTGT-CGCGC-CCGA-TGGATTGACATGACTCTCGGCAATGGATATCTCGGCTCTCGCATCGATGAAGAGCGCAGCGAAATGCGATATGTGGTGCGAATTGCAGAATCCCGTGAACCATCGAGTCTTTGAACGCAAGTTGCGCCCGAGGCCCACCGGCCGAGGGCACGCCCGCCTGGGCGCCAAGCATCGCGTCACTCCGTGCAAAGG---CCCTCCAATCTTCTGATGGGTAGGCC-CGGCACGGACGTGGAGAGTGGCCCGCCGAGCC-CATT---GGCGCGGCGGGCTGAAGGGAGGGCCAT----CGTCTTG-CG-GCGACGGACGTCGA-GGGGTGGATGCAATCCG--CGAGCACGACGTGCGCCGCCGCGAGCCCGGCCCTTGGAGCTC----ATGCGCTCAACCCAATCCTGGCCG---TTGCACCCCGCC-CGT-CGGT-GCTCGACCGGCGACCCCAGGATGAAAAAAGATAGATTTCGACAACAAAACTTCCTATATCCGTTACTCCTGAAGGAGTATATTTACTCACTCGCTCATTATCATAGTTTCAATAGTTTGATTTTTTACGAACCTGCGGAAATTATTGG---------TTATGACAGTAAATCTAGTTTAGTACTTGTTAAACGTTTAATTACTCGAATGTATCAA------------------CAGGAATCTTTTTTTTCTTCGGTGAATGATTCTAACCAAAATGAATTTTGGGGGTACAAGAATTCTTTTTCTTCTCGTTTATTTTCTAAAAAGGTATCAGAAGGTTTTGGAGTCATTCTGGAAATTCCATTCGCGTTGCGATTAGTATCTTCCCTTGAAGAAAAAAGAATACCAAAATCTCAGAATTTACGATCTATTCATTCAATATTTCCCTTTTTAGAGGATAAATTTTCACATTTAGATTATGTGTCAGATCTACTAATACCCCACCCCATCCATATGGAAATCTTGGTTCAAATCCTTCAATGCTGGATCAAAGATGTTCCTTCTTTGCATTTATTGCGATTGTTTTTYCAYGAATATCATAATTTGAATAGTCTCATTACTTCAAAGAAATCT------ATTAGCGTATTTTCAAAAAGAAATAAAAGATTCTTTTGGTTCTTATATAATTCTTATGTATATGAATACGAATATTTATTCCTGTTTCTTCGTAAAAAGTCTTCTTATTTAAG-ATCAATATC-TTCTGGAATCTTTCTTGAGCGAACACTTTTATATGGAAAAATC-GAAGATCTTATAATAGTGTGTCGCAATTCTT-TTCAAAGGATTCTATGGTTCCTCARAGATYCTTTCATACATTATGTTCGATATCAAGGAAAAGCAATTTCGGTTTCAAAAGGAACTCTTATTCTGATGAAGAAATGGAAATTTCAYCTTGTGAATTTTTGGCAATCTTATTTTCACTTTTGGTCTCAACCTTATAGGATTCTTATAAAGCAATTACCTAACTATTCCTTCTCTTTTATGGGGTATTTTTCAAGTGTACTAAAAAATCATTTGGTAGTAAGAAATCAAATGCTAGAGAATTCATTTATAATAAAGACTCTATATAATAAAWTAGATACTATAGCCCCAGTTATTTCTCTTATTGGATCATTGTCGAAAGCTCAACTTTGTACTGTATTGGGTCATCCTATTAGTAAACCGATMTRG-ACCGATTTATCGGATTCTGATATTCTTGATCGATTTTGTCGGATATGTAGAAATCTTTGTCGCTATCACAGCGGATCCTCAAATAAACAGATTTTGTATCGTATAAAGTATATACTTCGACTTTCGTGTGCTAAAACTTTGGCTCGTAAACATAAAAGTACAGTACGCACTTTTATGCGAAGATTAGGTTCGAGATTCTTAGAAGAATTTTTTTTGGAAGAAGAACAA----GCTCTTTCTTTAATCTTCCCCCAAAGAATCCCCTTTACTTTACACGGATTACATAG---AGAACGTATTTGGTATTTGGACATTATCCGTATCAA----------------TGATCTGGTGGATCTTTCTTGATTGTTAATGAGACTTTTTCATG-----------------AAAAAGAAA---------------------------------------------TTTGT-ATTCTGAAATGCTCGTATATCGT----------TAT------ATATCGAATATATC--------------ATCATAT-ATCATA-TTCGTGGTGAAATTAACTTA------------GTAGTCAAAATTCTGAGACTTTCTTC------------------------TCGATATGTAATTAT--------------------------TGATAACTT-CCAAA-TTCAGAGAAACCC-TGGAACTAAAAAGGGGCAATC-CTGAGCCAAATCTTT-GTTTT-------------GATAGAAAAAA-----------------TGGATAGGTGCAGAGACTCAA--TGGAAGCTG-TTCTAACGAATG-AAATTGACTACATGAC-GTTAGTAGCTAAAATA-TTTTTTCTATCGAAATGACAGAAAGGATAACCTTGTATACC-TAATATGTACGTATACATACTGACATAGCAAACGATTAATCACAACCCGAATCTTA------TATC----GAATCC------TATTCTGTATC----------------------TCTAT---------ATAGGAGA-ATAGAAATATTCTCATCTT---------TTTGATCTCTATTATCTCT-TCTATTTCTATTATTTAT---------TAATTAGAATAATTAGAATGATAGAGATC------------------AAAAAATATATGG----------AAATTT---------------------------GAAGTTG-AAAAAAAAAAAAAT------ATTAGAATATTCAGTGATCA---------------------ATAGATCTTTTGAAGATTAATCGGACGAGAATAAAGAGAGAGTCCCATTTTACATGTC-----AAT-----ACCGACAACAATGAAATTTATAGTAATAGGAAAATCCGTCGAATTTTCAAATCGTGAGGGTTCAAGTCCCT-CTATCCCCAAGAAAAAGCCC-TTTTTATTCTATCTCCTCGCTCTTTATTTATCCTCATCCTA---------------TTCTTTTTTCATCAGTGGCTCAGTTCAAACAAACCCAATCCCATTTG--TTTTGTATAGTATGATGCCTTTACAAATAAACATATATGTTCAAAAATTCTCCGTTATTGAATCATTCACAGCCCATAATCCTTACATTTAATTTACAAAGAAAGTCTTC----------------------------------------------------------------TTTTCTTTGACTTAGATATAAGTATTCGGCT-AGGATGATGCACGGGAAAT-GGTCGGGATAGCTCA
>N_khaoyaica_SG012
-----------------------------GGA-GGA-CATTGTCGAGACCG--ATAATAGATGGAGCGATT-CGGAGAACACGTGAAGCATGCGCCGGCGATCGCCGGCGCGAGG--TAGCCG-TCGCCGTCGTCGCCACGCCTC-------GGCGGGGC-GCGATGGGTGCCGGCGCG-AAACATGAGCCGGCGCGGAATAGCGCCAAGGGAA--TATGCGAGCACGAGCC--GCCAGGCGGT-TTCGTGGCGTGG-CGCGACGTGT-CGCGC-CCGA-TGGATCGACATGACTCTCGGCAATGGATATCTCGGCTCTCGCATCGATGAAGAACGCAGC-----------------------------------------------------------------------------------------------------------------------------------------------------------------------------------------------------------------------------------------------------------------------------------------------------------------------------------------------------------------------------------------------------------GAAAAAAGATATATTTCGACAACAAAACTTCCTATATCCGTTACTCCTGAAGGAGTATATTTACTCACTCGCTCATTATCATAGCTTCAATAGTTTGATTTTTTACGAACCTGCGGAAATTATTGG---------TTATGACAATAAATCTAGTTTAGTACTTGTGAAACGTTTAATTACTCGAATGTATCAA------------------CAGGAATCTTTTTTTTCTTCGGTGAATGATTCTAACCAAAATGAATTTTGGGGGTACAAGAATTCTTTTTCTTCTCATTTATTTTATAAAAAGGTATCAGAAGGTTTTGGAGTCATTCTGGAAATTCCATTCGCGTTGCAATTAGTATCTTCCCTTGAAGAAAAAAGAATACCAAAATCTCAGAATTTACGATCTATTCATTCAATATTTCCCTTTTTAGAGGATAAATTTTCACATTTAGATTATGTGTCAGATCTACTAATACCCCACCCCATCCATATGGAAATCTTGGTTCAAATCCTTCAATGCTGGATCAAAGATGTTCCTTCTTTGCATTTATTGCGATTGTTTTTCCATGAATATCATAATTTGAATAGTCTCATTACTTCAAATAAATCT------ATTAACGTATTTTCAAAAAGAAATAAAAGATTCTTTTGGTTCTTATATAATTCTTATGTATATGAATACGAATATTTATTCCTGTTTCTTCGTAAAAAGTCTTCTTATTTAAG-ATCAATATC-TTCTGGAATCTTTCTTGAGCGAACACTTTTATATGGAAAAATC-GAATATCTTATAATAGTGTGTTGCAATTCTT-TTCAAAGGATTCTATGGTTCCTCAAAGATCCTTTCATACATTATGTTCGATATCAAGGAAAAGCAATTTTGGTTTCAAAAGGAACTCTTATTCTGATGAAGAAATGGAAATTTCATCTTGTGAATTTTTGGCAATCTTATTTTCACTTTTGGTCTCAACCTTATAGGATCCTTATAAAGCAATTACCTAACTATTCCTTCTCTTTTATGGGGTATTTTTCAAGTGTACTAAAAAATCATTTGGTAGTAAGAAATCAAATGCTAGAGAATTCATTTATAATAAAGACTCTATATAATAAATTAGATACTATAGCCCCAGTTATTTCTCTTATTGGATCATTGTCGAAAGCTCAACTTTGTACTGTATTGGGTCATCCTATTAGTAAACCGATCTGG-ACCGATTTATCGGATTCTGATATTCTTGATCGATTTTGTCGGATATGTAGAAATCTTTGTCGTTATCACAGCGGATCCTCAAATAAACAGATTTTGTATCGTATAAAGTATATACTTCGACTTTCATGTGCTAAAACTTTGGCTCGTAAACATAAAAGTACAGTACGCACTTTTATGCGAAGATTAGGTTCGAGATTCTTAGAAGAATTTTTTTTGGAAGAAGAACAA----GCTCTTTCTTTAATCTTCCTCCAAAGAATCCCCTTTACTTTACACGGATTACATAG---AGAACGTATTTGGTATTTGGACATTATCCGTATCAATGATACGGTGGATCTTTGATCTGGTGGATCTTTCTTGATTGTTAATGAGACTTTTTCATG-----------------AGAAAAAAAAAAAAAAAAAAAAT-------------------------------TTTGT-TTTT----------------------------------------------------------------------------------------------------------------------------------------------------------------------------------------------------------------AACTT-CCAAA-TTCAGAGAAACCC-TGGAACTAAAAAGGGGCAATC-CTGAGCCAAATCTTT-GTTTT-------------GATAGAAAACAAAAAA------------TGGATAGGTGCAGAGACTCAA--TGGAAGCTG-TTCTAACGAATG-AAATTGACTACATGAC-GTTAGTAGCTAACATA-TTTTTTCTATCGAAATGACAGAAAGGATAACCTTGTATACC-TAATATGTACGTATACATACTGACATAGCAAACGATTAATCACAACCCG--------------ATC----GAATCC------TATTCTGTATC----------------------TCTAT---------ATAGGAGA-ATAGAAATAGTCTCATCTT---------TTTTATTTCTATTATCTCT-TCTATTTCTATTATTTAT---------TAATTAGAATAATTAGAATGATAGAGATC------------------AAAAAATATATGG----------AAATTT---------------------------GAAGTTG--------AAAAAAT------ATTAGAATATTCAGTGATCA---------------------ATAGATCTTTTGAAGATTAATCGGACGAGAATAAAGAGAGAGTCCCATTTTACATGTC-----AAT-----ACCGACAACAATGAAATTTATAGTAATAGGAAAATCCGTCGAATTTTCCAATCGTGAGGGTT-----------------------------------------------------------------------------------------------------------------------------------------------------------------------------------------------------------------------------------------------------------------------------------------------------------------------------------------------------------------------------------------
>N_khaoyaica_SG021
---------------------------------------------------------------------------------------------------------------------------------------------------------------------------------------------------------------------------------------------------------------------------------------------------------------------------------------------------------------------------------------------------------------------------------------------------------------------------------------------------------------------------------------------------------------------------------------------------------------------------------------------------------------------------------------------------------------------------------------------------------------GAAAAAAGATATATTTCGACAACAAAACTTCCTATATCCGTTACTCCTGAAGGAGTATATTTACTCACTCGCTCATTATCATAGCTTCAATAGTTTGATTTTTTACGAACCTGCGGAAATTATTGG---------TTATGACAATAAATCTAGTTTAGTACTTGTGAAACGTTTAATTACTCGAATGTATCAA------------------CAGGAATCTTTTTTTTCTTCGGTGAATGATTCTAACCAAAATGAATTTTGGGGGTACAAGAATTCTTTTTCTTCTCATTTATTTTATAAAAAGGTATCAGAAGGTTTTGGAGTCATTCTGGAAATTCCATTCGCGTTGCAATTAGTATCTTCCCTTGAAGAAAAAAGAATACCAAAATCTCAGAATTTACGATCTATTCATTCAATATTTCCCTTTTTAGAGGATAAATTTTCACATTTAGATTATGTGTCAGATCTACTAATACCCCACCCCATCCATATGGAAATCTTGGTTCAAAACCTTCAATGCTGGATCAAAGATGTTCCTTCTTTGCATTTATTGCGATTGTTTTTCCATGAATATCATAATTTGAATAGTCTCATTACTTCAAATAAATCT------ATTAACGTATTTTCAAAAAGAAATAAAAGATTCTTTTGGTTCTTATATAATTCTTATGTATATGAATACGAATATTTATTCCTGTTTCTTCGTAAAAAGTCTTCTTATTTAAG-ATCAATATC-TTCTGAAATCTTTCTTGAGCGAACACTTTTATATGGAAAAATC-GAATATCTTATAATAGTGTGTTGCAATTCTT-TTCAAAGGATTCTATGGTTCCTCAAAGATCCTTTCATACATTATGTTCGATATCAAGGAAAAGCAATTTTGGTTTCAAAAGGAACTCTTATTCTGATGAAGAAATGGAAATTCCATCTTGTGAATTTTTGGCAATCTTATTTTCACTTTTGGTCTCAACCTTATAGGATCCTTATAAAGCAATTACCTAACTATTCCTTCTCTTTTATGGGGTATTTTTCAAGTGTACTAAAAAATCATTTGGTAGTAAGAAATCAAATGCTAGAGAATTCATTTATAATAAAGACTCTATATAATAAATTAGATACTATAGCCCCAGTTATTTCTCTTATTGGATCATTGTCGAAAGCTCAACTTTGTACTGTATTGGGTCATCCTATTAGTAAACCGATCTGG-ACCGATTTATCGGATTCTGATATTCTTGATCGATTTTGTCGGATATGTAGAAATCTTTGTCGTTATCACAGCGGATCCTCAAATAAACAGATTTTGTATCGTATAAAGTATATACTTCGACTTTCATGTGCTAAAACTTTGGCTCGTAAACATAAAAGTACAGTACGCACTTTTATGCGAAGATTAGGTTCGAGATTCTTAGAAGAATT-TTTTTGGAAGAAGAACAA----GCTCTTTCTTTAATCTTCCTCCAAAGAATCCCCTTTACTTTACACGGATTACATAG---AGAACGTATTTGGTATTTGGACATTATCCGTATCAATGATACGGTGGATCTTTGATCTGGTGGATCTTTCTTGATTGTTAATGAGACTTTTTCATG-----------------AAAAAAAAAAAA------------------------------------------TTTGT-ATTTTGAAATGCTCGTATATCGT----------TAT------ATATCGACTATATC--------------ATCATAT-ATCATA-TTCGTGGTGAAATTAACTTA------------GTAGTCAAAATTCTGAGACTTTTTTC------------------------TCAATATGTAATTATGAGCCTTGGTATGGAAAC-TGCTAAGTGATAACTT-CCAAA-TTCAGAGAAACCC-TGGAACTAAAAAGGGGCAATC-CTGAGCCAAATCTTT-GTTTT-------------GATAGAAAACAAAAAA------------TGGATAGGTGCAGAGACTCAA--TGGAAGCTG-TTCTAACGAATG-AAATTGACTACATGAC-GTTAGTAGCTAACATA-TTTTTTCTATCGAAATGACAGAAAGGATAACCTTGTATACC-TAATATGTACGTATACATACTGACATAGCAAACGATTAATCACAACCCG--------------ATC----GAATCC------TATTCTGTATC----------------------TCTAT---------ATAGGAGA-ATAGAAATAGTCTCATCTT---------TTTTATTTCTATTATCTCT-TCTATTTCTATTATTTATTAATTAGAATAATTAGAATAATTAGAATGATAGAGATC-------------------AAAAATATATGG----------AAATTT---------------------------GAAGTTG--------AAAAAAT------ATTAGAATATTCAGTGATCA---------------------ATAGATCTTTTGAAGATTAATCGGACGAGAATAAAGAGAGAGTCCCATTTTACATGTC-----AAT-----ACCGACAACAATGAAATTTATAGTAATAGGAAAATCCGTCGAATTTTCCAATCGTGAGGGTTCAAGTCCCT-CTATCCCCAAGAAAAAGCCC-TTTTTATTCTATCTCCTCGCTCTTTATTTATCCTCATCCTA---------------TTCTTTTTTCATCAGTGGCTCAGTTCAAACAAATCCAATCCCATTTG---TTTTTATAGTATGATGCCTTTACAAATAAACATATATGTTCAAAAATTCTCCGTTATTGAATCATTCACAGCCCATAATCCTTACATTTAATTTACAAAGAA-----------------------------------------------------GACTTTC-TTTTTAGTTCTTTTCATTGACTTAGATATAAGTATTCGGCT-AAGATGATGCACGGGAAAT-GGTCGGGATAGCTCA
>N_kotschyi_var_kotschyi_2013_G255
CGTAACAAGGTTTCCGTAGGTGAACCTGCGGAAGGATCATTGTCGAGATCG---AAAGAGACGGAGCGACT-CGGAGAACGCGTGATGTATGCCGCGGCGGTTACTGCCGCGGAA--CTACCG-CCCGATTCGTCGCCGCGTCGC-------ATCGTGGC-GCGAAGGAGGCAGGTATGAAAACTTGTGCCGGCGCAGTAACGCGCCAAGGGAG-ATACGCGGAAGCGAGCCCAGCCCGCTGGGCCTCGTCGAGCAG-CGCGCCGAGG-CGCGG-CTGC-TGGATCGACACGACTCTCGGCAATGGATATCTCGGCTCTCGCATCGATGAAGAGCGCAGCGAAATGCGATACGTGGTGCGAATTGCAGAATCCCGTGAACCATCGAGTCTTTGAACGCAAGTTGCGCCCGAGGCCCACCGGCCGAGGGCACGCCCGCCTGGGCGTCAAGCATCGCGTCGCTCCTTGCCAGGA---CCATCCCACGGACGGATGCGTGCG----GGCGGGATGCGGGG-AGTGGCCCGCCGTGC--CATC---GGCGCGGCGGGCTGAAGAGTGGGCGAT-CGTCTTGCTGCCG-GCCACGAATGGTGA-GGGGTGGATTGAAGCTATTCGAGCACGATGAACGTCGAACCGAGGTGGCCGGAGTATGTTC----GATCGTTGCGGATGATCCCGACCC---GGGCGTCGCCGTGCCGGCGGC-GCTCGGAATGCGACCCCAG---GAAAAAAGATATATTTCGACAGCAAGACTTTCTATATCCGCTACTCCTTCAGGAGTCTATTTACTCACTTGCTCATTATCAAAGCTTCAATAGTTTGATTTTTTACGAACCTGTGGAAATTCTTGG---------TCATGACAAGAAATCTAGTTTAGTACTTGTGAAACGTTTAATTACTCGAATGTATCAA------------------CAGGAATCTTTTATTTCTTCGGTGAATGATTCTAACCAAGATGGATTTTTGGGATACAAGGATTCTTTTTCTTCTCATTTCTCTTCTAAAATGGTATCAGAAGGTTTTGGAGTCATTCTAGAAATCCCATTCGCGTCGCGATTATTATCTTCTCTTGAAGAAAAAAGAAGACCAAGATCTCAGAATTTACGATCTATTCATTCAATATTTCCCTTTTTAGAGGATAAATTCTTACATCTAAATTATGTGTTAGATCTACTAATACCCCATCCCATCCATCTGGAAATCTTGGTTCAAATCCTTCAATGCTGGATCAAAGATGTTCCTTCTTTGCATTTATTGCGATTGTTTTTCCACGAATATCATAATTTGAATAGTTTCATTACTTCAAAGAGATCC------ATTTACGCCTTTTCAAAAAGGAATAAAAGATTCTTTTGGTTCTTACATAATTATTATGTATATGAATACGAATATCTATTCCTGTTTCTTCGTAAAAAGTCTTCTTATTTAAG-ATCAATATC-TTCTGGAGTCTTTCTTGAGCGAACACATTTCTATGGAAAAATA-GAATATCTTATAGTAGTGTTTTGTAATTCTT-TTCAGAGGATCCTATGGTTCCTCAAAGATCCTTTCATACATTATGTTCGATATCAAGGAAAAGCAATCTTGGTTTCAAAAGGGACTCTTATTTTGATGAAGAAATGGAAATCTCATCTTGTGAATTTTTGGCAATCTTATTTTCACTTTTGGTCTCAACCTTATAGGATCCATATAAAGCAATTACCCAACTATTCCTTCTCTTTTTTGGGGTATTTTTCAAGTGTGCTAAAAAATCATTTGATAGTAAGAAATCAAATGCTAGAGAATTCATTTATAATAAAGACTCTGACTAATAAATTAGATACCATAGCCCCAGTTATTTCTCTTATTGGATCATTGTCGAAAGCTCAATTTTGTACTGTATTAGGTCATCCTATTAGTAAACCGATCTGG-ACCGATTTATCGGATTCTGATATTCTTGATCGATTTTGTCGGATATGTAGAAATCTTTGTCGTTATCACAGCGGATCCTCAAATAAACAAGTTTTGTATCGTATAAAGTATATACTTCGACTTTCGTGTGCTAGAACTTTGGCTCGTAAACATAAGAGTACAGTACGTACTTTTATGCGAAGATTAGGTTCAGGATTCTTAGAAGAATTCTTTTTGGAAGAAGAACAA----GCTCTTTCTTTAATCTTCCTACAAAGAATCCCCTTTACTTTACACGGATTACATAG---AGAACGTATTTGGTATTTGGACATTCTTCGTATAAA----------------TGATCTAGTGGATCATTCATGATTGTTCATGGGACTTCTTCATGATAATAAAAAAGAAGACAAAAAAAAAAAAAAAAAA--------------------------------------------------------------------------------------------------------------------------------------------------------------------------------------------------------------------------------GAGCCTTGGTATGGAAACCTGCTGAGTGCTAACTT-CCAAA-TTCAGAGAAACCC-TGGAACTAAGAATGGGCAATC-CTGAGCCAAATCCTT-GTTTT-------------GAGAGAAAAAAAA---------------TGGATAGGTGCAGAGACTCAA--TGGAAGCTG-TTCTAACGAATG-AAATTGATTACGTGAC-GCTAATAGCTGAAATC-TTTTTTCTATCGAAATGACAGAAAGGATAACCTTATATACC-TAATACGTACGTATACATACTGACATAGCAAACGATTAATCACAACCCGAATCTTA------TATT----GAATCC------TATTCCGTATC----------------------TCTAG---------ATATGAGA-ATAGAAACCTTCTAATCT------------------------------CTTATTTCTATTATTTAT---------TAATTAGAATGATAGAGATCA-AGAGATC------------------AAAAAATATATGA----------AAAATC---------------------------GAAGTTG--------AAAAAAG------ATTCGAATATTCAGTGATAAAATGATTCATTCCAGAGTTGAATAGATCTTTTGAAGATTAATCGGACGAGAATAAAGAGAGAGTCCCTTTTTACATGTC-----AAT-----ACCGACAACAATGAAATTTATAGTAAGAGGAAAATCCGTCGAATTTTTCAATCGTGAGGGTTCAAGT------------------------------------------------------------------------------------------------------------------------------------------------------------------------------------------------------------------------------------------------------------------------------------------------------------------------------------------------------------------------------------
>N_kotschyi_var_purpurata_SG1659
CGTAACAAGGTTTCCGTAGGTGAACCTGCGGAAGGATCATTGTCGAGATCG---AAAGAGACGGAGCGACT-CGGAGAACGCGTGATGTATGCCGCGGCGGTTACTGCCGCGGAA--CTACCG-CCCGATTCGTCGCCGCGTCGC-------ATCGTGGC-GCGAAGGAGGCAGGTATGAAAACTTGTGCCGGCGCAGTTACGCGCCAAGGGAG-ATACGCGGAAGCGAGCCCAGCCCGCTGGGCCTCGTCGAGCAG-CGCGCCGAGG-CGCGG-CTGC-TGGATCGACACGACTCTCGGCAATGGATATCTCGGCTCTCGCATCGATGAAGAGCGCAGCGAAATGCGATACGTGGTGCGAATTGCAGAATCCCGTGAACCATCGAGTCTTTGAACGCAAGTTGCGCCCGAGGCCCACCGGCCGAGGGCACGCCCGCCTGGGCGTCAAGCATCGCGTCGCTCCTTGCC-AGGA--CCATCCCA----CGGACGGATGCGTG-CGGGCGGGATGCGGGGAGTGGCCCGCCGTGCC--ATC---GGCGCGGCGGGCTGAAGAGCGGGCGAT-CGTCTTGCTGCCG-GCCATGAATGGTGA-GGGGTGGATTGAAGCTATTCGAGCACGATGAACGTCGAACCGAGGTGGCCGGAGTATGTTC----GATCGTTGCGGATGATCCCGACCC---GGGCGTCGCCGTGCCGGCGGC-GCTCGGAATGCGACCCCAGGATGAAAAAAGATATATTTCGACAGCAAGACTTTCTATATCCGCTACTCCTTCAGGAGTCTATTTACTCACTTGCTCATTATCAAAGCTTCAATAGTTTGATTTTTTACGAACCTGTGGAAATTCTTGG---------TCATGACAAGAAATCTAGTTTAGTACTTGTGAAACGTTTAATTACTCGAATGTATCAA------------------CAGGAATCTTTTATTTCTTCGGTGAATGATTCTAACCAAGATGGATTTTTGGGATACAAGGATTCTTTTTCTTCTCATTTCTCTTCTAAAATGGTATCAGAAGGTTTTGGAGTCATTCTAGAAATCCCATTCGCGTCGCGATTATTATCTTCTCTTGAAGAAAAAAGAAGACCAAGATCTCAGAATTTACGATCTATTCATTCAATATTTCCCTTTTTAGAGGATAAATTCTTACATCTAAATTATGTGTTAGATCTACTAATACCCCATCCCATCCATCTGGAAATCTTGGTTCAAATCCTTCAATGCTGGATCAAAGATGTTCCTTCTTTGCATTTATTGCGATTGTTTTTCCACGAATATCATAATTTGAATAGTTTCATTACTTCAAAGAGATCC------ATTTACGCCTTTTCAAAAAGGAATAAAAGATTCTTTTGGTTCTTACATAATTATTATGTATATGAATACGAATATCTATTCCTGTTTCTTCGTAAAAAGTCTTCTTATTTAAG-ATCAATATC-TTCTGGAGTCTTTCTTGAGCGAACACATTTCTATGGAAAAATA-GAATATCTTATAGTAGTGTTTTGTAATTCTT-TTCAGAGGATCCTATGGTTCCTCAAAGATCCTTTCATACATTATGTTCGATATCAAGGAAAAGCAATTTTGGTTTCAAAAGGGACTCTTATTTTGATGAAGAAATGGAAATCTCATCTTGTGAATTTTTGGCAATCTTATTTTCACTTTTGGTCTCAACCTTATAGGATCCATATAAAGCAATTACCCAACTATTCCTTCTCTTTTTTGGGGTATTTTTCAAGTGTGCTAAAAAATCATTTGATAGTAAGAAATCAAATGCTAGAGAATTCATTTATAATAAAGACTCTGACTAATAAATTAGATACCATAGCCCCAGTTATTTCTCTTATTGGATCATTGTCGAAAGCTCAATTTTGTACTGTATTAGGTCATCCTATTAGTAAACCGATCTGG-ACCGATTTATCGGATTCTGATATTCTTGATCGATTTTGTCGGATATGTAGAAATCTTTGTCGTTATCACAGCGGATCCTCAAATAAACAAGTTTTGTATCGTATAAAGTATATACTTCGACTTTCGTGTGCTAGAACTTTGGCTCGTAAACATAAGAGTACAGTACGTACTTTTATGCGAAGATTAGGTTCAGGATTCTTAGAAGAATTCTTTTTGGAAGAAGAACAA----GCTCTTTCTTTAATCTTCCTCCAAAGAATCCCCTTTACTTTACACGGATTACATAG---AGAACGTATTTGGTATTTGGACATTCTTCGTATAAA----------------TGATCTAGTGGATCATTCATGATTGTTCATGGGACTTCTTCATGATAAT------------AAAAAAGAAGAAAAAAAAAAA-----------------------GATTCATGAATTTGT-ATTCTGAAATGCTCGTATATCAT-------------------TATATATCTATATC--------AAATATATC-----ATCATA-TTCGTGGTGAAATAAACTGA------------GTAGTCAAAATTCTTAGACTTTTTT-------------------------TCGATATGTAATCATGAGCCTTGGTATGGAAACCTGCTGAGTGCTAACTT-CCAAA-TTCAGAGAAACCC-TGGAACTAAGAATGGGCAATC-CTGAGCCAAATCCTT-GTTTT-------------GAGAGAAAAAAAA---------------TGGATAGGTGCAGAGACTCAA--TGGAAGCTG-TTCTAACGAATG-AAATTGATTACGTGAC-GCTAATAGCTGAAATC-TTTTTTCTATCGAAATGACAGAAAGGATAACCTTATATACC-TAATACGTACGTATACATACTGACATAGCAAACGATTAATCACAACCCGAATCTTA------TATT----GAATCC------TATTCCGTATC----------------------TCTAG---------ATATGAGA-ATAGAAACCTTCTAATCT------------------------------CTTATTTCTATTATTTAT---------TAATTAGAATGATAGAGATCA-AGAGATC------------------AAAAAATATATGA----------AAAATC---------------------------GAAGTTG--------AAAAAAG------ATTCGAATATTCAGTGATAAAATGATTCATTCCAGAGTTGAATAGATCTTTTGAAGATTAATCGGACGAGAATAAAGAGAGAGTCCCTTTTTACATGTC-----AAT-----ACCGACAACAATGAAATTTATAGTAAGAGGAAAATCCGTCGAATTTTTCAATCGTGAGGGTTCAA--------------------------------------------------------------------------------------------------------------------------------------------------------------------------------------------------------------------------------------------------------------------------------------------------------------------------------------------------------------------------------------
>N_lanyuensis_Nlan
CGTAACAAGGTTTCCGTAGGTGAACCTGCGGAAGGATCATTGTCGAGACCG--ATAATAGATGGAGCGATT-CGGAGAACACGTGAAGCATGCGCCGGCGAACGCCGGCGCGAGG--TAACCG-TCGNCGTCGTCGCCACGCCTC-------GGCGGGGC-GCGATGGGTGCCGGTGCG-AAACATGAGCCGGCGCGGAATAGCGCCAAGGGAA--TATGCGAGCACGAGCC--GCCAGGCGGT-TTCGTGGCGTGG-CGCGACGTGT-CGCGC-CCGA-TGGATCGACATGACTCTCGGCAATGGATATCTCGGCTCTCGCATCGATGAAGAACGCAGCA----------------------------------------------------------------------------------------------------------------------------------------------------------------------------------------------------------------------------------------------------------------------------------------------------------------------------------------------------------------------------------------------------------GAAAAAAGATAGATTTCGACAACAAAACTTCCTATATCCGTTATTCCTGAAGGAGTATATTTACTCACTCGCTCATTATCATAGCTTCAATAGTTTGATTTTTTACGAACCTGCGGAAATTATTGG---------TTATGACAATAAATCTAGTTTAGTACTTGTGAAACGTTTAATTACTCGAATGTATCAA------------------CAGGAATCTTTTTTTTATTCGGTGAATGATTCTAACCAAAATTCATTTTGGGGGTACAAGAATTCTTTTTCTTCTCATTTATTTTATAAAAAGGTATCAGAAGGTTTTGGAGTCATTCTGGAAATTCCATTCGCGTTGCAATTAGTATCTTCCCTTGAAGAAAAAAGAATACCAAAATCTCAGAATTTACGATCTATTCATTCAATATTTCCCTTTTTAGAGGATAAATTTTCACATTTAGATTATGTGTTAGATCTACTAATACCCCACCCCATCCATATGGAAATCTTGGTTCAAATCCTTCAATGCTGGATCAAAGATGTTCCTTCTTTGCATTTATTACGATTGTTTTTCCATGAATATCATAATTTGAATAGTCTCATTACTTCAAAGAAATCT------ATTAACGTATTTTCAAAAAGAAATAAAAGATTCTTTTGGTTCTTATATAATTCTTATGTATATGAATACGAATATTTATTCCTGTTTCTTCGTAAAAAGTCTTCTTATTTAAG-ATCAATATC-TTCTGGAATCTTTCTTGAGCGAACACTTTTATATGGAAAAATC-AAATATCTTATAATAGTGTGTTGCAATTCTT-TTCAAAGGATTCTATGGTTCCTCAAAGATCCTTTCATACATTATGTTCGATATCAAGGAAAAGCAATTTTGGTTTCAAAAGGAACTCTTATTCTGATGAAGAAATGGAAATTTCATCTTGTGAATTTTTGGCAATCTTATTTTCACTTTTGGTCTCAACCTTATAGGATCCTTATAAAGCAATTACCTAACTATTCCTTCTCTTTTATGGGGTATTTTTCAAGTGTACTAAAAAATCATTTGGTAGTAAGAAATCAAATGCTAGAGAATTCATTTATAATAAAGACTCTATATAATAAATTAGATACTATAGCCCCAGTTATTTCTCTTATTGGATCATTGTCGAAAGCTCAACTTTGTACTGTATTGGGTCATCCTATTAGTAAACCGATCTGG-ACCGATTTATCGGATTCTGATATTCTTGATCAATTTTGTCGGATATGTAGAAATCTTTGTCGTTATCACAGCGGATCCTCAAATAAACAGATTTTGTATCGTATAAAGTATATACTTCGACTTTCGTGTGCTAAAACTTTGGCTCGTAAACATAAAAGTACAATACGCACTTTTATGCGAAG-TTAGGTTCGAGATTCTTAGAAGAATTTTTTTTGGAAAAAAAAAACAAACAACTTTTCTTTAATCTTCCTCCAAAGAATCCCCTTTACTTTATACGGATTACATAGA--AGAACGTATTTGGTATTTGGACATTATCCGTATCAA----------------TGATCTGGTGGATCTTTCTTGATTGTTAATGAGACTTTTTCATG-----------------AAAAAAAAA---------------------------------------------TTTGT-ATTTTGAAATGCTCGTATATCGT----------TAT------ATATCGACTATATC--------------ATCATAT-ATCATA-TTCGTGGTGAAATTAACTTA------------GTAGTCAAAATTCTGAGACTTTCTTC------------------------TCAATATGTAATTAT------------GGAAACCTGCTAAGTGATAACTT-CCAAA-TTCAGAGAAACCC-CGGAACTAAAAAGGGGCAATC-CTGAGCCAAATCTTT-GTTTT-------------TATAGAAAAAACAA--------------TGGATAGGTGCAGAGACTCAA--TGGAAGCTG-TTCTAACGAATG-AAATTGACTACATGAC-GTTAGTAGCTAAAATA-TTTTTTCTATCGAAATGACAGAAAGGATAACCTTGTATACC-TAATATGTACGTATACATACTGACATAGCAAACGATTAATCACAACCCGAATCTTA------TATC----GAATCC------TATTCTGTATC----------------------TCTAT---------ATAGGAGA-ATAGAAATATTCTCCTCTT---------TTTTATTTCTATTATCTCT-TCTATTTCTATTATTTAT---------TAATTAGAATAATTAGAATGATAGAGATC------------------AAAAAATATATGG----------AAATTT---------------------------GAAGTTG--------AAAAAAT------ATTAGAATATTCAGTGATCA---------------------ATAGATCTTTTGAAGATTAATCGGACGAGAATAAAGAGAGAGTCCCATTTTACATGTC-----AAT-----ACCGACAACAATGAAATTTATAGTAATAGGAAAAT--------------------------------------------------------------------------------------------------------------------------------------------------------------------------------------------------------------------------------------------------------------------------------------------------------------------------------------------------------------------------------------------------------------------
>N_lilacea_SG017
-------------------------------------------------------------------------------------------------------------------------------------------------------------------------------------------------------------------------------------------------------------------------------------------------------------------------------------------------------------------------------------------------------------------------------------------------------------------------------------------------------------------------------------------------------------------------------------------------------------------------------------------------------------------------------------------------------------------------------------------------------------------------------------------------------------------------------------------------------------------------------------------------------------------------------------------------------------------------------------------------------------------------------------------------------------------------------------------------------------------------------------------------------------------------------------------------------------------------------------------------------------------------------------------------------------------------------------------------------------------------------------------------------------------------------------------------------------------------------------------------------------------------------------------------------------------------------------------------------------------------------------------------------------------------------------------------------------------------------------------------------------------------------------------------------------------------------------------------------------------------------------------------------------------------------------------------------------------------------------------------------------------------------------------------------------------------------------------------------------------------------------------------------------------------------------------------------------------------------------------------------------------------------------------------------------------------------------------------------------------------------------------------------------------------------------------------------------------------------------------------------------------------------------------------------------------------------------------------------------------------------------------------------------------------------------------------GAGCCTTGGTATGGAAACCTGCTAAGTGATAACTT-CCAAA-TTCAGAGAAACCC-TGGAACTAAAAAGGGGCAATC-CTGAGCCAAATCTTT-GTTTT-------------GATAGAAAAAAA----------------TGGATAGGTGCAGAGACTCAA--TGGAAGCTG-TTCTAACGAATG-AAATTGACTACGTGAC-ATTAGTATCTCAAATA-TTTTTTCTATTGAAATGACAGAAAGGATAACCTTGTATACC-TAATATGTACGTATACATACTGACATAGCAAACGATTAATCACAACCCGAATCTTA------TATC----GAATCC------TATTCTGTATC----------------------TCTAT---------ATAGGAGA-ATAGAAATATTCTCATCTT---------TTTTTTTTTTATTATCTCT-TCTATTTTTATTATTTAT---------TAATTAGAATAATTAGAATGATAGAGATC------------------AAAAAATATATGG----------AAATTT---------------------------GAAGTTG--------AAAAAAT------ATTAGAATATTAAGTGATCA---------------------ATAGATCTTTTGAAGATTAATCGGACGAGAATAAAGAGAGAGTCCCATTTTACATGTC-----AAT-----ACCGACAACAATGAAATTTATAGTAATAGGAAAATCCGTCGAATTTTCAAATCGTGAGGGTT-----------------------------------------------------------------------------------------------------------------------------------------------------------------------------------------------------------------------------------------------------------------------------------------------------------------------------------------------------------------------------------------
>N_lilacea_Y1373
CGTAACAAGGTTTCCGTAGGTGAACCTGCGGAAGGATCATTGTCGAGACCG--AGTACAGATGGAGCGATT-CGGAGAACACGTGAAGCACGCGCCGGCGAACGTCGGCGCGACG--GAACCG-CCGCCGTCGTCGCCACGCCTC-------GGCGGGGC-GCGATGGGTGCCGGTGGG-AAACATGAGCCGGCGCGGAATTGCGCCAAGGGAA--TATGCGAGCACGAGCC--GCCAGGCGGT-ATCGTGGCGTGG-CGCGACGTGT-CGCGC-CCGA-TGGATCGACATGACTCTCGGCAATGGATATCTCGGCTCTCGCATCGATGAAGAGCGCAGCGAAATGCGATATGTGGTGCGAATTGCAGAATCCCGTGAACCATCGAGTCTTTGAACGCAAGTTGCGCCCGAGGCCCACCGGCCGAGGGCACGCCCGCCTGGGCGCCAAGCATCGCGACACTCCGTGCAAAGG---CCGTCCAATCTTCGGATGGGTCGGCCCCGGCACGGACGTGGAGAGTGGCCCGCCGTGCC-CATT---GGCGCGACGGGCTGAAGGGAGGGCCAT----CGTCTTG-TG-GCGACGGACGGCAA-GGGGTGGATGCAATCCG--CGAGCACGGCGTGCGTCGCCGCAAGCCCGGCCCATGGAGCTC----ACATGCTCCAGTCGATCCCTGCCC---GTGCACCGCGCCGCGTTCGGT-GCTCGGACCGCGACCCCAGGATGAAAAAAGATAGATTTCGACAACAAAACTTCCTATATCCGTTACTCCTGAAGGAATATATTTACTCACTCGCTCATTATCATAGCTTCAATAGTTTGATTTTTTACGAACCTGCGGAAATTCTGGG---------TTATGACAATAAATCTAGTTTAGTACTTGTGAAACGTTTAATTACTCGAATGTATCAA------------------CAGGAATCTTTTTTTTCTTCGGTGAATGATTCTAACCAAAATTCATTTTGGGGGTACGAGAATTCTTTTTCTTCTCATTTATTTTCTAAAAAGGTATCAGAAGGTTTTGGAGTCATTCTGGAAATTCCATTCGCGTTGCGATTAGTATCTTCCCTTGAAGAAAAAAGAATACCAAAATCTCAGAATTTACGATCTATTCATTCAATATTTCCCTTTTTAGAGGATAAATTTTCACATTTAGATTATGTGTCAGATCTACTAATACCCCATCCCATCCATATGGAAATCTTGGTTCAAATCCTTCAATGCTGGATCAAAGATGTTCCTTCTTTGCATTTATTGCGATTGTTTTTCCAYGAATATCATAATTTGAATAGTCTCATTACTTCAAAGAAATCC------ATTAACGTATTTTCAAAAAGAAATAAAAGATTCTTTTGGTTCTTATATAATTCTTATGTATATGAATACGAATATTTATTCCTGTTTCTTCGTAAAAAGTCTTCTTATTTAAG-ATCAATATC-TTCTGGAATCTTTCTTGAGCGAACACTTTTATATGGAAAAATC-GAATATCTTATAATAGTGTGTTGCAATTCTT-TTCAAAGGATTCTATGGTTCCTCAAAGATCCTTTCATACATTATGTTCGATATCAAGGAAAAGCAATTTTGGTTTCAAAAGGAACTCTTATTCTGATGAAGAAATGGAAATTTCATCTTGTGAATTTTTGGCAATCTTATTTTCACTTTTGGTCTCAACCTTATAGGATCTTTATAAAGCAATTACCTAACTATTCCTTCTCTTTTCTGGGGTATTTTTCAAGTGTACTAAAAAATCATTTGGTAGTAAGAAATCAAATGCTAGAGAATTCATTTATAATAAATACTCTATATAATAAATTAGATACTATAGCCCCAGTTATTTCTCTTATTGGATCATTGTCGAAAGCTCAACTTTGTACTGTATTGGGTCATCCTATTAGTAAACCGATCTGG-ACCGATTTATCGGATTCTGATATTCTTGATCGATTTTGTCGGATATGTAGAAATCTTTGTCGTTATCACAGCGGATCCTCAAAGAAAAAGATTTTGTATCGTATAAAGTATATACTTCGACTTTCGTGTGCTAAAACTTTGGCTCGTAAACATAAAAGTACAGTACGCACTTTTATGCGAAGATTAGGTTCGAGATTCTTAGAAGAATTTTTTTTGGAAGAAGAACAA----GCTCTTTCTTTAATCTTCCTCCAAAGAATCCCCTTTACTTTACACGGATTACATAG---AGAACGTATTTGGTATTTGGACATTATCCGTATCAA----------------TGATCTGGTGGATCTTTCTTGATTGTTCATGAGACTTTTTCATG-----------------AAAAAAAAGGAA------------------------------------------TTTGT-ATTCTGAAATGCTCGTATATCAT----------TAT------ATATCGAATATATC--------------ATAATAT-ATCATA-TTCGTGGTGAAATTAACTTA------------GTAGTCAAAATTCTGAGACTTTTTTC------------------------TCAATATGTAATTATGAGCCTTGGTATGGAAACCTGCTAAGTGATAACTT-CCAAA-TTCAGAGAAACCC-TGGAACTAAAAAGGGGCAATC-CTGAGCCAAATCTTT-GTTTT-------------GATAGAAAAAAA----------------TGGATAGGTGCAGAGACTCAA--TGGAAGCTG-TTCTAACGAATG-AAATTGACTACGTGAC-ATTAGTATCTCAAATA-TTTTTTCTATTGAAATGACAGAAAGGATAACCTTGTATACC-TAATATGTACGTATACATACTGACATAGCAAACGATTAATCACAACCCGAATCTTA------TATC----GAATCC------TATTCTGTATC----------------------TCTAT---------ATAGGAGA-ATAGAAATATTCTCATCT----------TTTTTTTTTTATTATCTCT-TCTATTTTTATTATTTAT---------TAATTAGAATAATTAGAATGATAGAGATC------------------AAAAAATATATGG----------AAATTT---------------------------GAAGTTG--------AAAAAAT------ATTAGAATATTAAGTGATCA---------------------ATAGATCTTTTGAAGATTAATCGGACGAGAATAAAGAGAGAGTCCCATTTTACATGTC-----AAT-----ACCGACAACAATGAAATTTATAGTAATAGGAAAATCCGTCGAATTTTCAAATCGGGAGGGTTCAAGTCCCT-CTATCCCCAAGAAAAAGCCC-TTTTT-------------------------------------------------------TTTTTCATCAGTGGCTCAGTTCAAACAAATCCAATCTCATTTG--TTTTGTATAGTATGATGCCTTTACAAATAAACATATATGTTCAAAGATTCTCCGTTATTGAATCATTCACAGCCCATAATCCTTACATTGAATTTACAAAGAAAGTCTTCTTTTTGAAGATCTCAGAGATTCAGGGGCTAGGTCCAA-TTTGTTAAGACTTTC-TTTTTAGTTCTTTTCATTGACTTAGATATAAGTATTCGGCT-AGGATGATGCACGGGAAAT-GGTCGGGATAGCTCA
>N_mackinnonii_NSC05_01
CGTAACAAGGTTTCCGTAGGTGAACCTGCGGAAGGATCATTGTCGAGACCG--ATAATAGATGGAGCGATT-CGGAGAACACGTGAAGCATGCGCCGGCGAACGTCGGCGCGAGGTATAACCG-TCGCCGTCGTCGCCACGCCTC-------GGCGGGGC-GCGATGGGTGCCGGTGCG-AAACATGAGCCGGCGCGGAATTGCGCCAAGGGAA--TATGCGAGCACGAGCC--GCCAGACGGT-TTCGTGGCGTGG-CGCGACGTGT-CGCGC-CCGA-TGGATCGACATGACTCTCGGCAATGGATATCTCGGCTCTCGCATCGATGAAGAGCGCAGCGAAATGCGATATGTGGTGCGAATTGCAGAATCCCGTGAACCATCGAGTCTTTGAACGCAAGTTGCGCCCGAGGCCCACCGGCCGAGGGCACGCCCGCCTGGGCGCCAAGCATCGCGACACTCCGTGCAAAGG---CCCTCCAATCTTCGGATGGGTCGGCCACGGCATGGACGTGGAGAGTGGCCCGCCGCGCC-CATT---GGCGCGGCGGGCTGAAGGGAGGGCCAT----CGTCTCG-TG-GCGACGGACGTCGA-GGGGTGGATGCAATCCG--CGAGCAGGGCGTGCGCCGCCGCGAGCCCGGCCCTTGGAGCTC----ATGCGCTCCTGCCGATCCCAGCCC---GTGCACCGCGCCGCGTTCGGT-GCTCGGACCGCGACCCCAGGATGAAAAAAGATAGATTTCGACAACAAAACTTCCTATATCCGTTACTCCTGAAGGAGTATATTTACTCACTCGCTCATTATCATAGCTTCAATAGTTTGATTTTTTACGAACCTGCGGAAATTATTGG---------TTATGACAATAAATCTAGTTTAGTACTTGTGAAACGTTTAATTATTCGAATGTATCAA------------------CAGGAATCTTTTTTTTCTTCGGTGAATGATTCTAACCAAAATTCATTTTGGGGGTACAATAATTCTTTTTCTTCTCATTTATTTTATAAAAAGGTATCAGAAGGTTTTGGAGTCATTCTGGAAATTCCATTCGCGTTGCAATTAGTATCTTCCCTTGAAGAAAAAAGAATACCAAAATCTCAGAATTTACGATCTATTCATTCAATATTTCCCTTTTTAGAGGATAAATTTTCACATTTAGATTATGTGTTAGATCTACTAATACCCCACCCCATCCATATGGAAATCTTGGTTCAAATCCTTCAATGCTGGATCAAAGATGTTCCTTCTTTGCATTTATTGCGATTGTTTTTCCATGAATATCCTAATTTGAATAGTCTCATTACTTCAAAGAAATCT------ATTAACGTATTTTCAAAAAGAAATAAAAGATTCTTTTGGTTCTTATATAATTCTTATGTATATGAATACGAATATTTATTCCTGTTTCTTCGTAAAAAGTCTTCTTATTTAAG-ATCAATATC-TTCTGGAATCTTTCTTGAGCGAACACTTTTATATGGAAAAATC-GAATATCTTATAATAGTGTGTTGCAATTCTT-TTCAAAGGATTCTATGGTTCCTCAAAGATCCTTTCATACATTATGTTCGATATCAAGGAAAAGCAATTTTGGTTTCAAAAGGAACTCTTATTCTGATGAAGAAATGGAAATTTCATCTTGTGAATTTTTGGCAATCTTATTTTCACTTTTGGTCTCAACCTTATAGGATCCTTATAAAGCAATTACCTAACTATTCCTTCTCTTTTATGGGGTATTTTTCAAGTGTACTAAAAAATCATTTGGTAGTAAGAAATCAAATGCTAGAGAATTCATTTATAATAAAGACTCTATATAATAAATTAGATACTATAGCCCCAGTTATTTCTCTTATTGGATCATTGTCGAAAGCTCAACTTTGTACTGTATTGGGTCATCCTATTAGTAAACCGATCTGG-ACCGATTTATCGGATTCTGATATTCTTGATCGATTTTGTCGGATATGTAGAAATCTTTGTCGTTATCACAGCGGATCCTCAAATAAACAGATTTTGTATCGTATAAAGTATATACTTCGACTTTCGTGTGCTAAAACTTTGGCTCGTAAACATAAAAGTACAGTACGCACTTTTATGCGAAGATTAGGTTCGAGATTCTTAGAAGAATTTTTTTTGGAAGAAGAACAA----GCTCTTTCTTTAATCTTCCTCCAAAGAATCCCCTTTACTTTACACGGATTACATAG---AGAACGTATTTGGTATTTGGACATTATCCGTATCAA----------------TGATCTGGTGGATCTTTCTTGATTGTTAATGAGACTTTTTCATG-----------------AAAAAAAAAAAAATAAAAAAAAAAA------------------------------TTGT-ATTTTGAAATGCTCGTATATCGT----------TAT------ATATCGACTATATC--------------ATCATAT-ATCATA-TTCGTGGTGAAATTAACTTA------------GTAGTCAAAATTCTGAGACTTTCTTC------------------------TCAATATGTAATTATGAGCCTTGGTATGGAAACCTGCTAAGTGATAACTT-CCAAA-TTCAGAGAAACCC-TGGAACTAAAAAGGGGCAATC-CTGAGCCAAATCTTT-GTTTT-------------GATAGAAAAAAAA---------------TGGATAGGTGCAGAGACTCAA--TGGAAGCTG-TTCTAACGAATG-AAATTGACTACATGAC-GTTAGTAGCTAAAATA-TTTTTTCTATCGAAATGACAGAAAGGATAACCTTGTATACC-TAATATGTACGTATACATACTGACATAGCAAACGATTAATCACAACCCGAATCTTA------TATC----GAATCC------TATTCTGTATC----------------------TCTAT---------ATAAGAGA-ATAGAAATATTCTCCTCTT---------TTTTATTTCTATTATCTCT-TCTATTTCTATTAATTAT---------TAATTAGAATAATTAGAATGATAGAGATC------------------AAAAAATATATGG----------AAATTT---------------------------GAAGTTG--------AAAAAAT------ATTAGAATATTCGGTGATCA---------------------ATAGATCTTTTGAAGATTAATCGGACGAGAATAAAGAGAGAGTCCCATTTTACATGTC-----AAT-----ACCGACAACAATGAAATTTATAGTAATAGGAAAATCCGTCGAATTTTCAAATCGTGAGGGTTCAAGTCCCT-CTATCCCCAATAAAAAGCCC-TTTTTATTCTATCTCCTCGCTCTTTATTTATCCTCATCCTA---------------TTCTTTTTTCATCAGTGGCTCAGTTAAAACAAATCCAATCCCATTTG--TTTTGTATAGTATGATGCCTTTACAAATAAACATATATGTTCAAAAATTCTCCGTTATTGAATCATTCACAGCCCATAATCCTTACATTTAATTTACAAATAAAGTCTTCTTTTTGAAGATCTCAGAGATTCAGGGGCTAGGTCCAA-TTTGTTAAGACTTTA-TTTTTAGTTCTTTTCATTGACTTAGATATAAGTATTCGGAT-AGGATGATGCACGGGAAAT-GGTCGGGA-------
>N_mackinnonii_SG007
---------------------------------------------------------------------------------------------------------------------------------------------------------------------------------------------------------------------------------------------------------------------------------------------------------------------------------------------------------------------------------------------------------------------------------------------------------------------------------------------------------------------------------------------------------------------------------------------------------------------------------------------------------------------------------------------------------------------------------------------------------------GAAAAAAGATAGATTTCGACAACAAAACTTCCTATATCCGTTACTCCTGAAGGAGTATATTTACTCACTCGCTCATTATCATAGCTTCAATAGTTTGATTTTTTACGAACCTGCGGAAATTATTGG---------TTATGACAATAAATCTAGTTTAGTACTTGTGAAACGTTTAATTATTCGAATGTATCAA------------------CAGGAATCTTTTTTTTCTTCGGTGAATGATTCTAACCAAAATTCATTTTGGGGGTACAATAATTCTTTTTCTTCTCATTTATTTTATAAAAAGGTATCAGAAGGTTTTGGAGTCATTCTGGAAATTCCATTCGCGTTGCAATTAGTATCTTCCCTTGAAGAAAAAAGAATACCAAAATCTCAGAATTTACGATCTATTCATTCAATATTTCCCTTTTTAGAGGATAAATTTTCACATTTAGATTATGTGTTAGATCTACTAATACCCCACCCCATCCATATGGAAATCTTGGTTCAAATCCTTCAATGCTGGATCAAAGATGTTCCTTCTTTGCATTTATTGCGATTGTTTTTCCATGAATATCATAATTTGAATAGTCTCATTACTTCAAAGAAATCT------ATTAACGTATTTTCAAAAAGAAATAAAAGATTCTTTTGGTTCTTATATAATTCTTATGTATATGAATACGAATATTTATTCCTGTTTCTTCGTAAAAAGTCTTCTTATTTAAG-ATCAATATC-TTCTGGAATCTTTCTTGAGCGAACACTTTTATATGGAAAAATC-GAATATCTTATAATAGTGTGTTGCAATTCTT-TTCAAAGGATTCTATGGTTCCTCAAAGATCCTTTCATACATTATGTTCGATATCAAGGAAAAGCAATTTTGGTTTCAAAAGGAACTCTTATTCTGATGAAGAAATGGAAATTTCATCTTGTGAATTTTTGGCAATCTTATTTTCACTTTTGGTCTCAACCTTATAGGATCCTTATAAAGCAATTACCTAACTATTCCTTCTCTTTTATGGGGTATTTTTCAAGTGTACTAAAAAATCATTTGGTAGTAAGAAATCAAATGCTAGAGAATTCATTTATAATAAAGACTCTATATAATAAATTAGATACTATAGCCCCAGTTATTTCTCTTATTGGATCATTGTCGAAAGCTCAACTTTGTACTGTATTGGGTCATCCTATTAGTAAACCGATCTGG-ACCGATTTATCGGATTCTGATATTCTTGATCGATTTTGTCGGATATGTAGAAATCTTTGTCGTTATCACAGCGGATCCTCAAATAAACAGATTTTGTATCGTATAAAGTATATACTTCGACTTTCGTGTGCTAAAACTTTGGCTCGTAAACATAAAAGTACAGTACGCACTTTTATGCGAAGATTAGGTTCGAGATTCTTAGAAGAATTTTTTTTGGAAGAAGAACAA----GCTCTTTCTTTAATCTTCCTCCAAAGAATCCCCTTTACTTTACACGGATTACATAG---AGAACGTATTTGGTATTTGGACATTATCCGTATCAA----------------TGATCTGGTGGATCTTTCTTGATTGTTAATGAGACTTTTTCATG-----------------AAAAAAAAAAATTAAAAAAAAAAATTTTTTTTTTTT---------------------------------------------------------------------------------------------------------------------------------------------------------------------------------------------------------------------------------TGCTAAGTGATAACTT-CCAAA-TTCAGAGAAACCC-TGGAACTAAAAAGGGGCAATC-CTGAGCCAAATCTTT-GTTTT-------------GATAGAAAAAAAA---------------TGGATAGGTGCAGAGACTCAA--TGGAAGCTG-TTCTAACGAATG-AAATTGACTACATGAC-GTTAGTAGCTAAAATA-TTTTTTCTATCGAAATGACAGAAAGGATAACCTTGTATACC-TAATATGTACGTATACATACTGACATAGCAAACGATTAATCACAACCCGAATCTTA------TATC----GAATCC------TATTCTGTATC----------------------TCTAT---------ATAAGAGA-ATAGAAATATTCTCCTCTT---------TTTTATTTCTATTATCTCT-TCTATTTCTATTAATTAT---------TAATTAGAATAATTAGAATGATAGAGATC------------------AAAAAATATATGG----------AAATTT---------------------------GAAGTTG--------AAAAAAT------ATTAGAATATTCAGTGATCA---------------------ATAGATCTTTTGAAGATTAATCGGACGAGAATAAAGAGAGAGTCCCATTTTACATGTC-----AAT-----ACCGACAACAATGAAATTTATAGTAATAGGAAAATCCGTCGAATTTTCAAATCGTGAGGGTTCAAGTCCCT-CT-----------------------------------------------------------------------------------------------------------------------------------------------------------------------------------------------------------------------------------------------------------------------------------------------------------------------------------------------------------------------------
>N_macroglossa_SG008
---------------------GATACTGCGGA-GGA-CATTGTCGAGACCC--ATAATAGATGGAGCGATT-CGGAGAACACGTGAAGCATGCGCCGGCAAACGCCGGCGCGAGG--TAATCG-TCGCCGTCGTCGCCCCGCCTC-------GGCGGGGC-GCGACGGGCGCCGGTGCG-AAACATGAGCCGGCGCGGAATTGCGCCAAGGGAA--TATGCGAGCACGAGCC--GCCAGACGGT-TTCGTGGCGAGG-CGCGACGTGT-CGCGT-CCGA-TGGATCGACATGACTCTCGGCAATGGATATCTCGGCTCTCGCATCGATGAGTAACGCAGCA----------------------------------------------------------------------------------------------------------------------------------------------------------------------------------------------------------------------------------------------------------------------------------------------------------------------------------------------------------------------------------------------------------GAAAAAAGATAGATTTCGACAACAAAACTTCCTATATCCGTTACTCCTGAAGGAGTATATTTACTCACTCGCTCATTATCATAGCTTCAATAGTTTGATTTTTTACGAACCTGCGGAAATTATTGG---------TTATGACAATAAATCTAGTTTAGTACTTGTGAAACGTTTAATTACTCGAATGTATCAA------------------CAGGAATCTTTTTTTTCTTCGGTGAATGGTTCTAACCAAAATTCATTTTTGGGGTACAATAATTCTTTTTCTTCTCATTTATTTTATAAAAAGGTATCAGAAGGTTTTGGAGTCATTCTGGAAATTCCATTCGCGTTGCAATTAGTATCTTCTCTTGAAGAAAAAAGAATACCAAAATCTCAGAATTTACGATCTATTCATTCAATATTTCCCTTTTTAGAGGATAAATTTTCACATTTAGATTATGTGTCAGATCTACTAATACCCCACCCCATCCATATGGAAATCTTGGTTCAAATCCTTCAATGCTGGATCAAAGATGTTCCTTCTTTGCATTTATTGCGATTGTTTTTCCATGAATATCATAATTTGAATAGTCTCATTACTTCAAAGAAATCT------ATTAACGTATTTTCAAAAAGAAATAAAAGATTCTTTTGGTTCTTATATAATTCTTATGTATATGAATACGAATATTTATTCCTGTTTCTTCGTAAAAAGTCTTCTTATTTAAG-ATCAATATC-TTCTGGAATCTTTCTTGAGCGAACACTTTTATATGGAAAAATC-GAATATCTTATAATAGTGTGTTGCAATTCTT-TTCAAAGGATTCTATGGTTCCTCAAAGATCCTTTCATACATTATGTTCGATATCAAGGAAAAGCAATTTTGGTTTCAAAAGGAACTCTTATTCTGATGAAGAAATGGAAATTTCATCTTGTGAATTTTTGGCAATCTTATTTTCACTTTTGGTCTCAACCTTATAGGATCCTTATAAAGCAATTACCTAACTATTCCTTCTCTTTTATGGGGTATTTTTCAAGTGTACTAAAAAATCATTTGGTAGTAAGAAATCAAATGCTAGAGAATTCATTTATAATAAAGACTCTATATAATAAATTAGATACTATAGCCCCAGTTATTTCTCTTTTTGGATCATTGTCGAAAGCTCAACTTTGTACTGTATTGGGTCATCCTATTAGTAAACCGATCTGG-ACCGATTTATCGGATTCTGATATTCTTGATCGATTTTGTCGGATATGTAGAAATCTTTGTCGTTATCACAGCGGATCCTCAAATAAACAGATTTTGTATCGTATAAAGTATATACTTCGACTTTCGTGTGCTAAAACTTTGGCTCGTAAACATAAAAGTACAGTACGCACTTTTATGCGAAGATTAGGTTCGAGATTCTTAGAAGAATTTTTTTTGGAAGAAGAACAA----GCTCTTTCTTTAATCTTCCTCCAAAGAATCCCCTTTACTTTACACGGATTACATAG---AGAACGTATTTGGTATTTGGACATTATCCGTATCAA----------------TGATCTGGTGGATCTTTCTTGATTGTTAATGAGACTTTTTCATG-----------------AAAAAAAAAAAA--------------------------------------------------------------------------------------------------------------------------------------------------------------------------------------------------------------------------------------------------GGAA-CCTGCTAAGTGATAACTT-CCAAA-TTCAGAGAAACCC-TGGAACTAAAAAGGGGCAATC-CTGAGCCAAATCTTT-GTTTT-------------GATAGAAAAAAA----------------TGGATAGGTGCAGAGACTCAA--TGGAAGCTG-TTCTAACGAATG-AAATTGACTACATGAC-GTTAGTAGCTAAAATA-TTTTTTCTATCGAAATGACAGAAAGGATAACCTTGTATACC-TAATATGTACGTATACATACTGACATAGCAAACGATTAATCACAACCCGAATCTTA------TATC----AAATCC------TATTCTGTATC----------------------TCTAT---------ATAGGAGA-ATATAAATATTCTCCTCTT---------TTTTATTTCTATTATCTCT-TCTATTTCTATTATTTAT---------TAATTAGAATAATTAGAATGATAGAGATC------------------AAAAAATATATGGAAATTTATGGAAATTTATGTAAATTT-----------------GAAGTTG--------AAAAAAT------ATTAGAATATTCAGTGATCA---------------------ATAGATCTTTTGAAGATTAATCGGACGAGAATAAAGAGAGAGTCCCATTTTACATGTC-----AAT-----ACCGACAACAATGAAATTTATAGTAATAGGAAAATCCGTCGAATTTTCAAATCGTGAGGGTTCAAG-------------------------------------------------------------------------------------------------------------------------------------------------------------------------------------------------------------------------------------------------------------------------------------------------------------------------------------------------------------------------------------
>N_maculata_SS01
CGTAACAAGGTTTCCGTAGGTGAACCTGCGGAAGGATCATTGTCGAGATCG---AAAGAGACGGCGCGACT-CGGAGAACGCGTGATGTATGCCGCGGCAGTCAGTGCAGCGGAA--TTACCG-CCCGATTCGTCGCCGCGTCGC-------ATCGGGGC-GCGAATGAGGTGGGTATGAAAACTTGAGCGGGCGCAGTTACGCGCCAAGGGAA-AAATTCAAAAGCGGGCCCAGCGGGCTGGGCCCCGCCGAGCAGCCCCGCTGAGG-CGTGG-CTGC-TGGATCGACACGACTCTCGGCAATGGATATCTCGGCTCTCGCATCGATGAAGAGCGCAGCGAAATGCGATACGTGGTGCGAATTGCAGAATCCCGTGAACCATCGAGTCTTTGAACGCAAGTTGCGCCCGAGGCCCACCGGCCGAGGGCACGCCCGCCTGGGCGTCAAGCATCGCGTTGCTCCTTGCCAAGG---CCATCCCACGGATGGATGCGTATG----GGCGGGGACGTGCATAGTGGCCCGCCGTGC--CCTC---GGCGCGGCGGGCTGAAGAGCGGGCGAT-CGTCTTGCTGCCG-GCCACGAACGGTGA-GGGGTGGATAGAAGCTATTCGGGCACGATGAATGTCGCCTCGAGGTGGTCGGAGCATTGTT----GATCGTTGCGGATGATCCCGACCC---GGGCGTCGCCGCATCGGCGTC-GCTCGGAATGCGACCCCAGGATGAAAAAAGATATATTTTGGCAGCAAGACTTCCTATATCCGCTACTCCTTCAGGAGTCTATTTACTCACTTGCTCATTATCAGAGCTTCAATAGCTTGATTTTTTACGAACCTGTGGAAATTATTGG---------TCATGACAATAAATCTAGTTTAGTACTTGTGAAACGTTTAATTACTCGAATGTATCAA------------------CAGGGATCTTTTATTTCTTCGGTAAATGATTCTAACCAAGATGGATTTTTGGGACACAAGGATCCTTTTTCTTCTCATTTCTCTTCTAAAATGGTATCAGAAGGTTTTGGAGTCATTCTAGAAATCCCATTCGCGTTGCGATTCTTATCTTCTCTTGAAGAAAAAAGAAGACCAAGATCTCAGAATTTACGATCTATTCATTCAATATTTCCATTTTTAGAGGATAAATTCTTACATCTAAATCATGTGTTAGATCTACTAATACCCCATCCCATCCATCTGGAAATCTTGGTTCAAATCCTTCAATGCTGGATCAAAGATGTTCCTTCTTTGCATTTATTGCGATTGTTTTTCCACGAATATCATAATTTGAATAGTTTCATTACTTCAAAGAGATCC------ATTTACGCCTTTTCAAAAAGGAATAAAAGATTCTTTTGGTTCTTACATAATTATTATGTATATGAATACGAATATCTATTCCTGTTTCTTCGTAAACAGTCTTCTTATTTAAG-ATCAATATC-TTCTGGAGTCTTTCTTGAGCGAACACATTTCTATGGAAAAATA-GAATATCTTATAGTAGTGTTTTGTAATTCTT-TTCAGAGGATCCTATGGTTCCTCAAAGATCCTTTCATACATTATGTTCGATTTCAAGGAAAAGCAATTTTGGTTTCAAAAGGGACTCTTATTTTGATGAAGAAATGGAAATCTCATCTTGTGAATTTTTGGCAATTTTATTTTCACTTTTGGTCTCAACCTTATAGGATCCATATAAAGCAATTACCCAACTATTCTTTCTCTTTTTTGGGGTATTTTTCAAGTGTGATAAAAAATCATTTGATAGTAAGAAATCAAATGCTAGAGAATTCATTTATAATAAATACTCTGACTAATAAATTAGATACCATAGCCCCAGTTATTTCTCTTATTGGATCATTGTCAAAAGCTCAATTTTGTACTGTATTGGGTCATCCTATTAGTAAACCGATCTGG-ACCGATTTATCGGATTCTGATATTCTTGATCGATTTTGTCGGATATGTAGAAATCTTTGTCGTTATCACAGTGGATCTTCAAATAAACAGGTTTTGTATCGTATAAAGTATATACTTCGACTTTCGTGTGCTAGAACTTTGGCTCGTAAACATAAGAGTACAGTACGCACTTTTATGCGAAGATTAGGTTCGGGATTCTTAGAAGAATTCTTTTTGGAAGAAGAACAA----GCTCTTTCTTTAACCTTCCTCCAAAGAATCCCCTTTACTTTACACGGATTACATAG---AGAACGTATTTGGTATTTGGACATTATCCGTATAAA----------------TGATCTAGTGGATCATTCATGATTGTTCATGGGACTTCTTCATGATAATAAT---------AAAAAAAAAAAAAAAA----------------------------GATTCATGAATTTGT-ATTCTGAAATGCTCGTATATCAT----------TCTATATTTATATCGAATATATC--------------ATCATA---------TTCGTGGTGAAATAAACTGA------------GTAGTCAAAATTCTTAGACTTTTTT-------------------------TCAATATGTAATTATGAGCCTTGGTATGGAAACCTGCTGAGTGCTAACTT-CCAAA-TTCAGAGAAACCC-TGGAACTAAGAATGGGCAATC-CTGAGCCAAATCCTT-GTTTT-------------GAGAGAAAAAAAA---------------TGGATAGGTGCAGAGACTCAA--TGGAAGCTG-TTCTAACGAATG-AAATTGATTACGTGAC-GCTCGTAGCTAAGATC-TTTTTTCTATCGAAATGACAGAAAGGATAACCTTATATACC-TAATACGCACGTATACATACTGACATAGCAAACGATTAATCACAACCCGAATCTTA------TATC----GAATCC------TATTCCGTATC----------------------TCTAG---------ATATGAGA-ATAGAAACCTTCTAATCT------------------------------TTTCTTTCTATTATTTAT---------CAATTAGAATGATAGAGATCA-AGAGATC------------------AAAAGATATATGA----------AAAATC---------------------------GAAGTTG--------AAAAAAG------ATTCGAATATTTAGTGATAAAATGATTCATTCCAGAGTTGAATAGATCTTTTGAAGATTAATCGGACGAGAATAAAGAGAGAGTCCCTTTTTACATGTC-----AAT-----ACCGACAACAATGAAATTTATAGTAAGAGGAAAATCCGTCGAATTTTTAAATCGTGAGGGTTCAAGTCCCT-CTATCCCCAAGAAGAAACTC-TTTTTCTTTCCCTTTCTCTCTCTTTATTTATCCTCATCATA----------------TCTCTTTTCATCAGTGGATCAGTTCAAACAAATCCAATCTCATTTGTTTTTTGTATAGCACAATGCCTGTACAAATGAACATATATGTTCAAGGAATCTCCGTTATTGAACCATTCACAGTCCATAATACTTACATTGAATTTACAAAGAAAGTCTTCTTTTTGAAGATCTAAGAGATTCAGGGTCTAGGTACAATTTGTTAAGACTCTCT-TTTTTAGTTCTTTTCATTGACTTAGATAGAAGTACTCGGCT-AGGACGATGCACGGGAAAT-GGTCGGGATAGCTCA
>N_marmorata_NER14
CGTAACAAGGTTTCCGTAGGTGAACTTGCGGAAGGATCATTGTCGAGACCG--ATAATAGATGGAGCGATT-CGGAGAACACGTGAAGCATGCGCCGGCGAACGCCGGCGCGAGG--TAACCG-TCGCCTTCGTCGCCACGCCCC-------GGCGGGGC-GCGATGGGTGGCGGTGCG-AAACATGAGCCGGCGCGGAATAGCGCCAAGGGAA--TATGCGAGCACGAGCC--GCGAGACGGT-TTCGTGGCGTGG-CGCGACGTGT-CGCGC-CCGA-TGGATCGACATGACTCTCGGCAATGGATATCTCGGCTCTCGCATCGATGAAGAGCGCAGCGAAATGCGATATGTGGTGCGAATTGCAGAATCCCGTGAACCATCGAGTCTTTGAACGCAAGTTGCGCCCGAGGCCCACCGGCCGAGGGCACGCCCGCCTGGGCGCCAAGCATCACGACACTCCGTGCAAAGG---CCCTCCAATCTTTGGATGGGTCGGCC-CGGCATGGACGTGGAGAGTGGCCCGCCGCGCC-CATT---GGCGCGGCGGGCTGAAGGGAGGGCCAT----CGTCTTG-TG-GCGACGGACGTCGA-GGGGTGGATGCAATGCG--CGAGCATGGCGTTCGTCGCCGCGAGCCCGGCCCTTGGAGCTC----ATGCGCTCCTGCCGATCCCAGCCC---GTGCACCGCGCCGCGTTCGGT-GCTCGGACCGCGACCCCAGGATGAAAAAAGATATATTTCGACAACAAAACTTCCTATATCCGTTACTCCTGAAGGAGTATATTTACTCACTCGCTCATTATCATAGCTTCAATAGTTTGATTTTTTACGAACCTGCGGAAATTATTGG---------TTATGACAATAAATCTAGTTTAGTACTTGTGAAACGTTTAATTACTCGAATGTATCAA------------------CAGGAATCTTTTTTTTCTTCGGTGAATGATTCTAACCAAAATTCATTTTGGGGGTACAAGAATTCTTTTTCTTCTCATTTATTTTATAAAAAGGTATCAGAAGGTTTTGGAGTCATTCTAGAAATTCCATTCGCGTTGCAATTAGTATCTTCCCTTGAAGAAAAAAGAATACCAAAATCTCAGAATTTACGATCTATTCATTCAATATTTCCCTTTTTAGAGGATAAATTTTCACATTTAGATTATGTGTTAGATCTACTAATACCCCACCCCATCCATATGGAAATCTTGGTTCAAATCCTTCAATGCTGGATCAAAGATGTTCCTTCTTTGCATTTATTGCGATTGTTTTTCCATGAATATCATAATTTGAATAGTCTCATTACTTCAAAGAAATCT------ATTAACGTATTTTCAAAAAGAAATAAAAGATTCTTTTGGTTCTTATATAATTCTTATGTATATGAATACGAATATTTATTCCTGTTTCTTCGTAAAAAGTCTTCTTATTTAAG-ATCAATATC-TTCTGGAATCTTTCTTGAGCGAACACTTTTATATGGAAAAATC-GAATATCTTATAATAGTGTGTTGCAATTCTT-TTCAAAGGGTTCTATGGTTCCTCAAAGATCCTTTCATACATTATGTTCGATATCAAGGAAAAGCAATTTTGGTTTCAAAAGGAACTCTTATTCTGATGAAGAAATGGAAATTTCATCTTGTGAATTTTTGGCAATCTTATTTTCACTTTTGGTCTCAACCTTATAGGATCCTTATAAAGCAATTACCTAACTATTCCTTCTCTTTTATGGGGTATTTTTCAAGTGTACTAAAAAATCATTTGGTAGTAAGAAATCAAATGCTAGAGAATTCATTTATAATAAAGACTCTATATAATAAATTAGATACTATAGCCCCAGTTATTTCTCTTATTGGATCATTGTCGAAAGCTCAACTTTGTACTGTATTGGGTCATCCTATTAGTAAACCGATCTGG-ACCGATTTATCGGATTCTGATATTCTTGATCGATTTTGTCGGATATGTAGAAATCTTTGTCGTTATCACAGCGGATCCTCAAATAAACAGATTTTGTATCGTATAAAGTATATACTTCGACTTTCGTGTGCTAAAACTTTGGCTCGTAAACATAAAAGCACAGTACGCACTTTTATGCGAAGATTAGGTTCGAGATTCTTAGAAGAATTTTTTTTGGAAGAAGAACAA----GCTCTTTCTTTAATCTTCCTCCAAAGAATCCCCTTTACTTTACACGGATTACATAG---AGAACGTATTTGGTATTTGGACATTATCCGTATCAA----------------TGATCTGGTGGATCTTTCTTGATTGTTAATGAGACTTTTTCATG-----------------AAAAAAAAAAA-------------------------------------------TTTGT-ATTTTGAAATGCTCGTATATCGT----------TAT------ATATCGACTATATC--------------ATCATAT-ATCATA-TTCGTGGTGAAATTAACTTA------------GTAGTAAAAATTCTGAGACTTTCTTC------------------------TCAATATGTAATTATGAGCCTTGGTATGGAAACCTGCTAAGTGATAACTT-CCAAA-TTCAGAGAAACCC-TGGAACTAAAAAGGGGCAATC-CTGAGCCAAATCTTT-GTTTT-------------GATAGAAAAAAAAA--------------TGGATAGGTGCAGAGACTCAA--TGGAAGCTG-TTCTAACGAATG-AAATTGACTACATGAC-GTTAGTAGCTAAAATA-TTTTTTCTATCGAAATGACAGAAAGGATAACCTTGTATACC-TAATATGTACGTATACATACTGACATAGCAAACGATTAATCACAACCCGAATCTTA------TATC----GAATCC------TATTCTGTATC----------------------TCTAT---------ATAGGAGA-ATAGAAATATTCTCCTCTT---------TTTTATTTCTATTATCTCT-TCTATTTCTATTATTTAT---------TAATTAGAATAATTAGAATGATAGAGATC------------------AAAAAATATATGG----------AAATTTGAA------------------------GAAGTTG--------AAAAAAT------ATTAGAATATTCAGTGATCA---------------------ATAGATCTTTTGAAGATTAATCGGACGAGAATAAAGAGAGAGTCCCATTTTACATGTC-----AAT-----ACCGACAACAACGAAATTTATAGTAATAGGAAAATCCGTCGAATTTTCAAATCGTGAGGGTTCAAGTCCCT-CTATCCCCAAGAAAAAGCCC-TTTTTATTCTATCTCCTCGCTCTTTATTTATCCTCATCCTA---------------TTCTTTTTTCATCAGTGGCTCAGTTCAAACAAATCCAATCCCATTTG--TTTTGTATAGTATGATGCCTTTACAAATAAACATATATGTTCAAAAATTCTCCGTTATTGAATCATTCACAGCCCATAATCCTTACATTTAATTTACAAATAAAGTCTTCTTTTTGAAGATCTCAGAGATTCAGGGGCTAGGTCCAA-TTTGTTAAGACTTTA-TTTTTAGTTCTTTTCATTGACTTAGATATAAGTATTCGGCT-AGGATGATGCAC-----------------------
>N_marmorata_NER29
CGTAACAAGGTTTCTGTTGGTGAACTTGCGGAAGGATCATTGTCGAGACCG--ATAATAGATGGAGCGATT-CGGAGAACACGTGAAGCATGCGCCGGCGAACGCCGGCGCGAGG--TAACCG-TCGCCTTCGTCGCCACGCCCC-------GGCGGGGC-GCGATGGGTGGCGGTGCG-AAACATGAGCCGGCGCGGAATAGCGCCAAGGGAA--TATGCGAGCACGAGCC--GCGAGACGGT-TTCGTGGCGTGG-CGCGACGTGT-CGCGC-CCGA-TGGATCGACATGACTCTCGGCAATGGATATCTCGGCTCTCGCATCGATGAAGAGCGCAGCGAAATGCGATATGTGGTGCGAATTGCAGAATCCCGTGAACCATCGAGTCTTTGAACGCAAGTTGCGCCCGAGGCCCACCGGCCGAGGGCACGCCCGCCTGGGCGCCAAGCATCACGACACTCCGTGCAAAGG---CCCTCCAATCTTTGGATGGGTCGGCC-CGGCATGGACGTGGAGAGTGGCCCGCCGCGCC-CATT---GGCGCGGCGGGCTGAAGGGAGGGCCAT----CGTCTTG-TG-GCGACGGACGTCGA-GGGGTGGATGCAATGCG--CGAGCATGGCGTTCGTCGCCGCGAGCCCGGCCCTTGGAGCTC----ATGCGCTCCTGCCGATCCCAGCCC---GTGCACCGCGCCGCGTTCGGT-GCTCGGACCGCGACCCCAGGATGAAAAAAGATAGATTTCGACAACAAAACTTCCTATATCCGTTACTCCTGAAGGAGTATATTTACTCACTCGCTCATTATCATAGCTTCAATAGTTTGATTTTTTACGAACCTGCGGAAATTATTGG---------TTATGACAATAAATCTAGTTTAGTACTTGTGAAACGTTTAATTACTCGAATGTATCAA------------------CAGGAATCTTTTTTTTCTTCGGTGAATGATTCTAACCAAAATTCATTTTGGGGGTACAAGAATTCTTTTTCTTCTCATTTATTTTATAAAAAGGTATCAGAAGGTTTTGGAGTCATTCTAGAAATTCCATTCGCGTTGCAATTAGTATCTTCCCTTGAAGAAAAAAGAATACCAAAATCTCAGAATTTACGATCTATTCATTCAATATTTCCCTTTTTAGAGGATAAATTTTCACATTTAGATTATGTGTTAGATCTACTAATACCCCACCCCATCCATATGGAAATCTTGGTTCAAATCCTTCAATGCTGGATCAAAGATGTTCCTTCTTTGCATTTATTGCGATTGTTTTTCCATGAATATCATAATTTGAATAGTCTCATTACTTCAAAGAAATCT------ATTAACGTATTTTCAAAAAGAAATAAAAGATTCTTTTGGTTCTTATATAATTCTTATGTATATGAATACGAATATTTATTCCTGTTTCTTCGTAAAAAGTCTTCTTATTTAAG-ATCAATATC-TTCTGGAATCTTTCTTGAGCGAACACTTTTATATGGAAAAATC-GAATATCTTATAATAGTGTGTTGCAATTCTT-TTCAAAGGGTTCTATGGTTCCTCAAAGATCCTTTCATACATTATGTTCGATATCAAGGAAAAGCAATTTTGGTTTCAAAAGGAACTCTTATTCTGATGAAGAAATGGAAATTTCATCTTGTGAATTTTTGGCAATCTTATTTTCACTTTTGGTCTCAACCTTATAGGATCCTTATAAAGCAATTACCTAACTATTCCTTCTCTTTTATGGGGTATTTTTCAAGTGTACTAAAAAATCATTTGGTAGTAAGAAATCAAATGCTAGAGAATTCATTTATAATAAAGACTCTATATAATAAATTAGATACTATAGCCCCAGTTATTTCTCTTATTGGATCATTGTCGAAAGCTCAACTTTGTACTGTATTGGGTCATCCTATTAGTAAACCGATCTGG-ACCGATTTATCGGATTCTGATATTCTTGATCGATTTTGTCGGATATGTAGAAATCTTTGTCGTTATCACAGCGGATCCTCAAATAAACAGATTTTGTATCGTATAAAGTATATACTTCGACTTTCGTGTGCTAAAACTTTGGCTCGTAAACATAAAAGCACAGTACGCACTTTTATGCGAAGATTAGGTTCGAGATTCTTAGAAGAATTTTTTTTGGAAGAAGAACAA----GCTCTTTCTTTAATCTTCCTCCAAAGAATCCCCTTTACTTTACACGGATTACATAG---AGAACGTATTTGGTATTTGGACATTATCCGTATCAA----------------TGATCTGGTGGATCTTTCTTGATTGTTAATGAGACTTTTTCATG-----------------AAAAAAAAAA--------------------------------------------TTTGT-ATTTTGAAATGCTCGTATATCGT----------TAT------ATATCGACTATATC--------------ATCATAT-ATCATA-TTCGTGGTGAAATTAACTTA------------GTAGTAAAAATTCTGAGACTTTCTTC------------------------TCAATATGTAATTATGAGCCTTGGTATGGAAACCTGCTAAGTGATAACTT-CCAAA-TTCAGAGAAACCC-TGGAACTAAAAAGGGGCAATC-CTGAGCCAAATCTTT-GTTTT-------------GATAGAAAAAAAAAA-------------TGGATAGGTGCAGAGACTCAA--TGGAAGCTG-TTCTAACGAATG-AAATTGACTACATGAC-GTTAGTAGCTAAAATA-TTTTTTCTATCGAAATGACAGAAAGGATAACCTTGTATACC-TAATATGTACGTATACATACTGACATAGCAAACGATTAATCACAACCCGAATCTTA------TATC----GAATCC------TATTCTGTATC----------------------TCTAT---------ATAGGAGA-ATAGAAATATTCTCCTCTT---------TTTTATTTCTATTATCTCT-TCTATTTCTATTATTTAT---------TAATTAGAATAATTAGAATGATAGAGATC------------------AAAAAATATATGG----------AAATTTGAA------------------------GAAGTTG--------AAAAAAT------ATTAGAATATTCAGTGATCA---------------------ATAGATCTTTTGAAGATTAATCGGACGAGAATAAAGAGAGAGTCCCATTTTACATGTC-----AAT-----ACCGACAACAACGAAATTTATAGTAATAGGAAAATCCGTCGAATTTTCAAATCGTGAGGGTTCAAGTCCCT-CTATCCCCAAGAAAAAGCCC-TTTTTATTCTATCTCCTCGCTCTTTATTTATCCTCATCCTA---------------TTCTTTTTTCATCAGTGGCTCAGTTCAAACAAATCCAATCCCATTTG--TTTTGTATAGTATGATGCCTTTACAAATAAACATATATGTTCAAAAATTCTCCGTTATTGAATCATTCACAGCCCATAATCCTTACATTTAATTTACAAATAAAGTCTTCTTTTTGAAGATCTCAGAGATTCAGGGGCTAGGTCCAA-TTTGTTAAGACTTTA-TTTTTAGTTCTTTTCATTGACTTAGATATAAGTATTCGGCT-AGGATGATGCACGGGAAAT-GGTCGGGATAGCTCA
>N_muratana_HAL12510
----------------TCTGCGGTACTGCGGA--GA-CATTGTCGAGACCG--AGAATAGATGGAACGATTACGGAGAACACGTGAAGCATGCGTCGACGAACGTCGGCGCGAGG--GAACCA-CCGCCATCGTCGCCACGCCTC-------GGCGGGGC-GCGATGGATGCCGGTGCG-AAACATGAGCCGGCGCGGAATTGCGCCAAGGGAA--TATGCGAGCACGAGCC--GCCAGACGGT-TTCGTGGCTTGG-CGCGACGTGT-CGCGC-CCGA-TGGATTGACATGACTCTCGGCAATGGATATCTCGGCTCTCGCATCGATGAAGAGCGCAGCGAAATGCGATATGTGGTGCGAATTGCAGAATCCCGTGAACCATCGAGTCTTTGAACGCAAGTTGCGCCCGAGGCCCACCGGCCGAGGGCACGCCCGCCTGGGCGCCAAGCATCGCGTCACTCCGTGCAAAGG---CCCTCCAATCTTCTGATGGGTAGGCC-CGGCACGGACGTGGAGAGTGGCCCGCCGAGCC-CATT---GGCGCGGCGGGCTGAAGGGAGGGCCAT----CGTATTG-CG-GCGACGGACGTCGA-GGGGTGGATGCAATCCG--CGAGCACGACGTGCGCCGCCGCGAGCCCGGCCCTTGGAGCTC----ATGCGCTCCAGCCGATCCCTGCCC---GTGCACCGCGCCGCGTTCGGT-GCTCGGACCGCGACCCCAGGATGAAAAAAGATAGATTTCGACAACAAAACTTCCTATATCCGTTACTCCTGAAGGAGTATATTTACTCACTCGCTCATTATCATAGCTTCAATAGTTTGATTTTTTACGAACCTGCGGAAATTATTGG---------TTATGACAGTAAATCTAGTTTAGTACTTGTTAAACGTTTAATTACTCGAATGTATCAA------------------CAGGAATCTTTTTTTTCTTCGGTGAATGATTCTAACCAAAATTCATTTTGGGGGTACAAGAATTCTTTTTCTTCTCGTTTATTTTCTAAAAAGGTATCAGAAGGTTTTGGAGTCATTCTGGAAATTCCATTCGCGTTGCGATTAGTATCTTCCCTTGAAGAAAAAAGAATACCAAAATCTCAGAATTTACGATCTATTCATTCAATATTTCCCTTTTTAGAGGATAAATTTTCACATTTAGATTATGTGTCAGATCTACTAATACCCCACCCCATCCATATGGAAATCTTGGTTCAAATCCTTCAATGCTGGATCAAAGATGTTCCTTCTTTGCATTTATTGCGATTGTTTTTCCATGAATATCATAATTTGAATAGTCTCATTACTTCAAAGAAATCT------ATTAACGTATTTTCAAAAAGAAATAAAAGATTCTTTTGGTTCTTATATAATTCTTATGTATATGAATACGAATATTTATTCCTGTTTCTTCGTAAAAAGTCTTCTTATTTAAG-ATCAATATC-TTCTGGAATCTTTCTTGAGCGAACACTTTTATATGGAAAAATC-GAAGATCTTATAATAGTGTGTTGCAATTCTT-TTCAAAGGATTCTATGGTTCCTCAAAGATCCTTTCATACATTATGTTCGATATCAAGGAAAAGCAATTTTGGTTTCAAAAGGAACTCTTATTCTGATGAAGAAATGGAAATTTCATCTTGTGAATTTTTGGCAATCTTATTTTCACTTTTGGTCTCAACCTTATAGGATTCTTATAAAGCAATTACCTAACTATTCCTTCTCTTTTATGGGGTATTTTTCAAGTGTACTAAAAAATCATTTGGTAGTAAGAAATCAAATGCTAGAGAATTCATTTATAATAAAGACTCTATATAATAAATTAGATACTATAGCCCCAGTTATTTCTCTTATTGGATCATTGTCGAAAGCTCAACTTTGTACTGTATTGGGTCATCCTATTAGTAAACCGATATGG-ACCGATTTATCGGATTCTGATATTCTTGATCGATTTTGTCGGATATGTAGAAATCTTTGTCGTTATCACAGCGGATCCTCAAATAAACAGATTTTGTATCGTATAAAGTATATACTTCGACTTTCGTGTGCTAAAACTTTGGCTCGTAAACATAAAAGTACAGTACGCACTTTTATGCGAAGATTAGGTTCGAGATTCTTAGAAGAATTTTTTTTGGAAGAAGAACAA----GCTCTTTCTTTAATCTTCCTCCAAAGAATCCCCTTTACTTTACACGGATTACATAG---AGAACGTATTTGGTATTTGGACATTATCCGTATCAA----------------TGATCTGGTGGATCTTTCTTGATTGTTAATGAGACTTTTTCATG-----------------AAAAAGAAA---------------------------------------------TTTGT-ATTCTGAAATGCTCGTATATCGT----------TAT------ATATCGAATATATC--------------ATCATAT-ATCATA-TTCGTGGTGAAATTAACTTA------------GTAGTCAAAATTCTGAGACTTTCTTC------------------------TCGATATGTAATTAT--------------------------TGATAACTT-CCAAA-TTCAGAGAAACCC-TGGAACTAAAAAGGGGCAATC-CTGAGCCAAATCTTT-GTTTT-------------GATAGAAAAAA-----------------TGGATAGGTGCAGAGACTCAA--TGGAAGCTG-TTCTAACGAATG-AAATTGACTACATGAC-GTTAGTAGCTAAAATA-TTTTTTCTATCGAAATGACAGAAAGGATAACCTTGTATACC-TAATATGTACGTATACATACTGACATAGCAAACGATTAATCACAACCCGAATCTTA------TATC----GAATCC------TATTCTGTATC----------------------TCTAT---------ATAGGAGA-ATAGAAATATTCTCATCTT---------TTTTATTTCTATTATCTCT-TCTATTTCTATTATTTAT---------TAATTAGAATAATTAGAATGATAGAGATC------------------AAAAAATATATGG----------AAATTT---------------------------GAAGTTGAAAAAAAAAAAAAAT------ATTAGAATATTCAGTGATCA---------------------ATAGATCTTTTGAAGATTAATCGGACGAGAATAAAGAGAGAGTCCCATTTTACATGTC-----AAT-----ACCGACAACAATGAAATTTATAGTAATAGGAAAATCCGTCGAATTTTCAAATCGTGAGGGTTCAAGTCCCT-CTATCCCCAAGAAAAAGCCC-TTTTTATTCTATCTCCTCGCTCTTTATTTATCCTCATCCTA---------------TTCTTTTTTCATCAGTGGCTCAGTTCAAACAAACCCAATCCCATTTG--TTTTGTATAGTATGATGCCTTTACAAATAAACATATATGTTCAAAAATTCTCCGTTATTGAATCATTCACAGCCCATAATCCTTACATTTAATTTACAAAGAAAGTCTTC----------------------------------------------------------------TTTTCTTTGACTTAGATATAAGTATTCGGCT-AGGATGATGCACGGGAAA--GGTCGGGATAGCTCA
>N_nipponica_KL12_1
CGTAACAAGGTTTCCGTAGGTGAACCTGCGGAAGGATCATTGTCGAGACCGCTAGAATAGATGGAACGATT-CGGAGAACACGTGAAGCATGCGTCGGCGAACGTCGGCGCGAGG--GAACCA-TCGCCGTCATCGCCACGCCTC-------GGCGGGGC-GCGATGGGTGGCGGTGCG-AAACATGAGCCGGCGCAGAATTGCGCCAAGGGAA--TATGCGAGCACGAACC--GCCCGGCGGT-TTCGTGGAGTGG-CGCGACATTT-CGCGC-CCGA-TGGATCGACATGACTCTCGGCAATGGATATCTCGGCTCTCGCATCGATGAAGAACGCAGCA----------------------------------------------------------------------------------------------------------------------------------------------------------------------------------------------------------------------------------------------------------------------------------------------------------------------------------------------------------------------------------------------------------GAAAAAAGATAGATTTCGACAACAAAACTTCCTATATCCGTTACTCCTTCAGGAGTATATTTACTCACTCGCTCATTATCATAGCTTCAATAGTTTGATTTTTTACGAACCTGCGGAAATTATTGG---------TTATGACAATAAATCTAGTTTAATACTTGTGAAACGTTTAATTACTCGAATGTATCAA------------------CAGGAATCTTTTTTTTATTCGGTGAATGATTCTAACCAAAATGAATTTTGGGGGTACAAGAATTCTTTTTCTTCTCATTTATTTTCTAAAAAGGTATCAGAAGGTTTTGGAGTCATTCTGGAAATTCCATTCGCGTTGCGATTAGTATCTTCCCTTGAAGAAAAAAGAATACCAAAATCTCAGAATTTACGATCTATTCATTCAATATTTCCTTTTTTAGAGGATAAATTTTCACATTTAGATTATGTGTCAGATTTACTAATACCCCACCCCATCCATATGGAAATCTTGGTTCAAATCCTTAAATGCTGGATCAAAGATGTTCCTTCTTTGCATTTATTGCGATTGTTTTTCCATGAATATCATAATTTGAATAGTCTCATTACTTCNAAGAAATCT------ATTAACGTATTTTCAAAAAAAAATAAAAGATTCTTTTGGTTCTTATATAATTCTTATGTATATGAANACNAATATTTATTCCTATTTCTTCGTAAAAAGTCTTCTTATTTAAG-ATCAATATC-TTCTGGAATCTTTCTTGAGCGAAAACTTTTATATGGAAAAATC-AAATATCTTATAATAGTGTGTTGCAATCCTT-TTCAAAGGATTCTATGGTTCCTCAAAGATCCTTTCATACATTATGTTCGATATCAAGGAAAAGCAATTTTGGTTTCAAAAGGAACTCTTATTCTGATGAAGAAATGGAAATTTCATCTTGTGAATTTTTGGCAATCTTATTTTCACTTTTGGTCTCAACCTTATAGGATCCTTATAAAGCAATTACCTAACTATTCCTTCTCTTTTATGGGGTATTTTTCAAGTGTACTAAAAAATCATTTGGTAGTAAGAAATCAAATGCTAGAGAATTCATTTATAATAAAGACTCTATATAATAAATTAGATACTATAGTCCCAGTTATTTCTCTTATTGGATCATTGTCGAAAGCTCAACTTTGTACTGTATTGGGTCATCCTATTAGTAAACCGATCTGG-ACCGATTTATCGGATTCTTATATTCTTGATCGATTTTGTCGGATATGTAGAAATCTTTGTCGTTATCACAGCGGATCCTCAAATAAACAGATTTTGTATCGTATAAAGTATATACTTCGACTTTCGTGTGCCAAAACTTTGGCTCGTAAACATAAAAGTACAGTACGCACTTTTATGCGAAGATTAGGTTCGAGATTCTTAGAAGAATTTTTTTTGGAAGAAGAACAA----GCTCTTTCTTTAATCTTCCTCCAAAGAATCCCCTTTACTTTACACGGATTACATAGAGAAGAACGTATTTGGTATTTGGACATTATCCGTATCAA----------------TGATCTGGTGGATCTTTCTTGATTGTTAATGAGACTTTTTAATCTTTTTAATG--------AAAAAAAAAAA-------------------------------------------TTTGTA--TCTGAAATGCTCGTATATCGT----------TAT------ATATCGAATATATC--------------ATCATAT-ATCATA-TTCGTGGTGAAATTAACTTA------------GTAGTCAAAATTCTGAGACTTTCTTCTCAATATGTAATTATTTCAATATTTCAATATGTAATTAT------------GGAAACCTGCTAAGTGATAACTT-CCAAA-TTCAGAGAAACCC-TGGAACTAAAAAGGGGCAATC-CTGAGCCAAATCTTT-GTTTT-------------GATAGAAAAAA-----------------TGGATAGGTGCAGAGACTCAA--TGGAAGCTG-TTCTAACGAATG-AAATTGACTACATGAC-GTTAGTAGCTAAAATA-TTTTTTCTATCGAAATGACAGAAAAGATAACCTTGTATACC-TAATATGTACGTATACATACTGACATAGCAAACGATTAATCACAACCCGAGTCTTA------TATC----GAATCC------TATTCTGTATC----------------------TCTATATAGGAGAAATAGGAGA-ATATTTCTATTCTCATCTT---------TTTTATTTCTATTATCTCT-TCTATTTCTATTATTTAT---------TAATGAGAATAATTAGAATGATAGAGATC------------------AAAAAATATATGG----------AAATTT---------------------------GAAGTTG--------AAAAAAT------ATTAGAATATTCAGTGATCA---------------------ATAGATCTTTTGAAGATTAATCGGACGAGAATAAAGAGAGAGTCCCATTTTACATGTC-----AAT-----ACCGACAACAATGAAATTTATAGTAATAGGAAAAT--------------------------------------------------------------------------------------------------------------------------------------------------------------------------------------------------------------------------------------------------------------------------------------------------------------------------------------------------------------------------------------------------------------------
>N_nipponica_SG1
------------------------CCTGCGGAAGGATACTTGTCGAGACCGCTAGAATAGATGGAACGATT-CGGAGAACACGTGAAGCATGCGTCGGCGAACGTCGGCGCGAGG--GAACCA-TCGCCGTCATCGCCACGCCTC-------GGCGGGGC-GCGATGGGTGGCGGTGCG-AAACATGAGCCGGCGCAGAATTGCGCCAAGGGAA--TATGCGAGCACGAACC--GCCCGGCGGT-TTCGTGGAGTGG-CGCGACATTT-CACGC-CCGA-TGGATCGACATGACTCTCGGCAATGGATATCTCGGCTCTC-----------------------------------------------------------------------------------------------------------------------------------------------------------------------------------------------------------------------------------------------------------------------------------------------------------------------------------------------------------------------------------------------------------------------------------------------------------------------------------------------------GCTCATTATCATAGCTTCAATAGTTTGATTTTTTACGAACCTGCGGAAATTATTGGTTATGACAATTATGACAATAAATCTAGTTTAATACTTGTGAAACGTTTAATTACTCGAATGTATCAA------------------CAGGAATCTTTTTTTTATTCGGTGAATGATTCTAACCAAAATGAATTTTGGGGGTACAAGAATTCTTTTTCTTCTCATTTATTTTCTAAAAAGGTATCAGAAGGTTTTGGAGTCATTCTGGAAATTCCATTCGCGTTGCGATTAGTATCTTCCCTTGAAGAAAAAAGAATACCAAAATCTCAGAATTTACGATCTATTCATTCAATATTTCCTTTTTTAGAGGATAAATTTTCACATTTAGATTATGTGTCAGATTTACTAATACCCCACCCCATCCATATGGAAATCTTGGTTCAAATCCTTAAATGCTGGATCAAAGATGTTCCTTCTTTGCATTTATTGCGATTGTTTTTCCATGAATATCATAATTTGAATAGTCTCATTACTTCGAAGAAATCT------ATTAACGTATTTTCAAAAAAAAATAAAAGATTCTTTTGGTTCTTATATAATTCTTATGTATATGAATACGAATATTTATTCCTATTTCTTCGTAAAAAGTCTTCTTATTTAAG-ATCAATATC-TTCTGGAATCTTTCTTGAGCGAACACTTTTATATGGAAAAATC-AAATATCTTATAATAGTGTGTTGCAATCCTT-TTCAAAGGATTCTATGGTTCCTCAAAGATCCTTTCATACATTATGTTCGATATCAAGGAAAAGCAATTTTGGTTTCAAAAGGAACTCTTATTCTGATGAAGAAATGGAAATTTCATCTTGTGAATTTTTGGCAATCTTATTTTCACTTTTGGTCTCAACCTTATAGGATCCTTATAAAGCAATTACCTAACTATTCCTTCTCTTTTATGGGGTATTTTTCAAGTGTACTAAAAAATCATTTGGTAGTAAGAAATCAAATGCTAGAGAATTCATTTATAATAAAGACTCTATATAATAAATTAGATACTATAGTCCCAGTTATTTCTCTTATTGGATCATTGTCGAAAGCTCAACTTTGTACTGTATTGGGTCATCCTATTAGTAAACCGATCTGG-ACCGATTTATCGGATTCTTATATTCTTGATCGATTTTGTCGGATATGTAGAAATCTTTGTCGTTATCACAGCGGATCCTCAAATAAACAGATTTTGTATCGTATAAAGTATATACTTCGACTTTCGTGTGCCAAAACTTTGGCTCGTAAACATAAAAGTACAGTACGCACTTTTATGCGAAGATTAGGTTCAAGATTCTTAGAAGAATTTTTTTTGGAAGAAGAACAA----GCTCTTTCTTTAATCTTCCTCCAAAGAATCCCCTTTACTTTACACGGATTACATAGAGAAGAACGTATTTGGTATTTGGACATTATCCGTATCAA----------------TGATCTGGTGGATCTTTCTTGATTGTTAATGAGACTTTTTAATCTTTTTAACG--------AAAAAAAAAAAAAAAAA-------------------------------------TTTGT-ATTCTGAAATGCTCGTATATCGT----------TAT------ATATCGAATATATC--------------ATCATAT-ATCATA-TTCGTGGTGAAATTAACTTA------------GTAGTCAAAATTCTGAGACTTTCTTCTCAATATGTAATTATTTCAATATTTCAATATGTAATTAT------------GGAAACCTGCTAAGTGATAACTT-CCAAA-TTCAGAGAAACCC-TGGAACTAAAAAGGGGCAATC-CTGAGCCAAATCTTT-GTTTT-------------GATAGAAAAA------------------TGGATAGGTGCAGAGACTCAA--TGGAAGCTG-TTCTAACGAATG-AAATTGACTACATGAC-GTTAGTAGCTAAAATA-TTTTTTCTATCGAAATGACAGAAAAGATAACCTTGTATACC-TAATATGTACGTATACATACTGACATAGCAAACGATTAATCACAACCCGAGTCTTA------TATC----GAATCC------TATTCTGTATC----------------------TCTATATAGGAGAAATAGGAGA-ATATTTCTATTCTCATCTT---------TTTTATTTCTATTATCTCT-TCTATTTCTATTATTTAT---------TAATGAGAATAATTAGAATGATAGAGATC------------------AAAAAATATATGG----------AAATTT---------------------------GAAGTTG--------AAAAAAT------ATTAGAATATTCAGTGATCA---------------------ATAGATCTTTTGAAGATTAATCGGACGAGAATAAAGAGAGAGTCCCATTTTACATGTC-----AAT-----ACCGACAACAATGAAATTTATAGTAATAG--------------------------------------------------------------------------------------------------------------------------------------------------------------------------------------------------------------------------------------------------------------------------------------------------------------------------------------------------------------------------------------------------------------------------
>N_palawensis_112L
------------------------------------------------------------ATGGAACGATT-CGGAGAACACGTGAAGCATGCGCCGGCGAACGTCGGCGCGAAG--GAACCA-CCGCCATCGTCGCCACGCCTC-------GGCGGGGC-GCGATGGATGCCGGTGCG-AAACATGAGCCGGCGCGGAATTGCGCCAAGGTAA--TATGCGAGCACGAGCC--GCCTGACGGT-TTCGTGGCGTGG-CGCGACTTGT-CGCGC-CCGA-TGGATCGACATGACTCTCGGCAATGGATATCTCGGCTCTCGCATCGATGAAGAGCGCAGCGAAATGCGATATGTGGTGCGAATTGCAGAATCCCGTGAACCATCGAGTCTTTGAACGCAAGTTGCGCCCGAGGCCCACCGGCCGAGGGCACGCCCGCCTGGGCGCCAAGC---------------------------------------------------------------------------------------------------------------------------------------------------------------------------------------------------------------------------------------------------------------------------------------------GAAAAAAGATAGATTTCGACAACAAAACTTCCTATATCCGTTATTCCTGAAGGAGTATATTTACTCACTCGCTCATTATCATAGCTTCAATAGTTTGATTTTTTACGAACCTGCGGAAATTATTGG---------TTATGACAATAAATCTAGTTTAGTACTTGTGAAACGTTTAATTACTCGAATGTATCAA------------------CAGGAATCTTTTTTTTATTCGGTGAATGATTCTAACCAAAATGAATTTTGGGGGTACAAGAATTCTTTTTCTTCTCATTTATTTTATAAAAAGGTATCAGAAGGTTTTGGAGTCATTCTGGAAATTCCATTCGCGTTGCAATTAGTATCTTCCCTTGAAGAAAAAAGAATACCAAAATCTCAGAATTTACGATCTATTCATTCAATATTTCCCTTTTTAGAGGATAAATTTTCACATTTAGATTATGTGTTAGATCTACTAATACCCCACCCCATCCATATGGAAATCTTGGTTCAAATCCTTCAATGCTGGATCAAAGATGTTCCTTCTTTGCATTTATTACGATTGTTTTTCCATGAATATCATAATTTGAATAGTCTCATTACTTCAAAGAAATCT------ATTAACGTATTTTCAAAAAGAAATAAAAGATTCTTTTGGTTCTTATATAATTCTTATGTATATGAATACGAATATTTATTCCTGTTTCTTCGTAAAAAGTCTTCTTATTTAAG-ATCAATATC-TTCTGGAATCTTTCTTGAGCGAACACTTTTATATGGAAAAATC-AAATATCTTATAATAGTGTGTTGCAATTCTT-TTCAAAGGATTCTATGGTTCCTCAAAGATCCTTTCATACATTATGTTCGATATCAAGGAAAAGCAATTTTGGTTTCAAAAGGAACTCTTATTCTGATGAAGAAATGGAAATTTCATCTTGTGAATTTTTGGCAATCTTATTTTCACTTTTGGTCTCAACCTTATAGGATCCTTATAAAGCAATTACCTAACTATTCCTTCTCTTTTATGGGGTATTTTTCAAGTGTACTAAAAAATCATTTGGTAGTAAGAAATCAAATGCTAGAGAATTCATTTATAATAAAGACTCTATATAATAAATTAGATACTATAGCCCCAGTTATTTCTCTTATTGGATCATTGTCGAAAGCTCAAC-TTGTA----------------------------------------------------------------------------------------------------------------------------------------------------------------------------------------------------------------------------------------------------------------------------------------------------------------------------------------------------------------------------------------------------------------------------------------------------------------------------------------------------------------------------------------------------------------------------------------------------------------------------------------------------------------------------------------------------------GAGCCTTGGTATGGAAACCTGCTAAGTGATAACTT-CCAAA-TTCAGAGAAACCC-CGGAACTAAAAAGGGGCAATC-CTGAGCCAAATCTTT-GTTTT-------------TATAGAAAAAACAA--------------TGGATAGGTGCAGAGACTCAA--TGGAAGCTG-TTCTAACGAATG-AAATTGACTACATGAC-GTTAGTAGCTAAAATA-TTTTTTCTATCGAAATGACAGAAAGGATAACCTTGTATACC-TAATATGTACGTATACATACTGACATAGCAAACGATTAATCACAACCCGAATCTTA------TATC----GAATCC------TATTCTGTATC----------------------TCTAT---------ATAGGAGA-ATAGAAATATTCTCCTCT---------TTTTTATTTCTATTATCTCT-TCTATTTCTATTATTTAT---------TAATTAGAATAATTAGAATGATAGAGATC------------------AAAAAATATATGG----------AAATTT---------------------------GAAGTTG--------AAAAAAT------ATTAGAATATTCAGTGATCA---------------------ATAGATCTTTTGAAGATTAATCGGACGAGAATAAAGAGAGAGTCCCATTTTACATGTC-----AAT-----ACCGACAACAATGAAATTTATAGTAATAGGAAAATCCGTCGAATTTTCAAATCGTGAGGGTTCAAGTCCCT-CTATCCCCCA---------------------------------------------------------------------------------------------------------------------------------------------------------------------------------------------------------------------------------------------------------------------------------------------------------------------------------------------------------------------
>N_palawensis_84L
------------------------------------------------------------ATGGAACGATT-CGGAGAACACGTGAAGCATGCGCCGGCGAACGTCGGCGCGAAG--GAACCA-CCGCCATCGTCGCCACGCCTC-------GGCGGGGC-GCGATGGATGCCGGTGCG-AAACATGAGCCGGCGCGGAATTGCGCCAAGGTAA--TATGCGAGCACGAGCC--GCCTGACGGT-TTCGTGGCGTGG-CGCGACTTGT-CGCGC-CCGA-TGGATCGACATGACTCTCGGCAATGGATATCTCGGCTCTCGCATCGATGAAGAGCGCAGCGAAATGCGATATGTGGTGCGAATTGCAGAATCCCGTGAACCATCGAGTCTTTGAACGCAAGTTGCGCCCGAGGCCCACCGGCCGAGGGCACGCCCGCCTGGGCGCCAAG----------------------------------------------------------------------------------------------------------------------------------------------------------------------------------------------------------------------------------------------------------------------------------------------GAAAAAAGAAAGATTTCGACAACAAAACTTCCTATATCCGTTATTCCTGAAGGAGTATATTTACTCACTAGCTCATTATCATAGCTTCAATAGTTTGATTTTTTACGAACCTGCGGAAATTATTGG---------TTATGACAATAAATCTAGTTTAGTACTTGTGAAACGTTTAATTACTCGAATGTATCAA------------------CAGGAATCTTTTTTTTATTCGGTGAATGATTCTAACCAAAATGAATTTTGGGGGTACAAGAATTCTTTTTCTTCTCACTTATTTTATAAAAAGGTATCAGAAGGTTTTGGAGTCATTCTGGAAATTCCATCCGCGTTGCAATTAGTATCTTCCCTTGAAGAAAAAAGAATACCAAAATCTCAGAATTTACGATCTATTCATTCAATATTTCCCTTTTTAGAGGATAAATTTTCACATTTAGATTATGTGTTAGATCTACTAATACCCCACCCCATCCATATGGAAATCTTGGTTCAAATCCTTCAATGCTGGATCAAAGATGTTCCTTCTTTGCATTTATTACGATTGTTTTTCCATGAATATCATAATTTGAATAGTCTCATTACTTCAAAGAAATCT------ATTAACGTATTTTCAAAAAGAAATAAAAGATTCTTTTGGTTCTTATATAATTCTTATGTATATGAATACGAATATTTATTCCTGTTTCTTCGTAAAAAGTCTTCTTATTTAAG-ATCAATATC-TTCTGGAATCTTTCTTGAGCGAACACTTTTATATGGAAAAATC-AAATATCTTATAATAGTGTGTTGCAATTCTT-TTCAAAGGATTCTATGGTTCCTCAAAGATCCTTTCATACATTATGTTCGATATCAAGGAAAAGCAATTTTGGTTTCAAAAGGAACTCTTATTCTGATGAAGAAATGGAAATTTCATCTTGTGAATTTTTGGCAATCTTATTTTCACTTTTGGTCTCAACCTTATAGGATCCTTATAAAGCAATTACCTAACTATTCCTTCTCTTTTATGGGGTATTTTTCAAGTGTACTAAAAAATCATTTGGTAGTAAGAAATCAAATGCTAGAGAATTCATTTATAATAAAGACTCTATATAATAAATTAGATACTATAGCCCCAGTTATTTCTCTTATTGGATCATTGTCGAAAGCTCAAC-TTGTA----------------------------------------------------------------------------------------------------------------------------------------------------------------------------------------------------------------------------------------------------------------------------------------------------------------------------------------------------------------------------------------------------------------------------------------------------------------------------------------------------------------------------------------------------------------------------------------------------------------------------------------------------------------------------------------------------------GAGCCTTGGTATGGAAACCTGCTAAGTGATAACTT-CCAAA-TTCAGAGAAACCC-CGGAACTAAAAAGGGGCAATC-CTGAGCCAAATCTTT-GTTTT-------------TATAGAAAAAACAA--------------TGGATAGGTGCAGAGACTCAA--TGGAAGCTG-TTCTAACGAATG-AAATTGACTACATGAC-GTTAGTAGCTAAAATA-TTTTTTCTATCGAAATGACAGAAAGGATAACCTTGTATACC-TAATATGTACGTATACATACTGACATAGCAAACGATTAATCACAACCCGAATCTTA------TATC----GAATCC------TATTCTGTATC----------------------TCTAT---------ATAGGAGA-ATAGAAATATTCTCCTCT---------TTTTTATTTCTATTATCTCT-TCTATTTCTATTATTTAT---------TAATTAGAATAATTAGAATGATAGAGATC------------------AAAAAATATATGG----------AAATTT---------------------------GAAGTTG--------AAAAAAT------ATTAGAATATTCAGTGATCA---------------------ATAGATCTTTTGAAGATTAATCGGACGAGAATAAAGAGAGAGTCCCATTTTACATGTC-----AAT-----ACCGACAACAATGAAATTTATAGTAATAGGAAAATCCGTCGAATTTTCAAATCGTGAGGGTTCAAGTCCCT-CTATCCCCCA---------------------------------------------------------------------------------------------------------------------------------------------------------------------------------------------------------------------------------------------------------------------------------------------------------------------------------------------------------------------
>N_petraea_SG1661
---------------------------------------------------------------------------------------------------------------------------------------------------------------------------------------------------------------------------------------------------------------------------------------------------------------------------------------------------------------------------------------------------------------------------------------------------------------------------------------------------------------------------------------------------------------------------------------------------------------------------------------------------------------------------------------------------------------------------------------------------------------GAAAAAAGATAGATTTCGGCAACAAAACTTCCTATATCCGTTACTCCTGAAGGAGTATATTTATTCACTTGTTCATTATCATAGTTTCCATAGTTTGATTTTTTACGAACCCGCAGAAATTCTTGG---------TTATGACAATAAATCTAGTTTAGTACTTGTGAAACGTTTAATTACTCGAATGTATAAA------------------CAGGAATCTTTTATTTCCTTGGTGAATGATTCTAACAAAAATGGATTTTGGGGGCACAAGAATTCTTTTTCTTCTCATTTCTTTTCGAAAATGGTATCAGAAGGTTTTGGAGTCATTCTAGAAATTCCATTCGCATCGCGATTAGTATCTTCCCTTGAAGAAAAGAGAATGCCAAAATCTCAAAATTTACGATCTATTCATTCAATATTTCCATTTTTAGAGGATAAATTTTCACATTTAGATTATGTGTCAGATCTACTAATACCCCATCCCATCCATATGGAAATCTTGGTTCAAATACTTCAATGCTGGATCAAAGATGTTCCTTCTTTGCATTTATTGCGATTTTTTTTCCATGAATATCATAAATTGAATAGTCTCATTACTTCAAAGAAATCC------ATTTGCGCCTTTTCAAAAAGAAATAAAAGATTATTTTGGTTCTTATATAATTCTTATGTATATGAATACGAATATCTATTCCTGTTTCTTCGTAGACAGTCTTCTTATTTAAG-ATCAATATC-TTCTGGAGTCTTTCTTGAGCGAACGCATTTCTATGGAAAAATA-GAATATCTTATAGTAGTGTGTTGTAATTTTC-TTCAGAAGATCCTATGGTTCCTCAAAGATTCTTTCATACATTATGTTCGATATCAAGGAAAAGCAATTTTGGTTTCAAAAGGAACTCTTATTCTGATGAAGAAATGGGAATTTCATATTGTGAATTTTTGGCAATCTTATTTTCACTTTTGGTCTCAACCTTATAGAATCCATATAAAGCAATTACCCAACTATTCCTTCTCTTTTCTGGGGTATTTTTCGAGTGTACTAAAAAATCATTTGGTAGTAAGAAATCAAATGCTAGAGAATTCATTTATAATAAATACTCTGACTAAAGAATTAGATACCATAGCCCCTGTTATTTCTCTTATTGGATCATTGTCGAAAGCTCAATTTTGTACTGTATTGGGTCATCCTATTAGTAAACCGATCTGG-ACCGATTTATCGGATTCTGATATTCTTGATCGATTTTGTCGGATATGTAGAAATCTTTGTCGTTATCACAGCGGATCCTCAAAGAAACAGGTTTTGTATCGTATAAAGTATATACTTCGACTTTCGTGTGCTAGAACTTTGGCTCGTAAACATAAAAGTACAGTACGCACTTTTATGCGAAGATTAAGTTCGGGATTCTTAGAAGAATTTTTTGTTGAAGAAGAACAA----GTTCTTTCTTTAATCTTCCTCCAAAGAATCCCCTTTACTTTACAGGGATTACATAGAGAAGAACGTATTTGGTATTTGGACATTATCCGTATCAA----------------TGATCTAGTGGATCATTCATGATTTTTCATAAGACTTTTTCATG-----------------AAAAAAAAAAAAAAAAAAA-------------------------------------------------------------------------------------------------------------------------------------------------------------------------------------------------------------------------------GAGCCTTGGTATGGAAACCTGCTAAGTGGTAACTT-CCAAA-TTCAGAGAAACCC-TGGAACTAAAAAAGGGCAATC-CTGAGCCAAATCTTT-GTTTT-------------GAGAGAAAAGA-----------------TGGATAGGTGCAGAGACTCAA--TGGAAGCTG-TTCTAACGAATG-AAATTGACGACGTGAC-GTTAGTAGCTAAAATC-ATTTTTCTATCAAAATGAAAGAAAGGATAACCTTATATACC-TAATACATACGTATACATATTGACATAGCAAACGATTAATCACAACCCGAATCTTAT-----TATC----GAATCC------TATTTTGTATCTATTTTGTCTCTCTATACTCTCTCTATACTCTATCTATATATGAGATAGAAATCTTATAATCT------------------------------TTTATTTCTATTATGAAT---------TAATTAGGATAATGAGAATGATAGAGATC------------------AAAAAATATATGG----------AAAATT---------------------------GAAGT-G--------AAAAAAG------ATTCGAATATTCAGTGATCAAATGATTCATTCCAGAGTTTAATAGATCTTTTGATGATTAATCGGACGAGAATAAAGATAGAGTCCCTTTTTACATGTCAATTCAAT-----ACCGACAACAATGAAATTTATAGTAAGAGGAAAATCCGTCGAATTTTCAAATCGTGAGGGTTCAAGTCC----------------------------------------------------------------------------------------------------------------------------------------------------------------------------------------------------------------------------------------------------------------------------------------------------------------------------------------------------------------------------------
>N_platychila_00505651
-------------------------------------------------------------------------------------------------------------------------------------------------------------------------------------------------------------------------------------------------------------------------------------------------------------------------------------------------------------------------------------------------------------------------------------------------------------------------------------------------------------------------------------------------------------------------------------------------------------------------------------------------------------------------------------------------------------------------------------------------------------------------------------------------------------------------------------------------------------------------------------------------------------------------------------------------------------------------------------------------------------------------------------------------------------------------------------------------------------------------------------------------------------------------------------------------------------------------------------------------------ATACCCGATCCCATCCATCTGGAAATCTTGGTTCAAATTCTTCAATGCTGGATCAAAGATGTTCCTTCTTTGCATTTATTGCGATTGTTTTTTCACGAATATCATAATTTGAATAGTCTCATTACTTCAAAGAGATCC------ATTTACGCCTTTTCAAAAAGAAAGAAAAGATTCTTTTGGTTCTTACATAATTCTTATGTATATGAATACGAATATCTATTCCTCTTTCTTCGTAAACAGTCTTCTTATTTAAG-ATCAATATC-TTCTGGAGTCTTTCTTGAGCGAACACATTTCTATGGAAAAATA-GAATATCTTATAGTAGTGTTTTGTAATTCTT-TTCAGAGGATCCTATGGTTCCTCAAAGATCCTTTCATACATTATGTTCGATATCAAGGAAAAGCAATTTTGGTTTCAAAAGGAACTCTTATTTTGATGAAGAAATGGAAATCTCATCTTGTGAATTTTTGGCAATCTTATTTTCACTTTTGGTCTCAACCTTATAGGATCCATATAAAGCAATTACCCAACTATTCCTTCTCTTTTTTGGGGTATTTTTCAAGTGTACTAAAAAATCATTTGATAGTAAGAAATCAAATGCTAGAGAATTCATTTATAATAAATACTCTGACTAATAAATTAGATACCATAGCCCCAGTTATTTCTCTTATTGGATCATTGTCGAAAGCTCAA-TTTGTA---------------------------------------------------------------------------------------------------------------------------------------------------------------------------------------------------------------------------------------------------------------------------------------------------------------------------------------------------------------------------------------------------------------------------------------------------------------------------------------------------------------------------------------------------------------------------------------------------------------------------------------------------------------------------------------------------------------------------------------------------------------------------------------------------------------------------------------------------------------------------------------------------------------------------------------------------------------------------------------------------------------------------------------------------------------------------------------------------------------------------------------------------------------------------------------------------------------------------------------------------------------------------------------------------------------------------------------------------------------------------------------------------------------------------------------------------------------------------------------------------------------------------------------------------------------------------------------------------------------------------------------------------------------------------------------------------------------------------------------------------------------------------------------------------------------------------------------------------------------------------------------------------------------
>N_platychila_151L
------------------------------------TCATTGTCGAGATCG---AAAGAGACGGAGCGACT-AGGAGAACGCGTGATGTATGCCGTGGCAGTTGCTGTCACGGAA--CTACCG-CCCGATCCGTCGCCGTGGTGC-------GTCGAGGC-ACGGAGGAGGTAGGTATGAAAACTCGAGCCGGCGCAGCTACGCGCCAAGGGGA-ATATAAGAAAGCGAGCCCAGCGGGCTGGGCTTCGCCGAGCAG-CCCGCTCAGG-CGTGG-CTGC-TGGATTGACACGACTCTCGGCAATGGATATCTCGGCTCTCGCATCGATGAAGAGCGCAGCGAAATGCGATACGTGGTGCGAATTGCAGAATCCCGTGAACCATCGAGTCTTTGAACGCAAGTTGCGCCCGAGGCCCACCGGCCGAGGGCACGCCCGCCTGGGCGTCAAGCATCGCGTCACTCCTCGCCAAGA---CCATCCCGTGGACGGATGCGTGCG----GGCGGGGACGTGCAGAGTGGCCCGCCGTGC--CGTC---GGTGCGGCGGGCTGAAGAGCGGGCGAT-CGTCTTGCTGCTG-GCCACAAACATTGA-GGGGTGGATAGAAGCTATCCGGGCACGGTGAACGTGGCATCGGGCTGGCCGGAATAAGATC----GATCGTTGCGGATGATCCCGACCC----GGCGTCGTCGTGCCGGCGGC-GCCCAGAATGCGACCC------GAAAAAAGATAGATTTCGGCAGCAAGACTTCCTATATCCACTACTCCTTCAGGAGTCTATTTACTCACTTGCTCATTATCAGAGCTTCAATAGTTTGATTTTTTACGAACCTGTGGGAATTCTTGA---------TTATGACAAGAAATCTAGTTTAGTACTTGTGAAACGTTTAATTACTCGAATGTATCAA------------------CAGGAATCTTTTCTTTCTTCGGTGAATGATTCTAACCAAGATGGATTTTTGGGACACAAGGATTCTTTTTCCTCTCATTTCTCTTCTAAAATGGTATCAGAAGGTTTTGGAGTCATTCTAGAAATCCCATTCGCGTCACGATTAGTATCTTCTCTTGAAGAAAAAAGAAGACCAAGATCTCAGAATTTACGATCTATTCATTCAATATTTCCCTTTTTAGAGGATAAATTCTTACATCTAGATTATGTGTCAGATCTACTAATACCCCATCCCATCCATCTGGAAATCTTGGTTCAAATTCTTCAATGCTGGATCAAAGATGTTCCTTCTTTGCATTTATTGCGATTGTTTTTTCACGAATATCATAATTTGAATAGTCTCATTACTTCAAAGAGATCC------ATTTACGCCTTTTCAAAAAGAAAGAAAAGATTCTTTTGGTTCTTACATAATTCTTATGTATATGAATACGAATATCTATTCCTCTTTCTTCGTAAACAGTCTTCTTATTTAAG-ATCAATATC-TTCTGGAGTCTTTCTTGAGCGAACACATTTCTATGGAAAAATA-GAATATCTTATAGTAGTGTTTTGTAATTCTT-TTCAGAGGATCCTATGGTTCCTCAAAGATCCTTTCATACATTATGTTCGATATCAAGGAAAAGCAATTTTGGTTTCAAAAGGAACTCTTATTTTGATGAAGAAATGGAAATCTCATCTTGTGAATTTTTGGCAATCTTATTTTCACTTTTGGTCTCAACCTTATAGGATCCATATAAAGCAATTACCCAACTATTCCTTCTCTTTTTTGGGGTATTTTTCAAGTGTACTAAAAAATCATTTGATAGTAAGAAATCAAATGCTAGAGAATTCATTTATAATAAATACTCTGACTAATAAATTAGATACCATAGCCCCAGTTATTTCTCTTATTGGATCATTGTCGAAAGCTCAA-TTTGTA----------------------------------------------------------------------------------------------------------------------------------------------------------------------------------------------------------------------------------------------------------------------------------------------------------------------------------------------------------------------------------------------------------------------------------------------------------------------------------------------------------------------------------------------------------------------------------------------------------------------------------------------------------------------------------------------------------GAGCCTTGGTATGGAAACCTGCTGAGTGCTAACTT-CCAAA-TTCAGAGAAACCC-TGGAACTAAGAATGGGCAATC-CTGAGCCAAATCCTT-GTTTT-------------GAGAGAAAAAAA----------------TGGATAGGTGCAGAGACTCAA--TGGAAGATG-TTCTAACGAATG-AAATTGATTACGTGAC-ATTAGTAGCTAAAATA-TTTTTTCTATCGAAATGACAGAAAGGATAACCTTATATACC-TAATACGTACGTATACATACTGACATAGCAAACGATTAATCACAACCCGAATCTTA------TATC----GAATCC------TATTCCGTATC----------------------TCTAG---------ATATGAGA-ATAGAAACCTTCTAATCT------------------------------TTTCTTTCTATTATTTAT---------TAATTAGAAAGATAGAGATCAA-GAGATC------------------AAAAAATATATGA----------AAAATC---------------------------GAAGTTG--------AAAAAAG------ATTCGAATATTCAGTGATAAAATGATTCATTCCAGAGTTGAATAGATCTTTTGAAGATTAATCGGACGAGAATAAAGAGAGAGTCCCTTTTTACATGTC-----AAT-----ACCGACAACAATGAAATTTATAGTAAGAGGAAAATCCGTCGAATTTTCAAATCGTGAGGGTTCAAGTCC-T-CTATCCCCA----------------------------------------------------------------------------------------------------------------------------------------------------------------------------------------------------------------------------------------------------------------------------------------------------------------------------------------------------------------------
>N_platychila_173L
------------------------------------TCATTGTCGAGATCG---AAAGAGACGGAGCGACT-AGGAGAACGCGTGATGTATGCCGTGGCAGTTGCTGTCACGGAA--CTACCG-CCCGATCCGTCGCCGTGGTGC-------GTCGAGGC-ACGGAGGAGGTAGGTATGAAAACTCGAGCCGGCGCAGCTACGCGCCAAGGGGA-ATATAAGAAAGCGAGCCCAGCGGGCTGGGCTTCGCCGAGCAG-CCCGCTCAGG-CGTGG-CTGC-TGGATTGACACGACTCTCGGCAATGGATATCTCGGCTCTCGCATCGATGAAGAGCGCAGCGAAATGCGATACGTGGTGCGAATTGCAGAATCCCGTGAACCATCGAGTCTTTGAACGCAAGTTGCGCCCGAGGCCCACCGGCCGAGGGCACGCCCGCCTGGGCGTCAAGCATCGCGTCACTCCTCGCCAAGA---CCATCCCGTGGACGGATGCGTGCG----GGCGGGGACGTGCAGAGTGGCCCGCCGTGC--CGTC---GGTGCGGCGGGCTGAAGAGCGGGCGAT-CGTCTTGCTGCTG-GCCACAAACATTGA-GGGGTGGATAGAAGCTATCCGGGCACGGTGAACGTGGCATCGGGCTGGCCGGAATAAGATC----GATCGTTGCGGATGATCCCGACCC----GGCGTCGTCGTGCCGGCGGC-GCCCAGAATGCGACCC------GAAAAAAGATAGATTTCGGCAGCAAGACTTCCTATATCCACTACTCCTTCAGGAGTCTATTTACTCACTTGCTCATTATCAGAGCTTCAATAGTTTGATTTTTTACGAACCTGTGGGAATTCTTGA---------TTATGACAAGAAATCTAGTTTAGTACTTGTGAAACGTTTAATTACTCGAATGTATCAA------------------CAGGAATCTTTTCTTTCTTCGGTGAATGATTCTAACCAAGATGGATTTTTGGGACACAAGGATTCTTTTTCCTCTCATTTCTCTTCTAAAATGGTATCAGAAGGTTTTGGAGTCATTCTAGAAATCCCATTCGCGTCACGATTAGTATCTTCTCTTGAAGAAAAAAGAAGACCAAGATCTCAGAATTTACGATCTATTCATTCAATATTTCCCTTTTTAGAGGATAAATTCTTACATCTAGATTATGTGTCAGATCTACTAATACCCCATCCCATCCATCTGGAAATCTTGGTTCAAATTCTTCAATGCTGGATCAAAGATGTTCCTTCTTTGCATTTATTGCGATTGTTTTTTCACGAATATCATAATTTGAATAGTCTCATTACTTCAAAGAGATCC------ATTTACGCCTTTTCAAAAAGAAAGAAAAGATTCTTTTGGTTCTTACATAATTCTTATGTATATGAATACGAATATCTATTCCTCTTTCTTCGTAAACAGTCTTCTTATTTAAG-ATCAATATC-TTCTGGAGTCTTTCTTGAGCGAACACATTTCTATGGAAAAATA-GAATATCTTATAGTAGTGTTTTGTAATTCTT-TTCAGAGGATCCTATGGTTCCTCAAAGATCCTTTCATACATTATGTTCGATATCAAGGAAAAGCAATTTTGGTTTCAAAAGGAACTCTTATTTTGATGAAGAAATGGAAATCTCATCTTGTGAATTTTTGGCAATCTTATTTTCACTTTTGGTCTCAACCTTATAGGATCCATATAAAGCAATTACCCAACTATTCCTTCTCTTTTTTGGGGTATTTTTCAAGTGTACTAAAAAATCATTTGATAGTAAGAAATCAAATGCTAGAGAATTCATTTATAATAAATACTCTGACTAATAAATTAGATACCATAGCCCCAGTTATTTCTCTTATTGGATCATTGTCGAAAGCTCAA-TTTGTA----------------------------------------------------------------------------------------------------------------------------------------------------------------------------------------------------------------------------------------------------------------------------------------------------------------------------------------------------------------------------------------------------------------------------------------------------------------------------------------------------------------------------------------------------------------------------------------------------------------------------------------------------------------------------------------------------------GAGCCTTGGTATGGAAACCTGCTGAGTGCTAACTT-CCAAA-TTCAGAGAAACCC-TGGAACTAAGAATGGGCAATC-CTGAGCCAAATCCTT-GTTTT-------------GAGAGAAAAAAA----------------TGGATAGGTGCAGAGACTCAA--TGGAAGATG-TTCTAACGAATG-AAATTGATTACGTGAC-ATTAGTAGCTAAAATA-TTTTTTCTATCGAAATGACAGAAAGGATAACCTTATATACC-TAATACGTACGTATACATACTGACATAGCAAACGATTAATCACAACCCGAATCTTA------TATC----GAATCC------TATTCCGTATC----------------------TCTAG---------ATATGAGA-ATAGAAACCTTCTAATCT------------------------------TTTCTTTCTATTATTTAT---------TAATTAGAAAGATAGAGATCAA-GAGATC------------------AAAAAATATATGA----------AAAATC---------------------------GAAGTTG--------AAAAAAG------ATTCGAATATTCAGTGATAAAATGATTCATTCCAGAGTTGAATAGATCTTTTGAAGATTAATCGGACGAGAATAAAGAGAGAGTCCCTTTTTACATGTC-----AAT-----ACCGACAACAATGAAATTTATAGTAAGAGGAAAATCCGTCGAATTTTCAAATCGTGAGGGTTCAAGTCC-T-CTATCCCCA----------------------------------------------------------------------------------------------------------------------------------------------------------------------------------------------------------------------------------------------------------------------------------------------------------------------------------------------------------------------
>N_platychila_220L
------------------------------------------------------------------------AGGAGAACGCGTGATGTATGCCGTGGCAGTTGCTGTCACGGAA--CTACCG-CCCGATCCGTCGCCGTGGTGC-------GTCGAGGC-ACGGAGGAGGTAGGTATGAAAACTCGAGCCGGCGCAGCTACGCGCCAAGGGGA-ATATAAGAAAGCGAGCCCAGCGGGCTGGGCTTCGCCGAGCAG-CCCGCTCAGG-CGTGG-CTGC-TGGATTGACACGACTCTCGGCAATGGATATCTCGGCTCTCGCATCGATGAAGAGCGCAGCGAAATGCGATACGTGGTGCGAATTGCAGAATCCCGTGAACCATCGAGTCTTTGAACGCAAGTTGCGCCCGAGGCCCACCGGCCGAGGGCACGCCCGCCTGGGCGTCAAGCATCGCGTCACTCCTCGCCAAGA---CCATCCCGTGGACGGATGCGTGCG----GGCGGGGACGTGCAGAGTGGCCCGCCGTGC--CGTC---GGTGCGGCGGGCTGAAGAGCGGGCGAT-CGTCTTGCTGCTG-GCCACAAACATTGA-GGGGTGGATAGAAGCTATCCGGGCACGGTGAACGTGGCATCGGGCTGGCCGGAATAAGATC----GATCGTTGCGGATGATCCCGACCC----GGCGTCGTCGTGCCGGCGGC-GCCCAGAATG------------GAAAAAAGATAGATTTCGGCAGCAAGACTTCCTATATCCACTACTCCTTCAGGAGTCTATTTACTCACTTGCTCATTATCAGAGCTTCAATAGTTTGATTTTTTACGAACCTGTGGGAATTCTTGA---------TTATGACAAGAAATCTAGTTTAGTACTTGTGAAACGTTTAATTACTCGAATGTATCAA------------------CAGGAATCTTTTCTTTCTTCGGTGAATGATTCTAACCAAGATGGATTTTTGGGACACAAGGATTCTTTTTCCTCTCATTTCTCTTCTAAAATGGTATCAGAAGGTTTTGGAGTCATTCTAGAAATCCCATTCGCGTCACGATTAGTATCTTCTCTTGAAGAAAAAAGAAGACCAAGATCTCAGAATTTACGATCTATTCATTCAATATTTCCCTTTTTAGAGGATAAATTCTTACATCTAGATTATGTGTCAGATCTACTAATACCCCATCCCATCCATCTGGAAATCTTGGTTCAAATTCTTCAATGCTGGATCAAAGATGTTCCTTCTTTGCATTTATTGCGATTGTTTTTTCACGAATATCATAATTTGAATAGTCTCATTACTTCAAAGAGATCC------ATTTACGCCTTTTCAAAAAGAAAGAAAAGATTCTTTTGGTTCTTACATAATTCTTATGTATATGAATACGAATATCTATTCCTCTTTCTTCGTAAACAGTCTTCTTATTTAAG-ATCAATATC-TTCTGGAGTCTTTCTTGAGCGAACACATTTCTATGGAAAAATA-GAATATCTTATAGTAGTGTTTTGTAATTCTT-TTCAGAGGATCCTATGGTTCCTCAAAGATCCTTTCATACATTATGTTCGATATCAAGGAAAAGCAATTTTGGTTTCAAAAGGAACTCTTATTTTGATGAAGAAATGGAAATCTCATCTTGTGAATTTTTGGCAATCTTATTTTCACTTTTGGTCTCAACCTTATAGGATCCATATAAAGCAATTACCCAACTATTCCTTCTCTTTTTTGGGGTATTTTTCAAGTGTACTAAAAAATCATTTGATAGTAAGAAATCAAATGCTAGAGAATTCATTTATAATAAATACTCTGACTAATAAATTAGATACCATAGCCCCAGTTATTTCTCTTATTGGATCATTGTCGAAAGCTCAA-TTTGTA---------------------------------------------------------------------------------------------------------------------------------------------------------------------------------------------------------------------------------------------------------------------------------------------------------------------------------------------------------------------------------------------------------------------------------------------------------------------------------------------------------------------------------------------------------------------------------------------------------------------------------------------------------------------------------------------------------------------TGGAAACCTGCTGAGTGCTAACTT-CCAAA-TTCAGAGAAACCC-TGGAACTAAGAATGGGCAATC-CTGAGCCAAATCCTT-GTTTT-------------GAGAGAAAAAAA----------------TGGATAGGTGCAGAGACTCAA--TGGAAGATG-TTCTAACGAATG-AAATTGATTACGTGAC-ATTAGTAGCTAAAATA-TTTTTTCTATCGAAATGACAGAAAGGATAACCTTATATACC-TAATACGTACGTATACATACTGACATAGCAAACGATTAATCACAACCCGAATCTTA------TATC----GAATCC------TATTCCGTATC----------------------TCTAG---------ATATGAGA-ATAGAAACCTTCTAATCT------------------------------TTTCTTTCTATTATTTAT---------TAATTAGAAAGATAGAGATCAA-GAGATC------------------AAAAAATATATGA----------AAAATC---------------------------GAAGTTG--------AAAAAAG------ATTCGAATATTCAGTGATAAAATGATTCATTCCAGAGTTGAATAGATCTTTTGAAGATTAATCGGACGAGAATAAAGAGAGAGTCCCTTTTTACATGTC-----AAT-----ACCGACAACAATGAAATTTATAGTAAGAGGAAAATCCGTCGAATTTTCAAATCGTGAGGGTTCAAGTCC-T-CTATCCCCA----------------------------------------------------------------------------------------------------------------------------------------------------------------------------------------------------------------------------------------------------------------------------------------------------------------------------------------------------------------------
>N_plicata_CSB1
CGTAACAAGGTTTCCGTAGGTGAACCTGCGGAAGGATCATTGTCGAGATCG---AAAGAGACGGAGCGACT-AGGAGAACGCGTGATGTATGCCGTGGCAGTTGCTGTCACGGAA--CTACCG-CCCGATCCGTCGCCGTGGTGC-------GTCGAGGC-ACGGAGGAGGTAGGTATGAAAACTCGAGCCGGCGCAGCTACGCGCCAAGGGGA-ATATAAGAAAGCGAGCCCAGCGGGCTGGGCTTCGCCGAGCAG-CCCGCTCAGG-CGTGG-CTGC-TGGATTGACACGACTCTCGGCAATGGATATCTCGGCTCTCGCATCGATGAAGAACGCAGCA----------------------------------------------------------------------------------------------------------------------------------------------------------------------------------------------------------------------------------------------------------------------------------------------------------------------------------------------------------------------------------------------------------GAAAAAAGATAGATTTCGGCAGCAAGACTTCCTATATCCACTACTCCTTCAGGAGTCTATTTACTCACTTGCTCATTATCAGAGCTTCAATAGTTTGATTTTTTACGAACCTGTGGGAATTCTTGA---------TTATGACAAGAAATCTAGTTTAGTACTTGTGAAACGTTTAATTACTCGAATGTATCAA------------------CAGGAATCTTTTCTTTCTTCGGTGAATGATTCTAACCAAGATGGATTTTTGGGACACAAGGATTCTTTTTCCTCTCATTTCTCTTCTAAAATGGTATCAGAAGGTTTTGGAGTCATTCTAGAAATCCCATTCGCGTCACGATTAGTATCTTCTCTTGAAGAAAAAAGAAGACCAAGATCTCAGAATTTACGATCTATTCATTCAATATTTCCCTTTTTAGAGGATAAATTCTTACATCTAGATTATGTGTCAGATCTACTAATACCCCATCCCATCCATCTGGAAATCTTGGTTCAAATTCTTCAATGCTGGATCAAAGATGTTCCTTCTTTGCATTTATTGCGATTGTTTTTTCACGAATATCATAATTTGAATAGTCTCATTACTTCAAAGAGATCC------ATTTACGCCTTTTCAAAAAAAAAGAAAAGATTCTTTTGGTTCTTACATAATTCTTATGTATATGAATACAAATATCTATTCCTCTTTCTTCGTAAACAGTCTTCTTATTTAAG-ATCAATATC-TTCTGGAGTCTTTCTTGAGCGAACACATTTCTATGGAAAAATA-GAATATCTTATAGTAGTGTTTTGTAATTCTT-TTCAGAGGATCCTATGGTTCCTCAAAGATCCTTTCATACATTATGTTCGATATCAAGGAAAAGCAATTTTGGTTTCAAAAGGAACTCTTATTTTGATGAAGAAATGGAAATCTCATCTTGTGAATTTTTGGCAATCTTATTTTCACTTTTGGTCTCAACCTTATAGGATCCATATAAAGCAATTACCCAACTATTCCTTCTCTTTTTTGGGGTATTTTTCAAGTGTACTAAAAAATCATTTGATAGTAAGAAATCAAATGCTAGAGAATTCATTTATAATAAATACTCTGACTAATAAATTAGATACCATAGCCCCAGTTATTTCTCTTATTGGATCATTGTCGAAAGCTCAATTTTGTACAGTATTGGGTCATCCTATTAGTAAACCGATCTGG-ACCGATTTATCGGATTCTGATATTCTTGATCGATTTTGTCGGATATGTAGAAATCTTTGTCGTTATCACAGTGGATCCTCAAATAAACAGGTTTTGTATCGTATAAAGTATATACTTCGACTTTCGTGTGCTTTAACTTTGGCTCGTAAACATAAGAGTACAGTACGCACTTTTATGCGAAGGTTAGGTTCGGGATTCTTAGAAGAATTCTTTTTGGAAGAAGAACAA----GCTCTTTCTTTAATTTTCCTCCAAAGAATCCCCTTTACTTTACACGGATTACATAG---AGAACGTATTTGGTATTTGGACATTATCCGTATGAA----------------TGATCTAGTGGATCATTCATGATTGTTCATGAGACTTTTTCATAATAATATTCATGATAATAAAAAAA--------------------------------AGAGAGATTAATGAATTTGT-ATTCTGAAATGCTCGTATATCAT----------TAT------ATATCGAATATATC--------------ATCATA---------TTCGTGGTGAAATAAACTGA------------GTAGTCAAAATTCTTAGACTTTTTT-------------------------TCAATATGTAATCAT------------GGAAACCTGCTGAGTGCTAACTT-CCAAA-TTCAGAGAAACCC-TGGAACTAAGAATGGGCAATC-CTGAGCCAAATCCTT-GTTTT-------------GAGAGAAAAAAA----------------TGGATAGGTGCAGAGACTCAA--TGGAAGATG-TTCTAACGAATG-AAATTGATTACGTGAC-GTTAGTAGCTAAAATA-TTTTTTCTATCGAAATGACAGAAAGGATAACCTTATATACC-TAATACGTACGTATACATACTGACATAGCAAACGATTAATCACAACCCGAATCTTA------TATC----GAATCC------TATTCCGTATC----------------------TCTAG---------ATATGAGA-ATAGAAACCTTCTAATCT------------------------------TTTCTTTCTATTATTTAT---------TAATTAGAATGATAGAGATCA-AGAGATC------------------AAAAAATATATGA----------AAAATC---------------------------GAAGTTG--------AAAAAAG------ATTCGAATATTCAGTGATAAAATGATTCATTCCAGAGTTGAATAGATCTTTTGAAGATTAATCGGACGAGAATAAAGAGAGAGTCCCTTTTTACATGTC-----AAT-----ACCGACAACAATGAAATTTATAGTAAGAGGAAAAT--------------------------------------------------------------------------------------------------------------------------------------------------------------------------------------------------------------------------------------------------------------------------------------------------------------------------------------------------------------------------------------------------------------------
>N_plicata_InNp1
CGTAACAAGGTTTCCGTAGGTGAACCTGCGGAAGGATCATTGTCGAGATCG---AAAGAGACGGAGCGACT-AGGAGAACGCGTGATGTATGCCGTGGCAGTTGCTGTCACGGAA--CTACCG-CCCGATCCGTCGCCGTGGTGC-------GTCGAGGC-ACGGAGGAGGTAGGTATGAAAACTCGAGCCGGCGCAGCTACGCGCCAAGGGGA-ATATAAGAAAGCGAGCCCAGCGGGCTGGGCTTCGCCGAGCAG-CCCGCTCAGG-CGTGG-CTGC-TGGATTGACACGACTCTCGGCAATGGATATCTCGGCTCTCGCATCGATGAAGAACGCAGCA----------------------------------------------------------------------------------------------------------------------------------------------------------------------------------------------------------------------------------------------------------------------------------------------------------------------------------------------------------------------------------------------------------GAAAAAAGATAGATTTCGGCAGCAAGACTTCCTATATCCACTACTCCTTCAGGAGTCTATTTACTCACTTGCTCATTATCAGAGCTTCAATAGTTTGATTTTTTACGAACCTGTGGGAATTCTTGA---------TTATGACAAGAAATCTAGTTTAGTACTTGTGAAACGTTTAATTACTCGAATGTATCAA------------------CAGGAATCTTTTCTTTCTTCGGTGAATGATTCTAACCAAGATGGATTTTTGGGACACAAGGATTCTTTTTCCTCTCATTTCTCTTCTAAAATGGTATCAGAAGGTTTTGGAGTCATTCTAGAAATCCCATTCGCGTCACGATTAGTATCTTCTCTTGAAGAAAAAAGAAGACCAAGATCTCAGAATTTACGATCTATTCATTCAATATTTCCCTTTTTAGAGGATAAATTCTTACATCTAGATTATGTGTCAGATCTACTAATACCCCATCCCATCCATCTGGAAATCTTGGTTCAAATTCTTCAATGCTGGATCAAAGATGTTCCTTCTTTGCATTTATTGCGATTGTTTTTCCACGAATATCATAATTTGAATAGTCTCATTACTTCAAAGAGATCC------ATTTACGCCTTTTCAAAAAGAAAGAAAAGATTCTTTTGGTTCTTACATAATTCTTATGTATATGAATACAAATATCTATTCCTCTTTCTTCGTAAACAGTCTTCTTATTTAAG-ATCAATATC-TTCTGGAGTCTTTCTTGAGCGAACACATTTCTATGGAAAAATA-GAATATCTTATAGTAGTGTTTTGTAATTCTT-TTCAGAGGATCCTATGGTTCCTCAAAGATCCTTTCATACATTATGTTCGATATCAAGGAAAAGCAATTTTGGTTTCAAAAGGAACTCTTATTTTGATGAAGAAATGGAAATCTCATCTTGTGAATTTTTGGCAATCTTATTTTCACTTTTGGTCTCAACCTTATAGGATCCATATAAAGCAATTACCCAACTATTCCTTCTCTTTTTTGGGGTATTTTTCAAGTGTACTAAAAAATCATTTGATAGTAAGAAATCAAATGCTAGAGAATTCATTTATAATAAATACTCTGACTAATAAATTAGATACCATAGCCCCAGTTATTTCTCTTATTGGATCATTGTCGAAAGCTCAATTTTGTACAGTATTGGGTCATCCTATTAGTAAACCGATCTGG-ACCGATTTATCGGATTCTGATATTCTTGATCGATTTTGTCGGATATGTAGAAATCTTTGTCGTTATCACAGTGGATCCTCAAATAAACAGGTTTTGTATCGTATAAAGTATATACTTCGACTTTCGTGTGCTAGAACTTTGGCTCGTAAACATAAGAGTACAGTACGCACTTTTATGCGAAGATTAGGTTCGGGATTCTTAGAAGAATTCTTTTTGGAAGAAGAACAA----GCTCTTTCTTTAATTTTCCTCCAAAGAATCCCCTTTACTTTACACGGATTACATAG---AGAACGTATTTGGTATTTGGACATTATCCGTATGAA----------------TGATCTAGTGGATCATTCATGATTGTTCATGAGACTTTTTCATAATAATATTCATGATAATAAAAAAAA-------------------------------AGAGAGATTAATGAATTTGT-ATTCTGAAATGCTCGTATATCAT----------TAT------ATATCGAATATATC--------------ATCATA---------TTCGTGGTGAAATAAACTGA------------GTAGTCAAAATTCTTAGACTTTTTT-------------------------TCAATATGTAATCAT------------GGAAACCTGCTGAGTGCTAACTT-CCAAA-TTCAGAGAAACCC-TGGAACTAAGAATGGGCAATC-CTGAGCCAAATCCTT-GTTTT-------------GAGAGAAAAAAA----------------TGGATAGGTGCAGAGACTCAA--TGGAAGATG-TTCTAACGAATG-AAATTGATTACGTGAC-ATTAGTAGCTAAAATA-TTTTTTCTATCGAAATGACAGAAAGGATAACCTTATATACC-TAATACGTACGTATACATACTGACATAGCAAACGATTAATCACAACCCGAATCTTA------TATC----GAATCC------TATTCCGTATC----------------------TCTAG---------ATATGAGA-ATAGAAACCTTCTAATCT------------------------------TTTCTTTCTATTATTTAT---------TAATTAGAAAGATAGAGATCA-AGAGATC------------------AAAAAATATATGA----------AAAATC---------------------------GAAGTTG--------AAAAAAG------ATTCGAATATTCAGTGATAAAATGATTCATTCCAGAGTTGAATAGATCTTTTGAAGATTAATCGGACGAGAATAAAGAGAGAGTCCCTTTTTACATGTC-----AAT-----ACCGACAACAATGAAATTTATAGTAAGAGGAAAAT--------------------------------------------------------------------------------------------------------------------------------------------------------------------------------------------------------------------------------------------------------------------------------------------------------------------------------------------------------------------------------------------------------------------
>N_plicata_NA
CGTAACAAGGTTTCCGTAGGTGAACCTGCGGAAGGATCATTGTCGAGATTG---AAAGAGACGGAGCGACT-AGGAGAACGCGTGATGTATGCCGTGGCAGTTGCTGTCACGGAA--CTACCG-CCCGATCCGTCGCCGNGGTGC-------GTCGAGGC-ACGGAGGAGGTAGGTATGAAAACTCGAGCCGGCGCAGCTACGCGCCAAGGGGA-ATATGAGAAAGCGAGCCCAGCGGGCTGGGCTTCGCCGAGCAG-CCCGCTCAGG-CGTGG-NTGC-TGGATTGACACGACTCTCGGCAATGGATATCTCGGCTCTCGCATCGATGAAGAACGCAGCA----------------------------------------------------------------------------------------------------------------------------------------------------------------------------------------------------------------------------------------------------------------------------------------------------------------------------------------------------------------------------------------------------------GAAAAAAGATAGATTTCGGCAGCAAGACTTCCTATATCCGCTACTCCTTCAGGAGTCTATTTACTCACTTGCTCATTATCAGAGCTTCAATAGTTTGATTTTTTACGAACCTGTGGGAATTCTTGA---------TTATGACAAGAAATCTAGTTTAGTACTTGTGAAACGTTTAATTACTCGAATGTATCAA------------------CAGGAATCTTTTCTTTCTTCGGTGAATGATTCTAACCAAGATGGATTTTTGGGACACAAGGATTCTTTTTCCTCTCATTTCTCTTCTAAAATGGTATCAGAAGGTTTTGGAGTCATTCTAGAAATCCCATTCGCGTCACGATTAGTATCTTCTCTTGAAGAAAAAAGAAGACCAAGATCTCAGAATTTACGATCTATTCATTCAATATTTCCCTTTTTAGAGGATAAATTCTTACATCTAGATTATGTGTCAGATCTACTAATACCCCATCCCATCCATCTGGAAATCTTGGTTCAAATTCTTCAATGCTGGATCAAAGATGTTCCTTCTTTGCATTTATTGCGATTGTTTTTTCACGAATATCATAATTTGAATAGTCTCATTACTTCAAAGAGATCC------ATTTACGCCTTTTCAAAAAGAAAGAAAAGATTCTTTTGGTTCTTACATAATTCTTATGTATATGAATACGAATATCTATTCCTCTTTCTTCGTAAACAGTCTTCTTATTTAAG-ATCAATATC-TTCTGGAGTCTTTCTTGAGCGAACACATTTCTATGGAAAAATA-GAATATCTTATAGTATTGTTTTGTAATTCTT-TTCAGAGGATCCTATGGTTCCTCAAAGATCCTTTCATACATTATGTTTGATATCAAGGAAAAGCAATTTTGGTTTCAAAAGGAACTCTTATTTTGATGAAGAAATGGAAATCTCATCTTGTGAATTTTTGGCAATCTTATTTTCACTTTTGGTCTCAACCTTATAGGATCCATATAAAGCAATTACCCAACTATTCCTTCTCTTTTTTGGGGTATTTTTCAAGTGTACTAAAAAATCATTTGATAGTAAGAAATCAAATGCTAGAGAATTCATTTATAATAAATACTCTGACTAATAAATTAGATACCATAGCCCCAGTTATTTCTCTTATTGGATCATTGTCGAAAGCTCAATTTTGTACAGTATTGGGTCATCCTATTAGTAAACCGATCTGG-ACCGATTTATCGGATTCTGATATTCTTGATCGATTTTGTCGGATATGTAGAAATCTTTGTCGTTA-CACAGTGGATCCTCAAATAAACAGGTTTTGTATCGTATAAAGTATATACTTCGACTTTCGTGTGCTTTAACTTTGGCTCGTAAACATAAGAGTACAGTACGCACCTTTATGCGAAGATTAGGTTCGGGATTCTTAGAAGAATTCTTTTTGGAAGAAGAACAA----GCTCTTTCTTTAATTTTCCTCCAAAGAATCCCCTTTACTTTACACGGATTACATAG---AGAACGTATTTGGTATTTGGATATTATCCGTATGAA----------------TGATCTAGTGGATCATTCATGATTGTTCATGAGACTTTTTCATAATAATATTCATGATAATAAAAAAA--------------------------------AGAGAGATTAATGAATTTGT-ATTCTGAAATGCTCGTATATCAT----------TAT------ATATCGAATATATC--------------ATCATA---------TTCGTGGTGAAATAAACTGA------------GTAGTCAAAATTCTTAGACTTTTTT-------------------------TCAATATGTAATCAT------------GGAAACCTGCTGAGTGCTAACTT-CCAAA-TTCAGAGAAACCC-TGGAACTAAGAATGGGCAATC-CTGAGCCAAATCCTT-GTTTT-------------GAGAGAAAAAAA----------------TGGATAGGTGCAGAGACTCAA--TGGAAGATG-TTCTAACGAATG-AAATTGATTACGTGAC-GTTAGTAGCTAAAATA-TTTTTTCTATCGAAATGACAGAAAGGATAACCTTATATACC-TAATACGTACGTATACATACTGACATAGCAAACGATTAATCACAACCCGAATCTTA------TATC----GAATCC------TATTCCGTATC----------------------TCTAG---------ATATGAGA-ATAGAAACCTTCTAATCT------------------------------TTTCTTTCTATTATTTAT---------TAATTAGAATGATAGAGATCA-AGAGATC------------------AAAAAATATATGA----------AAAATC---------------------------GAAGTTG--------AAAAAAG------ATTCGAATATTCAGTGATAAAATGATTCATTCCAGAGTTGAATAGATCTTTTGAAGATTAATCGGACGAGAATAAAGAGAGAGTCCCTTTTTACATGTC-----AAT-----ACCGACAACAATGAAATTTATAGTAAGAGGAAAAT--------------------------------------------------------------------------------------------------------------------------------------------------------------------------------------------------------------------------------------------------------------------------------------------------------------------------------------------------------------------------------------------------------------------
>N_plicata_NER16
CGTAACAAGGTTTCCGTAGGTGAACCTGCGGAAGGATCATTGTCGAGATTG---AAAGAGACGGAGCGACT-AGGAGAACGCGTGATGTATGCCGTGGCAGTTGCTGTCACGTAA--CTACCG-CCCGATCCGTCGCCGTGGTGC-------GTCGAGGC-ACGGAGGAGGTAGGTATGAAAACTCGAGCCGGCGCAGCTACGCGCCAAGGGGA-ATATGAGAAAGCGAGCCCAGCGGGCTGGGCTTCGCCGAGCAG-CCCGCTCAGG-CGTGG-CTGC-TGGATTGACACGACTCTCGGCAATGGATATCTCGGCTCTCGCATCGATGAAGAGCGCAGCGAAATGCGATACGTGGTGCGAATTGCAGAATCCCGTGAACCATCGAGTCTTTGAACGCAAGTTGCGCCCGAGGCCCACCGGCCGAGGGCACGCCCGCCTGGGCGTCAAGCACCGCGTCACTCCTCGCCAAGA---CCATCCCGTGGACGGATGCGTGTG----GGCGGGGATGTGCAGAGTGGCCCGCCGTGC--CGTC---GTTGCGGCGGGCTGAAGAGCGGGCGAT-CGTCTTGCTGCTG-GCCACGAACATTGA-GGGGTGGATAGAAGCTATCCGGGCACGGTGAACGTGGCATCGGGCTGGCCGGAGTAAGATC----GATCGTTGCGGATGATCCCGACCC---GGGCGTCGTCGTGCCGGCGGC-GCCCAGAATGCGACCCCAGGATGAAAAAAGATAGATTTCGGCAGCAAGACTTCCTATATCCGCTACTCCTTCAGGAGTCTATTTACTCACTTGCTCATTATCAGAGCTTCAATAGTTTGATTTTTTACGAACCTGTGGGAATTCTTGA---------TTATGACAAGAAATCTAGTTTAGTACTTGTGAAACGTTTAATTACTCGAATGTATCAA------------------CAGGAATCTTTTCTTTCTTCGGTGAATGATTCTAACCAAGATGGATTTTTGGGACACAAGGATTCTTTTTCCTCTCATTTCTCTTCTAAAATGGTATCAGAAGGTTTTGGAGTCATTCTAGAAATCCCATTCGCGTCACGATTAGTATCTTCTCTTGAAGAAAAAAGAAGACCAAGATCTCAGAATTTACGATCTATTCATTCAATATTTCCCTTTTTAGAGGATAAATTCTTACATCTAGATTATGTGTCAGATCTACTAATACCCCATCCCATCCATCTGGAAATCTTGGTTCAAATTCTTCAATGCTGGATCAAAGATGTTCCTTCTTTGCATTTATTGCGATTGTTTTTTCACGAATATCATAATTTGAATAGTCTCATTACTTCAAAGAGATCC------ATTTACGCCTTTTCAAAAAGAAAGAAAAGATTCTTTTGGTTCTTACATAATTCTTATGTATATGAATACGAATATCTATTCCTCTTTCTTCGTAAACAGTCTTCTTATTTAAG-ATCAATATC-TTCTGGAGTCTTTCTTGAGCGAACACATTTCTATGGAAAAATA-GAATATCTTATAGTAGTGTTTTGTAATTCTT-TTCAGAGGATCCTATGGTTCCTCAAAGATCCTTTCATACATTATGTTCGATATCAAGGAAAAGCAATTTTGGTTTCAAAAGGAACTCTTATTTTGATGAAGAAATGGAAATCTCATCTTGTGAATTTTTGGCAATCTTATTTTCACTTTTGGTCTCAACCTTATAGGATCCATATAAAGCAATTACCCAACTATTCCTTCTCTTTTTTGGGGTATTTTTCAAGTGTACTAAAAAATCATTTGATAGTAAGAAATCAAATGCTAGAGAATTCATTTATAATAAATACTCTGACTAATAAATTAGATACCATAGCCCCAGTTATTTCTCTTATTGGATCATTGTCGAAAGCTCAATTTTGTACAGTATTGGGTCATCCTATTAGTAAACCGATCTGG-ACCGATTTATCGGATTCTGATATTCTTGATCGATTTTGTCGGATATGTAGAAATCTTTGTCGTTATCACAGTGGATCCTCAAATAAACAGGTTTTGTATCGTATAAAGTATATACTTCGACTTTCGTGTGCTAGAACTTTGGCTCGTAAACATAAGAGTACAGTACGCACTTTTATGCGAAGATTAGGTTCGGGATTCTTAGAAGAATTCTTTTTGGAAGAAGAACAA----GCTCTTTCTTTAATTTTCCTCCAAAGAATCCCCTTTACTTTACACGGATTACATAG---AGAACGTATTTGGTATTTGGATATTATCCGTATGAA----------------TGATCTAGTGGATCATTCATGATTGTTCATGAGACTTTTTCATAATAATATTCATGATAATAAAAAAA--------------------------------AGAGAGATTAATGAATTTGT-ATTCTGAAATGCTCGTATATCAT----------TAT------ATATCGAATATATC--------------ATCATA---------TTCGTGGTGAAATAAACTGA------------GTAGTCAAAATTCTTAGACTTTTTT-------------------------TCAATATGTAATCATTAGCCTTGGTATGGAAACCTGCTGAGTGCTAACTT-CCAAA-TTCAGAGAAACCC-TGGAACTAAGAATGGGCAATC-CTGAGCCAAATCCTT-GTTTT-------------GAGAGAAAAAAA----------------TGGATAGGTGCAGAGACTCAA--TGGAAGATG-TTCTAACGAATG-AAATTGATTACGTGAC-GTTAGTAGCTAAAATA-TTTTTTCTATCGAAATGACAGAAAGGATAACCTTATATACC-TAATACGTACGTATACATACTGACATAGCAAACGATTAATCACAACCCGAATCTTA------TATC----GAATCC------TATTCCGTATC----------------------TCTAG---------ATATGAGA-ATAGAAACCTTCTAATCT------------------------------TTTCTTTCTATTATTTAT---------TAATTAGAATGATAGAGATCA-AGAGATC------------------AAAAAATATATGA----------AAAATC---------------------------GAAGTTG--------AAAAAAG------ATTCGAATATTCAGTGATAAAATGATTCATTCCAGAGTTGAATAGATCTTTTGAAGATTAATCGGACGAGAATAAAGAGAGAGTCCCTTTTTACATGTC-----AAT-----ACCGACAACAATGAAATTTATAGTAAGAGGAAAATCCGTCGAATTTTCAAATCGTGAGGGTTCAAGTCCCT-CTATCCCCAAGAAGAAGCCC-TTCTTCTTTTACTTTCTCTCTCTTTATTTATCCTCATCATA----------------TCTTTTTTCATTAGTGGATCAGTTCAAACAAATCCAATTTCATTTG--TTTTGTATAGCACAATGCCTGCACAAATGAACATATATGTTCAAGGAATCTCCGTTATTGAACCATTCACAGTCCATAATCCTTACATTTCATTTACAAAGAAAGTCTTCTTTTTGAAGATCTAAGAGATTCAGGGTCTAGGTACAA-TTTGTTAAGACTCTCTTTTTTAGTTCTTTTCATTGACTTAGATCGAAGTACTCGGCT-AGGATGATGCACGGGAAAT-GGTCGGGATAGCTCA
>N_plicata_SG010
-------------------------------------------------------------CGGAGCGACT-AGGAGAACACGTGATGTATGCCGTGGCAGTTGCTGTCACGGAA--CTACCG-CCCGATCCGTCGCCGTGGTGC-------GTCGAGGC-ACGGAGGAGGTAGGTATGAAAACTCGAGCCGGCGCAGCTACGCGCCAAGGGGA-ATATGAGAAAGCGAGCCCAGCGGGCTGGGCTTCGCCGAGCAG-CCCGCTCAGG-CGTGG-CTGC-TGGATTGACACGACTCTCGGCAATGGATATCTCGGCTCTCGCATCGATGAAGAGCGCAGCGAAATGCGATACGTGGTGCGAATTGCAGAATCCCGTGAACCATCGAGTCTTTGAACGCAAGTTGCGCCCGAGGCCCACCGGCCGAGGGCACGCCCGCCTGGGCGTCAAGCACCGCGTCACTCCTCGCCAAGA---CCATCCCGTGGACGGATGCGTGTG----GGCGGGGATGTGCAGAGTGGCCCGCCGTGC--CGTC---GGTGCGGCGGGCTGAAGAACGGGCGAT-CGTCTTGCTGCTG-GCCACGAACATTGA-GGGGTGGATAGAAGCTATCCGGGCACGGTGAACGTGGCATCGGGCTGGCCGGAGTAAGATC----GATCGTTGCGGATGATCCCGACCC---GGGCGTCGTCGTGCTGGCGGC-GCCCAGAATGCGACCCCAGGATGAAAAAAGAGAGATTTCGGCAGCAAGACTTCCTATATCCGCTACTCCTTCAGGAGTCTATTTACTCACTTGCTCATTATCAGAGCTTCAATAGTTTGATTTTTTACGAACCTGTGGGAATTCTTGA---------TTATGACAAGAAATCTAGTTTAGTACTTGTGAAACGTTTAATTACTCGAATGTATCAA------------------CAGGAATCTTTTCTTTCTTCGGTGAATGATTCTAACCAAGATGGATTTTTGGGACACAAGGATTCTTTTTCCTCTCATTTCTCTTCTAAAATGGTATCAGAAGGTTTTGGAGTCATTCTAGAAATCCCATTCGCGTCACGATTAGTATCTTCTCTTGAAGAAAAAAGAAGACCAAGATCTCAGAATTTACGATCTATTCATTCAATATTTCCCTTTTTAGAGGATAAATTCTTACATCTAGATTATGTGTCAGATCTACTAATACCCCATCCCATCCATCTGGAAATCTTGGTTCAAATTCTTCAATGCTGGATCAAGGATGTTCCTTCTTTGCATTTATTGCGATTGTTTTTTCACGAATATCATAATTTGAATAGTCTCATTACTTCAAAGAGATCC------ATTTACGCCTTTTCAAAAAGAAAGAAAAGATTCTTTTGGTTCTTACATAATTCTTATGTATATGAATACGAATATCTATTCCTCTTTCTTCGTAAACAGTCTTCTTATTTAAG-ATCAATATC-TTCTGGAGTCTTTCTTGAGCGAACACATTTCTATGGAAAAATA-GAATATCTTATAGTAGTGTTTTGTAATTCTT-TTCAGAGGATCCTATGGTTCCTCAAAGATCCTTTCATACATTATGTTCGATATCAAGGAAAAGCAATTTTGGTTTCAAAAGGAACTCTTATTTTGATGAAGAAATGGAAATCTCATCTTGTGAATTTTTGGCAATCTTATTTTCACTTTTGGTCTCAACCTTATAGGATCCATATAAAGCAATTACCCAACTATTCCTTCTCTTTTTTGGGGTATTTTTCAAGTGTACTAAAAAATCATTTGATAGTAAGAAATCAAATGCTAGAGAATTCATTTATAATAAATACTCTGACTAATAAATTAGATACCATAGCCCCAGTTATTTCTCTTATTGGATCATTGTCGAAAGCTCAATTTTGTACAGTATTGGGTCATCCTATTAGTAAACCGATCTGG-ACCGATTTATCGGATTCTGATATTCTTGATCGATTTTGTCGGATATGTAGAAATCTTTGTCGTTATCACAGTGGATCCTCAAATAAACAGGTTTTGTATCGTATAAAGTATATACTTCGACTTTCGTGTGCTAGAACTTTGGCTCGTAAACATAAGAGTACAGTACGCACTTTTATGCGAAGATTAGGTTCGGGATTCTTAGAAGAATTCTTTTTGGAAGAAGAACAA----GCTCTTTCTTTAATTTTCCTCCAAAGAATCCCCTTTACTTTACACGGATTACATAG---AGAACGTATTTGGTATTTGGATATTATCCGTATGAA----------------TGATCTAGTGGATCATTCATGATTGTTCATGAGACTTTTTCATAATAATATTCATGATAATAAAAAAA--------------------------------AGAGAGATTAATGAATTTGT-ATTCTGAAATGCTCGTATATCAT----------TAT------ATATCGAATATATC--------------ATCATA---------TTCGTGGTGAAATAAACTGA------------GTAGTCAAAATTCTTAGACTTTTTT-------------------------TCAATATGTAATCATGAGCCTTGGTATGGAAACCTGCTGAGTGCTAACTT-CCAAA-TTCAGAGAAACCC-TGGAACTAAGAATGGGCAATC-CTGAGCCAAATCCTT-GTTTT-------------GAGAGAAAAAAA----------------TGGATAGGTGCAGAGACTCAA--TGGAAGATG-TTCTAACGAATG-AAATTGATTACGTGAC-GTTAGTAGCTAAAATA-TTTTTTCTATCGAAATGACAGAAAGGATAACCTTATATACC-TAATACGTACGTATACATACTGACATAGCAAACGATTAATCACAACCCGAATCTTA------TATC----GAATCC------TATTCCGTATC----------------------TCTAG---------ATATGAGA-ATAGAAACCTTCTAATCT------------------------------TTTCTTTCTATTATTTAT---------TAATTAGAATGATAGAGATCA-AGAGATC------------------AAAAAATATATGA----------AAAATC---------------------------GAAGTTG--------AAAAAAG------ATTCGAATATTCAGTGATAAAATGATTCATTCCAGAGTTGAATAGATCTTTTGAAGATTAATCGGACGAGAATAAAGAGAGAGTCCCTTTTTACATGTC-----AAT-----ACCGACAACAATGAAATTTATAGTAAGAGGAAAATCCGTCGAATTTTCAAATCGTGAGGGTT-----------------------------------------------------------------------------------------------------------------------------------------------------------------------------------------------------------------------------------------------------------------------------------------------------------------------------------------------------------------------------------------
>N_plicata_SG011
-------------------------CTGCGGA--CGACATTGTCGAGATCG---AAAGAGACGGAGCGACT-AGGAGAACGCGTGATGTATGCCGTGGCAGTTGCTGTCACGGAA--CTACCG-CCCGATCCGTCGCCGTGGTGC-------GTCGAGGC-ACGGAGGAGGTAGGTATGAAAACTCGAGCCGGCGCAGCTACGCGCCAAGGGGA-ATATAAGAAAGCGAGCCCAGCGGGCTGGGCTTCGCCGAGCAG-CCCGCTCAGG-CGTGG-CTGC-TGGATTGACACGACTCTCGGCAATGGATATCTCGGCTCTCGCATCGATGA-GAACGCAGCC----------------------------------------------------------------------------------------------------------------------------------------------------------------------------------------------------------------------------------------------------------------------------------------------------------------------------------------------------------------------------------------------------------GAAAAAAGATAGATTTCGGCAGCAAGACTTCCTATATCCACTACTCCTTCAGGAGTCTATTTACTCACTTGCTCATTATCAGAGCTTCAATAGTTTGATTTTTTACGAACCTGTGGGAATTCTTGA---------TTATGACAAGAAATCTAGTTTAGTACTTGTGAAACGTTTAATTACTCGAATGTATCAA------------------CAGGAATCTTTTCTTTCTTCGGTGAATGATTCTAACCAAGATGGATTTTTGGGACACAAGGATTCTTTTTCCTCTCATTTCTCTTCTAAAATGGTATCAGAAGGTTTTGGAGTCATTCTAGAAATCCCATTCGCGTCACGATTAGTATCTTCTCTTGAAGAAAAAAGAAGACCAAGATCTCAGAATTTACGATCTATTCATTCAATATTTCCCTTTTTAGAGGATAAATTCTTACATCTAGATTATGTGTCAGATCTACTAATACCCCATCCCATCCATCTGGAAATCTTGGTTCAAATTCTTCAATGCTGGATCAAAGATGTTCCTTCTTTGCATTTATTGCGATTGTTTTTYCACGAATATCATAATTTGAATAGTCTCATTACTTCAAAGAGATCC------ATTTACGCCTTTTCAAAAAGAAAGAAAAGATTCTTTTGGTTCTTACATAATTCTTATGTATATGAATACGAATATCTATTCCTCTTTCTTCGTAAACAGTCTTCTTATTTAAG-ATCAATATC-TTCTGGAGTCTTTCTTGAGCGAACACATTTCTATGGAAAAATA-GAATATCTTATAGTAGTGTTTTGTAATTCTT-TTCAGAGGATCCTATGGTTCCTCAAAGATCCTTTCATACATTATGTTCGATATCAAGGAAAAGCAATTTTGGTTTCAAAAGGAACTCTTATTTTGATGAAGAAATGGAAATCTCATCTTGTGAATTTTTGGCAATCTTATTTTCACTTTTGGTCTCAACCTTATAGGATCCATATAAAGCAATTACCCAACTATTCCTTCTCTTTTTTGGGGTATTTTTCAAGTGTACTAAAAAATCATTTGATAGTAAGAAATCAAATGCTAGAGAATTCATTTATAATAAATACTCTGACTAATAAATTAGATACCATAGCCCCAGTTATTTCTCTTATTGGATCATTGTCGAAAGCTCAATTTTGTACAGTATTGGGTCATCCTATTAGTAAACCGATCTGG-ACCGATTTATCGGATTCTGATATTCTTGATCGATTTTGTCGGATATGTAGAAATCTTTGTCGTTATCACAGTGGATCCTCAAATAAACAGGTTTTGTATCGTATAAAGTATATACTTCGACTTTCGTGTGCTAGAACTTTGGCTCGTAAACATAAGAGTACAGTACGCACTTTTATGCGAAGATTAGGTTCGGGATTCTTAGAAGAATTCTTTTTGGAAGAAGAACAA----GCTCTTTCTTTAATTTTCCTCCAAAGAATCCCCTTTACTTTACACGGATTACATAG---AGAACGTATTTGGTATTTGGACATTATCCGTATGAA----------------TGATCTAGTGGATCATTCATGATTGTTCATGAGACTTTTTCATAATAATATTCATGATAATAAAAAAAA-------------------------------AGAGAGATTAATGAATTTGT-ATTCTGAAATGCTCGTATATCAT----------TAT------ATATCGAATATATC--------------ATCATA---------TTCGTGGTGAAATAAACTGA------------GTAGTCAAAATTCTTAGACTTTTTT-------------------------TCAATATGTAATCAT--------------------GCTGAGTGCTAACTT-CCAAA-TTCAGAGAAACCC-TGGAACTAAGAATGGGCAATC-CTGAGCCAAATCCTT-GTTTT-------------GAGAGAAAAAAA----------------TGGATAGGTGCAGAGACTCAA--TGGAAGATG-TTCTAACGAATG-AAATTGATTACGTGAC-ATTAGTAGCTAAAATA-TTTTTTCTATCGAAATGACAGAAAGGATAACCTTATATACC-TAATACGTACGTATACATACTGACATAGCAAACGATTAATCACAACCCGAATCTTA------TATC----GAATCC------TATTCCGTATC----------------------TCTAG---------ATATGAGA-ATAGAAACCTTCTAATCT------------------------------TTTCTTTCTATTATTTAT---------TAATTAGAAAGATAGAGATCA-AGAGATC------------------AAAAAATATATGA----------AAAATC---------------------------GAAGTTG--------AAAAAAG------ATTCGAATATTCAGTGATAAAATGATTCATTCCAGAGTTGAATAGATCTTTTGAAGATTAATCGGACGAGAATAAAGAGAGAGTCCCTTTTTACATGTC-----AAT-----ACCGACAACAATGAAATTTATAGTAAGAGGAAAATCCGTCGAATTTTCAAATCGTGAGGGTTC----------------------------------------------------------------------------------------------------------------------------------------------------------------------------------------------------------------------------------------------------------------------------------------------------------------------------------------------------------------------------------------
>N_plicata_SG1143
CGTAACAAGGTTTCCGTAGGTGAACCTGCGGAAGGATCATTGTCGAGATTG---AAAGAGACGGAGCGACT-AGGAGAACACGTGATGCATGCCGTGGCAGTTGCTGTCACGGGA--CTACCG-CCCGATCCGTCGCCGTGGTGC-------GTCGAGGC-ACGGAGGAGGCAGGTATGAAAACTCGAGCCGGCGCAGCTACGCGCCAAGGGGA-ATATGAGAAAGCGAGCCCAGCGGGCTGGGCTTCGCCGAGCAG-CCCGCTCAGG-CGTGG-CTGC-CGGATTGACACGACTCTCGGCAATGGATATCTCGGCTCTCGCATCGATGAAGAGCGCAGCGAAATGCGATACGTGGTGCGAATTGCAGAATCCCGTGAACCATCGAGTCTTTGAACGCAAGTTGCGCCCGAGGCCCACCGGCCGAGGGCACGCCCGCCTGGGCGTCAAGCACCGCATCACTCCTCGCCAAGA---CCATCCCGTGGACGGATGCGTGTG----GGCGGGGATGTGCAGAGTGGCCCGCCGTGC--CGTC---GGTGCGGCGGGCTGAAGAACGGGCGAT-CGTCTTGCTGCTG-GCCACGAACATTGA-GGGGTGGATAGAAGCTATCCGGGCACGGTGAACGTGGCATCGGGCTGGCCGGAGTAAGATC----GATCGTTGCGGATGATCCCGACCC---GGGCGTCGTCGTGCTGGCGGC-GCCCAGAATGCGACCCCAGGAT-----------------------------------------------------------------------------------------------------------------------------------------------------------------------------------------------------------------------------------CTTCGGTGA-TGATTCTAACCAAGATGGATTTTTGGGACACAAGGATTCTTTTTCCTCTCATTTCTCTTCTAAAATGGTATCAGAAGGTTTTGGAGTCATTCTAGAAATCCCATTCGCGTCACGATTAGTATCTTCTCTTGAAGAAAAAAGAAGACCAAGATCTCAGAATTTACGATCTATTCATTCAATATTTCCCTTTTTAGAGGATAAATTCTTACATCTAGATTATGTGTCAGATCTACTAATACCCCATCCCATCCATCTGGAAATCTTGGTTCAAATTCTTCAATGCTGGATCAAAGATGTTCCTTCTTTGCATTTATTGCGATTGTTTTTTCACGAATATCATAATTTGAATAGTCTCATTACTTCAAAGAGATCC------ATTTACGCCCTTTCAAAAAGAAAGAAAAGATTCTTTTGGTTCTTACATAATTCTTATGTATATGAATACGAATATCTATTCCTCTTTCTTCGTAAACAGTCTTCTTATTTAAG-ATCAATATC-TTCTGGAGTCTTTCTTGAGCGAACACATTTCTATGGAAAAATA-GAATATCTTATAGTAGTGTTTTGTAATTCTT-TTCAGAGGATCCTATGGTTCCTCAAAGATCCTTTCATACATTATGTTCGATATCAAGGAAAAGCAATTTTGGTTTCAAAAGGAACTCTTATTTTGATGAAGAAATGGAAATCTCATCTTGTGAATTTTTGGCAATCTTATTTTCACTTTTGGTCTCAACCTTATAGGATCCTTATAAAGCAATTACCCAACTATTCCTTCTCTTTTTTGGGGTATTTTTCAAGTGTACTAAAAAATCATTTGATAGTAAGAAATCAAATGCTAGAGAATTCATTTATAATAAATACTCTGACTAATAAATTAGATACCATAGCCCCAGTTATTTCTCTTATTGGATCATTGTCGAAAGCTCAATTTTGTACAGTATTGGGTCATCCTATTAGTAAACCGATCTGG-ACCGATTTATCGGATTCTGATATTCTTGATCGATTTTGTCGGATATGTAGAAATCTTTGTCGTTATCACAGTGGATCCTCAAATAAACAGGTTTTGTATCGTATAAAGTATATACTTCGACTTTCGTGTGCTAGAACTTTGGCTCGTAAACATAAGAGTACAGTACGCACTTTTATGCGAAGATTAGGTTCGGGATTCTTAGAAGAATTCTTTTTGGAAGAAGAACAA----GCTCTTTCTTTAATTT-CCTCCAAAGA------------------------------------------------------------------------------------------------------------------------------------------------------------------------------------------------------------------------------------------------------------------------------------------------------------------------------------------------------------------------------------------------------------------------------------------------------------------------------------------------------------------------------------------------------------------------------------------------------------------------------------------------------------------------------------------------------------------------------------------------------------------------------------------------------------------------------------------------------------------------------------------------------------------------------------------------------------------------------------------------------------------------------------------------------------------------------------------------------------------------------------------------------------------------------------------------------------GTTCAAGTTCCT-CTATCCCCAAGAAGAAGCCC-TTCTTCTTTTACTTTCTCTCTCTTTATTTATCCTCATCATA----------------TCTTTTTTCATTAGTGGATCAGTTCAAACAAATCCAATTTCATTTG--TTTTGTATAGCACAATGCCTGCACAAATGAACATATATGTTCAAGGAATCTCCGTTATTGAACCATTCACAGTCCATAATCCTTACATTTCATTTACAAAGAAAGTCTTCTTTTTGAAGATCTAAGAGATTCAGGGTCTAGGTACAA-TTTGTTAAGACTCTCTTTTTTAGTTCTTTTCATTGACTTAGATCGAAGTACTCGGCT-AGGATGATGCACGGGAAAT-GGTCGGGATAGCTCA
>N_plicata_Y0919
CGTAACAAGGTTTCCGTAGGTGAACCTGCGGAAGGATCATTGTCGAGATTG---AAAGAGACGGAGCGACT-AGGAGAACACGTGATGCATGCCGTGGCAGTTGCTGTCACGGAA--CTACCG-CCCGATCCGTCGCCGTGGTGC-------GTCGAGGC-ACGGAGGAGGTAGGTATGAAAACTCGAGCCGGCGCAGCTACGCGCCAAGGGGA-ATATGAGAAAGCGAGCCCAGCGGGCTGGGCTTCGCCGAGCAG-CCCGCTCAGG-CGTGG-CTGC-TGGATTGACACGACTCTCGGCAATGGATATCTCGGCTCTCGCATCGATGAAGAGCGCAGCGAAATGCGATACGTGGTGCGAATTGCAGAATCCCGTGAACCATCGAGTCTTTGAACGCAAGTTGCGCCCGAGGCCCACCGGCCGAGGGCACGCCCGCCTGGGCGTCAAGCACCGCATCACTCCTCGCCAAGA---CCATCCCGTGGACGGATGCGTGTG----GGCGGGGATGTGCAGAGTGGCCCGCCGTGC--CGTC---GGTGCGGCGGGCTGAAGAACGGGCGAT-CGTCTTGCTGCTG-GCCACGAACATTGA-GGGGTGGATAGAAGCTATCCGGGCACGGTGAACGTGGCATCGGGCTGGCCGGAGTAAGATC----GATCGTTGCGGATGATCCCGACCC---GGGCGTCGTCGTGCTGGCGGC-GCCCAGAATGCGACCCCAGGATGAAAAAAGATAGATTTCGGCAGCAAGACTTCCTATATCCGCTACTCCTTCAGGAGTCTATTTACTCACTTGCTCATTATCAGAGCTTCAATAGTTTGATTTTTTACGAACCTGTGGGAATTCTTGA---------TTATGACAAGAAATCTAGTTTAGTACTTGTGAAACGTTTAATTACTCGAATGTATCAA------------------CAGGAATCTTTTCTTTCTTCGGTGAATGATTCTAACCAAGATGGATTTTTGGGACACAAGGATTCTTTTTCCTCTCATTTCTCTTCTAAAATGGTATCAGAAGGTTTTGGAGTCATTCTAGAAATCCCATTCGCGTCACGATTAGTATCTTCTCTTGAAGAAAAAAGAAGACCAAGATCTCAGAATTTACGATCTATTCATTCAATATTTCCCTTTTTAGAGGATAAATTCTTACATCTAGATTATGTGTCAGATCTACTAATACCCCATCCCATCCATCTGGAAATCTTGGTTCAAATTCTTCAATGCTGGATCAAAGATGTTCCTTCTTTGCATTTATTGCGATTGTTTTTTCACGAATATCATAATTTGAATAGTCTCATTACTTCAAAGAGATCC------ATTTACGCCCTTTCAAAAAGAAAGAAAAGATTCTTTTGGTTCTTACATAATTCTTATGTATATGAATACGAATATCTATTCCTCTTTCTTCGTAAACAGTCTTCTTATTTAAG-ATCAATATC-TTCTGGAGTCTTTCTTGAGCGAACACATTTCTATGGAAAAATA-GAATATCTTATAGTAGTGTTTTGTAATTCTT-TTCAGAGGATCCTATGGTTCCTCAAAGATCCTTTCATACATTATGTTCGATATCAAGGAAAAGCAATTTTGGTTTCAAAAGGAACTCTTATTTTGATGAAGAAATGGAAATCTCATCTTGTGAATTTTTGGCAATCTTATTTTCACTTTTGGTCTCAACCTTATAGGATCCTTATAAAGCAATTACCCAACTATTCCTTCTCTTTTTTGGGGTATTTTTCAAGTGTACTAAAAAATCATTTGATAGTAAGAAATCAAATGCTAGAGAATTCATTTATAATAAATACTCTGACTAATAAATTAGATACCATAGCCCCAGTTATTTCTCTTATTGGATCATTGTCGAAAGCTCAATTTTGTACAGTATTGGGTCATCCTATTAGTAAACCGATCTGG-ACCGATTTATCGGATTCTGATATTCTTGATCGATTTTGTCGGATATGTAGAAATCTTTGTCGTTATCACAGTGGATCCTCAAATAAACAGGTTTTGTATCGTATAAAGTATATACTTCGACTTTCGTGTGCTAGAACTTTGGCTCGTAAACATAAGAGTACAGTACGCACTTTTATGCGAAGATTAGGTTCGGGATTCTTAGAAGAATTCTTTTTGGAAGAAGAACAA----GCTCTTTCTTTAATTTTCCTCCAAAGAATCCCCTTTACTTTACACGGATTACATAG---AGAACGTATTTGGTATTTGGATATTATCCGTATGAA----------------TGATCTAGTGGATCATTCATGATTGTTCATGAGACTTTTTCATAATAATATTCATGATAATAAAAAAA--------------------------------AGAGAGATTAATGAATTTGT-ATTCTGAAATGCTCGTATATCAT----------TAT------ATATCGAATATATC--------------ATCATA---------TTCGTGGTGAAATAAACTGA------------GTAGTCAAAATTCTTAGACTTTTTT-------------------------TCAATATGTAATCAT------------GGAAACCTGCTGAGTGCTAACTT-CCAAA-TTCAGAGAAACCC-TGGAACTAAGAATGGGCAATC-CTGAGCCAAATCCTT-GTTTT-------------GAGAGAAAAAAA----------------TGGATAGGTGCAGAGACTCAA--TGGAAGATG-TTCTAACGAATG-AAATTGATTACGTGAC-GTTAGTAGCTAAAATA-TTTTTTCTATCGAAATGACAGAAAGGATAACCTTATATACC-TAATACGTACGTATACATACTGACATAGCAAACGATTAATCACAACCCGAATCTTA------TATC----GAATCC------TATTCCGTATC----------------------TCTAG---------ATATGAGA-ATAGAAACCTTCTAATCTTT--------------------------------ATTAATTAGAATAT---------TAATTAGAATGATAGAGATCA-AGAGATCAAAAAATATATGAAAAAAAAAAAATATATGA----------AAAATC---------------------------GAAGTTG--------AAAAAAG------ATTCGAATATTCAGTGATAAAATGATTCATTCCAGAGTTGAATAGATCTTTTGAAGATTAATCGGACGAGAATAAAGAGAGAGTCCCTTTTTACATGTC-----AAT-----ACCGACAACAATGAAATTTATAGTAAGAGGAAAAT--------------------------------------------------------------------------------------------------------------------------------------------------------------------------------------------------------------------------------------------------------------------------------------------------------------------------------------------------------------------------------------------------------------------
>N_prainiana_NPR
CGTAACAAGGTTTCCGTAGGTGAACCTGCGGAAGGATCATTGTCGAGACCG---AAATAGATGGAGCGATT-TGGAAAACACGTGAAACATGGGGCGGCAATCGCCGCCTCCAAG-ACAACCG-CCCCCGCCGCCGCCTCGTCTC--------GCGGGGC-GCGGCGGGGGCCGGTATG-AAAACCGAGCCGGCGCAGCATCGCGCCAAGGGAT--TGTGCGAACGCGAGCC--GCACGGCGGCATTCGTGGCGCGG-CGCGCCGTGG-CGCGC-CCGA-TGGATCGACATGACTCTCGGCAATGGATATCTCGGCTCTCGCATCGATGAAGAACGCAGCA----------------------------------------------------------------------------------------------------------------------------------------------------------------------------------------------------------------------------------------------------------------------------------------------------------------------------------------------------------------------------------------------------------GAAAAAAGATAGATTTCGGCAACAAAACTTCCTATATCCGTTACTCCTGAAAGAGTATATTTACTCACTTGTTCATTATCATAGCTTCCATAGTTTGATTTTTTACGAACCTGCGGAAATTATTGG---------TTATGACAATAAATCTAGTTTAGTACTTGTGAAACGTTTAATTACTCGAATGTATAAA------------------CAGGAATCTTTTATTTCCTCGGTGAATGATTCTAATAAAAATGGATTTTGGGGGCACAAGAATTCTTTTTCTTCTCTTTTCTTTTCTAAGATGGTATCAGAAGGTTTTGGAGTCATTCTAGAAATTCCATTCGCATCGCGATTAGTATCTTCCCTTGAAGAAAAAAGAATACCAAAATCTCAGAATTTACGATCTATTCATTCAATATTTACATTTTTAGAGGATAAAATTTCACATTTAGATTATGTGTCAGATCTACTAATACCCCATCCCATCCATATGGAAATGTTGGTTCAAATCCTTCAATGCTGGATCAAAGATGTTCCTTCTTTGCATTTATTGCGATTTTTTTTCCATGAATATCCTAATTTGAATAGTCTCATTACTTCAAAGAAATCC------ATTTGCGTCTTTTCAAAAAGAAATAAAAGATTATTTTGGTTCTTATATAATTCTTATGTATATGAATACGAATTCCTATTCCTGTTTCTTCGTAGACAGTCTTCTTATTTAAG-ATCAATATC-TTCTGGAGTCTTTCTTGAGCGAACGCATTTCTATGGAAAAATA-GAATATCTTATAGTAGTGTGTTGTAATTTTC-TTCAGAGGATCCTATGGTTCCTCAAAGATCCTTTCATACATTATGTTCGATATCAAGGAAAAGCAATTTTGGTTTCAAAAGGAACTCTTATTCTGATGAAGAAATGGAAATTTCATATTGTGAATTTTTGGCAATCTTATTTTCACTTTTGGTCTCAACCTTATAGGATCCATATAAAGCAATTACCCAACTATTCCTTCTCGTTTCTGGGTTATTTTTCGAGTGTACTAAAAACTAATTTGGTAGTAAGAAATCAAATGCTAGAGAATTCATTTATAATAAATACTCTGACTAAAAAATTAGATACCATAGCCCCAGTTATTTCTCTTATTGGATCATTGTCGAAAGCTCAATTTTGTACTGTATTGGGTCATCCTATTAGTAAACCGATCTGG-ACCGATTTATCGGATTCTGATATTCTTGATCGATTTTGTCGGATATGTAGAAATCTTTGTCGTTATCACAGCGGATCCTCAAAGAAAAAGGTTTTGTATCGTATAAAGTATATACTTCGACTTTCATGTGCTAGAACTTTGGCTCGTAAACATAAAAGTACAGTACGCACTTTTATGCGAAGATTAAGTTCGGGATTCTTAGAAGAATTCTTTTTTGAAGAAGAACAA----GCTCTTTCTTTAATCTTCCTCCAAAGAATCCCCTTTACTTTACAGGGATTACATAG---AGAACGTATTTGGTATTTGGACATTATCCGTATCAA----------------TGATCTAGTGGATCATTCATGATTGTTCATGAGAC-TTTTCATG-----------------AAAAAAAAATAAAAATAAAA------------------------GATTCATGAATTTGT-ATTCTGAAATGCTCGTATATCAT----------TAT------ATATCGAATATATC--------------ATCATA---------TTCGTGGTGAAATTCATTGA------------GTAGTCAAAATTCTGAGACTTTCTTC------------------------TCGATATGTAATTAT------------GGAAACCTGCTAAGTGGTAACTT-CCAAA-TTCAGAGAAACCC-TGGAACTAAAAAAGGGCAATC-CTGAGCCAAATCTTT-GTTTT-------------GAGAGAAAAA------------------TGGATAGGTGCAGAGACTCAA--TGGAAGCTG-TTCTAACGAATG-AAATTGACGACGTGAC-GTTAGTAGCTAAAATC----------------------------------------CA-TTATAGCTACGTATACATATTGACATAGCAAACGATTAATCACAACTCGAATCTTAT-----TATC----GAATCC------TCTTTTGTATCTATTTTGTCTCTCTATACTCTATCTAT---------ATATGAGA-ATAGAAATCTTCTAATCT------------------------------TTTAATTCTATTATGAAT---------TCATTATAATAATTCGAAAGATAGAGATC------------------AAAAAATATATGG----------AAAATT---------------------------GAAGTGG--------AAAAAAG------ATTCGAATATTCAGTGATCAAAAGATTCATTCCAGAGTTTCATAGATCTTTTGATGATTAATCGGACGAGAATAAAGAGAGAGTCCCATTTTACATGTC-----AAT-----ACCGACAACAATGAAATTTATAGTAAGAGGAAAAT--------------------------------------------------------------------------------------------------------------------------------------------------------------------------------------------------------------------------------------------------------------------------------------------------------------------------------------------------------------------------------------------------------------------
>N_punctata_Npunc
CGTAACAAGGTTTCCGTAGGTGAACCTGCGGAAGGATCATTGTCGAGACCG--AGAATAGATGGAACGATT-CGGAGAACACGTGAAGCATGCGCCGGCGAACGTCGGCGCGAAG--GAACCA-CCGCCATCGTCGCCACGCCTC-------GGCGGGGC-GTGATGGATGCCGGTGCG-AAACATGAGCCGGCGCGGAATTGCGCCAAGGTAA--TATGCGAGCACGAGCC--GCCAGACGGC-TTCGTGGCGTGG-CGCGACGTGT-CGCGC-CCGA-TGGATCGACATGACTCTCGGCAATGGATATCTCGGCTCTCGCATCGATGAAGAACGCAGCA--------------------------------------------------------------------------------------------------------------------------------------------------------------------------------------------------------------------------------------------------------------------------------------------------------------------------------------------------------------------------------------------------------------------------------------------------------------------------------------------------------------------------------------------------------------------------------------------------------------------------------------------------------------------------------------------------------------------------------------------------------------------------------------------------------------------------------------------------------------------------------------------------------------------------------------------------------------------------------------------------------------------------------------------------------------------------------------------------------------------------------------------------------------------------------------------------------------------------------------------------------------------------------------------------------------------------------------------------------------------------------------------------------------------------------------------------------------------------------------------------------------------------------------------------------------------------------------------------------------------------------------------------------------------------------------------------------------------------------------------------------------------------------------------------------------------------------------------------------------------------------------------------------------------------------------------------------------------------------------------------------------------------------------------------------------------------------------------------------------------------------------------------------------------------------------------------------------------------------------------------------------------------------------------------------------------------------------------------------GGAAACCTGCTAAGTGATAACTT-CCAAA-TTCAGAGAAACCC-TGGAACTAAAAAGGGGCAATC-CTGAGCCAAATCTTT-GTTTT-------------GATAGAAAAAAA----------------TGGATAGGTGCAGAGACTCAA--TGGAAGCTG-TTCTAACGAATG-AAATTGACTACATGAC-GTTAGTAGCTAAAATA-TTTTTTCTATCAAAATGACAGAAAGGATAACCTTGTATACC-TAATATGTACGTATACATACTGACATAGCAAACGATTAATCACAACCCGAATCTAA------TATT----GAATCC------TATTCTGTATC----------------------TCTATATAGGAAT-ATAGGAGA-ATAGAAATATTCTCCTCTT---------TTTTATTTCTATTATCTCT-TCTATTTCTATTTTTTAT---------TAATTAGAATAATTAGAATGATAGAGATC------------------AAAAAATATATGT----------AAATTT---------------------------GAAGTTG---AAAAAAAAAAAT------ATTAGAATATTCAGTGATCA---------------------ATAGATCTTTTGAAGATTAATCGGACGAGAATAAAGAGAGAGTCCCATTTTACATGTC-----AAT-----ACCGACAACAATGAAATTTATAGTAATAGGAAAAT--------------------------------------------------------------------------------------------------------------------------------------------------------------------------------------------------------------------------------------------------------------------------------------------------------------------------------------------------------------------------------------------------------------------
>N_renschiana_SG1660
----------------------------------------------------------------------------------------------------------------------------------------------------------------------------------------------------------------------------------------------------------------------------------------------------------------------------------------------------------------------------------------------------------------------------------------------------------------------------------------------------------------------------------------------------------------------------------------------------------------------------------------------------------------------------------------------------------------------------------------------------------------------------------------------------------------------------------------------------------------------------------------------------------------------------------------------------------------------------------------------------------------------------------------------------------------------------------------------------------------------------------------------------------------------CAGAATTTACGATCTATTCATTCAATATTTCCCTTTTTAGAGGATAAATTCTTACATCTAAATTATGTGTTAGATCTACTAATACCCCATCCCATCCATCTGGAAATCTTGGTTCAAATCCTTCAATGCTGGATCAAAGATGTTCCTTCTTTGCATTTATTGCGATTGTTTTTCCACGAATATCATAATTTGAATAGTTTCATTACTTCAAAGAGATCC------ATTTACGCCTTTTCAAAAAGGAATAAAAGATTCTTTTGGTTCTTACATAATTATTATGTATATGAATACGAATATCTATTCCTGTTTCTTCGTAAAAAGTCTTCTTATTTAAG-ATCAATATC-TTCTGGAGTCTTTCTTGAGCGAACACATTTCTATGGAAAAATA-GAATATCTTATAGTAGTGTTTTGTAATTCTT-TTCAGAGGATCCTATGGTTCCTCAAAGATCCTTTCATACATTATGTTCGATATCAAGGAAAAGCAATCTTGGTTTCAAAAGGGACTCTTATTTTGATGAAGAAATGGAAATCTCATCTTGTGAATTTTTGGCAATCTTATTTTCACTTTTGGTCTCAACCTTATAGGATCCATATAAAGCAATTACCCAACTATTCCTTCTCTTTTTTGGGGTATTTTTCAAGTGTGCTAAAAAATCATTTGATAGTAAGAAATCAAATGCTAGAGAATTCATTTATAATAAATACTCTGACTAATAAATTAGATACCATAGCCCCAGTTATTTCTCTTATTGGATCATTGTCGAAAGCTCAATTTTGTACTGTATTAGGTCATCCTATTAGTAAACCGATCTGGGACCGA-----------------------------------------------------------------------------------------------------------------------------------------------------------------------------------------------------------------------------------------------------------------------------------------------------------------------------------------------------------------------------------------------------------------------------------------------------------------------------------------------------------------------------------------------------------------------------------------------------------------------------------------------------------------GAGCCTTGGTATGGAAACCTGCTGAGTGCTAACTT-CCAAA-TTCAGAGAAACCC-TGGAACTAAGAATGGGCAATC-CTGAGCCAAATCCTT-GTTTT-------------GAGAGGAAAAAAA---------------TGGATAGGTGCAGAGACTCAA--TGGAAGCTG-TTCTAACGAATG-AAATTGATTACGTGAC-GCTAATAGCTGAAATC-TTTTTTCTATCGAAATGACAGAAAGGATAACCTTATATACC-TAATACGTACGTATACATACTGACATAGCAAACGATTAATCACAACCCGAATCTTA------TATC----GAATCC------TATTCCGTATC----------------------TCTAG---------ATATGAGA-ATAGAAACCTTCTAATCT------------------------------CTTATTTCTATTATTTAT---------TAATTAGAATGATAGAGATCA-AGAGATC------------------AAAAAATATATGA----------AAAATC---------------------------GAAGTTG--------AAAAAAG------ATTCGAATATTCAGTGATAAAATGATTCATTCCAGAGTTGAATAGATCTTTTGAAGATTAATCGGACGAGAATAAAGAGAGAGTCCCTTTTTACATGTC-----AAT-----ACCGACAACAATGAAATTTATAGTAAGAGGAAAATCCGTCGAATTTTTCAATCGTGAGGGTTCAAGTC-----------------------------------------------------------------------------------------------------------------------------------------------------------------------------------------------------------------------------------------------------------------------------------------------------------------------------------------------------------------------------------
>N_shirensis_Nshi
--------------------TGAACCTGCGGAAGGATCATTGTCGAGATCG---AAAGAGACGGAGCGACT-CGGAGAACGCGTGATGTATGCCGCGGCGGTTACTGCCGCGGAA--CTACCG-CCCGATTCGTCGCCGCGTCGC-------ATCGTGGC-GCGAAGGAGGCAGGTATGAAAACTTGAGCCGGCGCAGTTACGCGCCAAGGGAG-ATACGCG-GAGCGAGCCCAGCCCGCTGGGCCTCGCCGAGCAG-CGCGCCGAGG-CGCGG-CTGC-TGGATCGACACGACTCTCGGCAATGGATATCTCGGCTCTCGCATCGATGAAGAGCGCAGCGAAATGCGATACGTGGTGCGAATTGCAGAATCCCGTGAACCATCGAGTCTTTGAACGCAAGTTGCGCCCGAGGCCCACCGGCCGAGGGCACGCCCGCCTGGGCGTCAAGCATCGCGTCGCTCCTTGCCAGGA---CCATCCCACGGACGGATGCGTGCG----GGCGGGGATGCGGGGAGTGGCCCGCCGTGC--CGTC---GGCGCGGCGGGCTGAAGAGCGGGCGAT-CGTCTTGCTGCCG-GCCACGAATGGTGA-GGGGTGGATTGAAGCTATTCGAGCACGATGAACGTCGAACCGAGGTGGCCGGAGTATGTTC----GATCGTTGCGGATGATCCCGACCC---GGGCGCCGCCGTGACGNCGGC-GCG-------------------GAAAAAAGATATATTTCGACAGCAAGACTTTCTATATCCGCTACTCCTTCAGGAGTCTATTTACTCACTTGCTCATTATCAAAGCTTCAATAGTTTGATTTTTTACGAACCTGTGGAAATTCTTGG---------TCATGACAAGAAATCTAGTTTAGTACTTGTGAAACGTTTAATTACTCGAATGTATCAA------------------CAGGAATCTTTTATTTCTTCGGTGAATGATTCTAACCAAGATGGATTTTTGGGATACAAGGATTCTTTTTCTTCTCATTTCTCTTCTAAAATGGTATCAGAAGGTTTTGGAGTCATTCAAGAAATCCCATTCGCGTCGCGATTATAATCTTCTCTTGAATAAAAAAGAAGACCAAGATCTCAGAATTTACGATCTATTCATTCAATATTTCCCTTTTTAGAGGATAAATTCTTACATCTAAATTATGTGTTAGATCTACTAATACCCCATCCCATCCATCTGGAAATCTTGGTTCAAATCCTTCAATGCTGGATCAAAGATGTTCCTTCTTTGCATTTATTGCGATTGTTTTTCCACGAATATCATAATTTGAATAGTTTCATTACTTCAAAGAGATCC------ATTTACGCCTTTTCAAAAAGGAATAAAAGATTCTTTTGGTTCTTACATAATTATTATGTATATGAATACGAATATCTATTCCTGTTTCTTCGTAAAAAGTCTTCTTATTTAAG-ATCAATATC-TTCTGGAGTCTTTCTTGAGCGAACACATTTCTATGGGAAAATA-GAATATCTTATAGTAGTGTTTTGTAATTCTT-TTCAGAGGATCCTATGGTTCCTCAAAGATCCTTTCATACATTATGTTCGATATCAAGGAAAAGCAATTTTGGTTTCAAAAGGGACTCTTATTTTGATGAAGAAATGGAAATCTCATCTTGTGAATTTTTGGCAATCTTATTTTCACTTTTGGTCTCAACCTTATAGGATCCATATAAAGCAATTACCCAACTATTCCTTCTCTTTTTTGGGGTATTTTTCAAGTGTGCTAAAAAATCATTTGATAGTAAGAAATCAAATGCTAGAGAATTCATTTATAATAAAGACTCTGACTAATAAATTAGATACCATAGCCCCAGTTATTTCTCTTATTGGATCATTGTCGAAAGCTCAATTTTGTACTGTATTAGGTCATCCTATTAGTAAACCGATCTGG-ACCGATTTATCGGATTCTGATATTCTTGATCGATTTTGTCGGATATGTAGAAATCTTTGTCGTTATCACAGCGGATCCTCAAATAAACAAGTTTTGTATCGTATAAAGTATATACTTCGACTTTCGTGTGCTAGAACTTTGGCTCGTAAACATAAGAGTACAGTACGTACTTTTATGCGAAGATTAGGTTCAGGATTCTTAGAAGAATTCTTTTTGGAAGAAGAACAA----GCTCTTTCTTTAATCTTCCTCCAAAGAATCCCCTTTACTTTACACGGATTACATAG---AGAACGTATTTGGTATTTGGACATTCTTCGTATAAA----------------TGATCTAGTGGATCATTCATGATTGTTCATGGGACTTCTTCATGATAATAA----------AAAAGAAGAAAAAAAAAA--------------------------GATTCATGAATTTGT-ATTCTGAAATGCTCGTATATCAT----------TATATATCTATATCAAATATATC--------------ATCATA---------TTCGTGGTGAAATAAACTGA------------GTAGTCAAAATTCTTAGACTTTTTT-------------------------TCGATATGTAATCAT------------GGAAACCTGCTGAGTGCTAACTT-CCAAA-TTCAGAGAAACCC-TGGAACTAAGAATGGGCAATC-CTGAGCCAAATCCTT-GTTTT-------------GAGAGAAAAAAAA---------------TGGATAGGTGCAGAGACTCAA--TGGAAGCTG-TTCTAACGAATG-AAATTGATTACGTGAC-GCTAATAGCTGAAATC-TTTTTTCTATCGAAATGACAGAAAGGATAACCTTATATACC-TAATACGTACGTATACATACTGACATAGCAAACGATTAATCACAACCCGAATCTTA------TATT----GAATCC------TATTCCGTATC----------------------TCTAG---------ATATGAGA-ATAGAAACCTTCTAATCT------------------------------CTTATTTCTATTATTTAT---------TAATTAGAATGAT---------AGAGATC------------------AAAAAATATATGA----------AAAATC---------------------------GAAGTTG--------AAAAAAG------ATTCGAATATTCAGTGATAAAATGATTCATTCCAGAGTTGAATAGATCTTTTGAAGATTAATCGGACGAGAATAAAGAGAGAGTCCCTTTTTACATGTC-----AAT-----ACCGACAACAATGAAATTTATAGTAAGAGGAAAAT--------------------------------------------------------------------------------------------------------------------------------------------------------------------------------------------------------------------------------------------------------------------------------------------------------------------------------------------------------------------------------------------------------------------
>N_simplex_HNL_KFBG0754
-------------------------------AAGGATCATTGTCGAGCCCG---AAATAGATGGAGCGATT-TTGAAAACATGTGAAACATGGGGCGGCAATCGCCGCCTCCAAG-ACAACCG-CCCCCGCCGCCGCCTCGTCTC--------GCGGGGC-GCGGCGGGGGCCGGTATG-AAAACCGAGCCGGCGCAGCATCGCGCCAAGGGAT--TGTGCGAACGCGAGCC--GCACGGCGGCATTCGTGGCGCGG-CGCGCCGTGG-CGCGC-CCGA-TGGATCGACATGACTCTCGGCAATGGATATCTCGGCTCTCGCATCGATGAAGAGCGCAGCGAAATGCGATACGTGGTGCGAATTGCAGAATCCCGTGAACCATCGAGTCTTTGAACGCAAGTTGCGCCCGAGGCCCACCGGCCGAGGGCACGCCCGCCTGGGCGTCAAGCATCGCGCCGCTTCGTGCCACGA---TCGTCCCATCGATGGACGCATCGGCCCTGGCTCGGACGTGGAGGGTGGCCCGCCGCGCCACGAT---GGCGCGGCGGGCTGAAGGACGGGCTAT-CGTCCTGCTG----GCCGCGGACGGCAA-ACGGTGGATTGAAGCTG--CCAGGACGGCGTGCGCGGCCTCAGGCTCGGCCCCGGGGGCTT----ACTAACCCCCGATGATCCCCG----------ACCGGGCAACATACGGT-GCTCGGAGCGCGACCCCAGGATGAAAAAAGATAGATTTCGGCAACAAAACTTCCTATATCCGTTACTCCTGAAAGAGTATATTTACTCACTTGTTCATTATCATAGCTTCCATAGTTTGATTTTTTACGAACCTGCGGAAATTATTGG---------TTATGACAATAAATCTAGTTTAGTACTTGTGAAACGTTTAATTACTCGAATGTATAAA------------------CAGGAATCTTTTATTTCCTCGGTGAATGATTCTAATAAAAATGGATTTTGGGGGCACAAGAATTCTTTTTCTTCTCTTTTCTTTTCTAAGATGGTATCAGAAGGTTTTGGAGTCATTCTAGAAATTCCATTCGCATCGCGATTAGTATCTTCCCTTGAAGAAAAAAGAATACCAAAATCTCAGAATTTACGATCTATTCATTCAATATTTACATTTTTAGAGGATAAAATTTCACATTTAGATTATGTGTCAGATCTACTAATACCCCATCCCATCCATATGGAAATCTTGGTTCAAATCCTTCAATGCTGGATCAAAGATGTTCCTTCTTTGCATTTATTGCGATTTTTTTTCCATGAATATCCTAATTTGAATAGTCTCATTACTTCAAAGAAATCC------ATTTGCGTCTTTTCAAAAAGAAATAAAAGATTATTTTGGTTCTTATATAATTCTTATGTATATGAATACGAATTCCTATTCCTGTTTCTTCGTAGACAGTCTTCTTATTTAAG-ATCAATATC-TTCTGGAGTCTTTCTTGAGCGAACGCATTTCTATGGAAAAATA-GAATATCTTATGNTAGTGTGTTGTAATTTTC-TTCAGAGGATCCTATGGTTCCTCAAAGATCCTTTCATACATTATGTTCGATATCAAGGAAAAGCAATTTTGGTTTCAAAAGGAACTCTTATTCTGATGAAGAAATGGAAATTTCATATTGTGAATTTTTGGCAATCTTATTTTCACTTTTGGTCTCAACCTTATAGGATCCATATAAAGCAATTACCCAACTATTCCTTCTCGTTTCTGGGTTATTTTTCGAGTGTACTAAAAACTAATTTGGTAGTAAGAAATCAAATGCTAGAGAATTCATTTATAATAAATACTCTGACTAAAAAATTAGATACCATAGCCCCAGTTATTTCTCTTATTGGATCATTGTCGAAAGCTCAATTTTGTACTGTATTGGGTCATCCTATTAGTAAACCGATCTGG-ACCGATTTATCGGATTCTGATATTCTTGATCGATTTTGTCGGATATGTAGAAATCTTTGTCGTTATCACAGCGGATCCTCAAAGAAAAAGGTTTTGTATCGTATAAAGTATATACTTCGACTTTCATGTGCTAGAACTTTGGCTCGTAAACATAAAAGTACAGTACGCACTTTTATGCGAAGATTAAGTTCGGGATTCTTAGAAGAATTCTTTTTTGAAGAAGAACAA----GCTCTTTCTTTAATCTTCCTCCAAAGAATCCCCTTTACTTTACAGGGATTACATAG---AGAACGTATTTGGTATTTGGACATTATCCGTATCAA----------------TGATCTAGTGGATCATTCATGATTGTTCATGAGAC-TTTTCATG-----------------AAAAAAAAAAGAAAAA-----------------------TAAAAGATTCATGAATTTGT-ATTCTGAAATGCTCGTATATCAT----------TAT------ATATCGAATATATC--------------ATCATA---------TTCGTGGTGAAATTCATTGA------------GTAGTCAAAATTCTGAGACTTTCTTC------------------------TCGATATGTAATTAT--------------------------TGGTAACTT-CCAAA-TTCAGAGAAACCC-TGGAACTAAAAAAGGGCAATC-CTGAGCCAAATCTTT-GTTTT-------------GAGAGAAAAA------------------TGGATAGGTGCAGAGACTCAA--TGGAAGCTG-TTCTAACGAATG-AAATTGACGACGTGAC-GTTAGTAGCTAAAATC----------------------------------------CA-TTATAGCTACGTATACATATTGACATAGCAAACGATTAATCACAACTCGAATCTTAT-----TATC----GAATCC------TCTTTTGTATCTATTTTGTCTCTCTATACTCTATCTAT---------ATATGAGA-ATAGAAATCTTCTAATCT------------------------------TTTAATTCTATTATGAAT---------TCATTATAATAATTCGAAAGATAGAGATC------------------AAAAAATATATGG----------AAAATT---------------------------GAAGTGG--------AAAAAAG------ATTCGAATATTCAGTGATCAAAAGATTCATTCCAGAGTTTCATAGATCTTTTGATGATTAATCGGACGAGAATAAAGAGAGAGTCCCATTTTACATGTC-----AAT-----ACCGACAACAATGAAATTTATAGTAAGAGGAAAATCCGTCGAATTTTCAAATCGTGAGGGTTCGAGTCCCT-CTATCCCCAAGAAAAAGCCC-ATTTTATTCTACTTCCTCGCTCTTTATTTATCCTCCTCCTATTTTTTTATTCTTCTTTTTTTTTTCATCATCGGCTCAGTTCAAA-------------------------TATAGTACGATGCCTATATAAATGTACATATATGTTCAAAGAATCTCCGTTATTGAATAATTCACAG---------CTTACATTTAATTTACAAAGAAAGTCTTCTTTTTTAARATCTATAARACT----------------------------TTCT-TTTTTAGTTCTTTTCATTGACTTARATATAAGTACTCGGAT-AGGATGATGCGCGGTAAATGGGTCGGGATAGCTCA
>N_simplex_KDNABank_31433
CGTAACAAGGTTTCCGTAGGTGAACCTGCGGAAGGATCATTGTCGAGACCG---AAATAGATGGAGCGATT-TGGAAAACACGTGAAACATGGGGCGGCAATCGCCGCCTCCAAG-AAAACCG-CCCCCGCCGCCGCCTCGTCTC--------GCGGGGC-GCGGCGGGGGTCGGTATG-AAAACCGAGCCGGCGCAGCATCGCGCCAAGGGAT--TGTGCGAACGCGAGCC--GCACGGCGGCATTCGTGGCGCGG-CGCGCCGTGG-CGCGC-CCGA-TGGATCGACATGACTCTCGGCAATGGATATCTCGGCTCTCGCATCGATGAAGAGCGCAGCGAAATGCGATACGTGGTGCGAATTGCAGAATCCCGTGAACCATCGAGTCTTTGAACGCAAGTTGCGCCCGAGGCCCACCGGCCGAGGGCACGCCCGCCTGGGCGTCAAGCATCGCGCCGCTTCGTGCCACGA---TCGTCCCATCGATGGACGCATCGGTCCTGGCTCGGACGTGGA--------------------------------------------------------------------------------------------------------------------------------------------------------------------------------------------------------------------------GAAAAAAGATAGATTTCGGCAACAAAACTTCCTATATCCGTTACTCCTGAAAGAGTATATTTACTCACTTGTTCATTATCATAGCTTCCATAGTTTGATTTTTTACGAACCTGCGGAAATTATTGG---------TTATGACAATAAATCTAGTTTAGTACTTGTGAAACGTTTAATTACTCGAATGTATAAA------------------CAGGAATCTTTTATTTCCTCGGTAAATGATTCTAATAAAAATGGATTTTGGGGGCACAAGAATTCTTTTTCTTCTCTTTTCTTTTCTAAGATGGTATCAGAAGGTTTTGGAGTCATTCTAGAAATTCCATTCGCATCGCGATTAGTATCTTCCCTTGAAGAAAAAAGAATACCAAAATCTCAGAATTTACGATCTATTCATTCAATATTTCCATTTTTAGAGGATAAAATTTCACATTTAGATTATGTGTCAGATCTACTAATACCCCATCCCATCCATATGGAAATCTTGGTTCAAATCCTTCAATGCTGGATCAAAGATGTTCCTTCTTTGCATTTATTGCGATTTTTTTTCCATGAATATCCTAATTTGAATAGTCTCATTACTTCAAATAAATCC------ATTTGCGTCTTTTCAAAAAGAAATAAAAGATTATTTGGGTTCTTATATAATTCTTATGTATATGAATACGAATGCCTATTCCTGTTTCTTCGTAGACAGTCTTCTTATTTAAG-ATCAATATC-TTCTGGAGTCTTTCTTGAGCGAACGCATTTCTATGGAAAGATA-GAATATCTTATAGTAGTGCGTTGTAAGTTTC-TTCAGAGGATCCTATGGTTCCTCAAAGATTCTTTCATACATTATGTTCGATATCAAGGAAAAGCAATTTTGGTTTCAAAAGGAACTCTTA-TCTGATGAAGAAATGGGAATTTCATATTGTGAATTTT-GGCAATCTTATTTTCACTTT-GGTCTCAACCTTATAGGATCCATATAAAGCAATTACCC-ACCATTCCTTCTCGTTTCTGGGGTATTT-TCGAGTGTACTAAAAACTCATTTGGTAGTAAAAAATCAAATGCTAGAGAATTCATTTATAATAAATACTCTGACTAAAAAATTAGATACCAGAGCCCCAGTTATTTCTCTTATTGGATCATTGTCGAAAGCTCAATTTTGTACTGTATTGGGTCATCCTATTAGTAAACCGATCTGG-ACCGATTTATCGGATTCTGATATTCTTGATCGATTTTGTCGGATATGTAGAAATCTTTGTCGTTATTACAGCGGATCCTCAAAGAAAAAGGTTTTGTATCGTATAAAGTATATACTTCGACTTTCGTGTGCTAGAACTTTGGCTCGTAAACATAAAAGTACAGTACGCCCTTTTATGCGAAGATTAAGTTCGGGATTCTTAGAAGAATTTTTTTTTGAAGAAGAACAA----GCTCTTTCTTTAATCTTCCTCCAAAGAATCCCCTTTACTTTACAGGGATTACATAG---AGAACGTATTTGGTATTTGGACATTATCCGTATCAA----------------TGATCTAGTGGATCATTCATGATTGTTCATGAGACTTTTTCATG-----------------AAAAAAAAAAAAAGAAAAA--------------------TAAAAGATTCATGAATTTGT-ATTCTGAAATGCTCGTATATCAT----------TAT------ATATCGAATATATC--------------ATCATA---------TTCGTGGTGAAATTCATTGA------------GTAGTCAAAATTCTGAGACTTTCTTC------------------------TCGATATGTAATTCT------------GGAAACCTGCTAAGTGGTAACTT-CCAAA-TTCAGAGAAACCC-TGGAACTAAAAAAGGGCAATCTCTGAGCCAAATCTTT-GTTTT-------------GAGAGAAAAAA-----------------TGGATAGGTGCAGAGACTCAA--TGGAAGCTG-TTCTAACGAATG-AAATTGACGACGTGAC-GTTAGTAGCTAAAATC----------------------------------------CA-TTATAGCTACGTATACATATTGACATAGCAAACGATTAATCACAACTCGAATCTTAT-----TATT----GAATCC------TCTTTTGTATCTATTTTGTCTCTCTATACTCTATCTAT---------ATATGAGA-ATAGAAATCTTCTAATCT------------------------------TTTAATTCTATTATGAAT---------TAATTATAATAATTCGAAAGATAGAGATC------------------AAAAAATATATGG----------AAAATT---------------------------GAAGTGG--------AAAAAAG------ATTCGAATATTCAGTGATCAAAAGATTCATTCCAGAGTTTCATAGATCTTTTGATGATTAATCGGACGAGAATAAAGAGAGAGTCCCATTTTACATGTC-----AAT-----ACCGACAACAATGAAATTTATAGTAAGAGGAAAATCCGTCGAA------------------------------------------------------------------------------------------------------------------------------------------------------------------------------------------------------------------------------------------------------------------------------------------------------------------------------------------------------------------------------------------------------------
>N_simplex_NER04
CGTAACAAGGTTTCCGTAGGTGAACCTGCGGAAGGATCATTGTCGAGACCG---AAATAGATGGAGCGATT-TGGAAAACACGTGAAACATG-GGCGGCAATCGCCGCCTCCAAG-AAAACCG--CCCCGCCGTCGCCTCGTCTC--------GCGGGGC-GCGGCGGGGGTCGGTATG-AAAACCGAGCCGGCGCAGCATCGCGCCAAGGGAT--TGTGCGAACGCGAGCC--GCACGGCGGCATTCGTGGCGCGG-CGCGCCGTGG-CGCGC-CCGA-TGGATCGACATGACTCTCGGCAATGGATATCTCGGCTCTCGCATCGATGAAGAGCGCAGCGAAATGCGATACGTGGTGCGAATTGCAGAATCCCGTGAACCATCGAGTCTTTGAACGCAAGTTGCGCCCGAGGCCCACCGGCCGAGGGCACGCCCGCCTGGGCGTCAAGCATCGCGCCGCTTCGTGCCACGA---TCGTCCCATCGATGGACGCATCGGTCCTGGCTCGGACGTGGAGGGTGGCCCGCCGCGACACGAT---GGCGCGGCGGGCTGAAGGACGGGCTAT-CGTCTTGCTG----GCCGCGGACGACAA-ACGGTGGATTGAAGCTG--CCAGGACGGCGTGCGCGGCCTCAAGCTCGGCCCCGGGGGCTT----ATTAACCCCCGATGATCCCCG----------ACCGGGCAACATACGGT-GCTCGGAGCGCGACCCCAGGATGAAAAAAGATAGATTTCGGCAACAAAACTTCCTATATCCGTTACTCCTGAAAGAGTATATTTACTCACTTGTTCATTATCATAGCTTCCATAGTTTGATTTTTTACGAACCTGCGGAAATTATTGG---------TTATGACAATAAATCTAGTTTAGTACTTGTGAAACGTTTAATTACTCGAATGTATAAA------------------CAGGAATCTTTTATTTCCTCGGTGAATGATTCTAATAAAAATGGATTTTGGGGGCACAAGAATTCTTTTTCTTCTCTTTTCTTTTCTAAGATGGTATCAGAAGGTTTTGGAGTCATTCTAGAAATTCCATTCGCATCGCGATTAGTATCTTCCCTTGAAGAAAAAAGAATACCAAAATCTCAGAATTTACGATCTATTCATTCAATATTTACATTTTTAGAGGATAAAATTTCACATTTAGATTATGTGTCAGATCTACTAATACCCCATCCCATCCATATGGAAATCTTGGTTCAAATCCTTCAATGCTGGATCAAAGATGTTCCTTCTTTGCATTTATTGCGATTTTTTTTCCATGAATATCCTAATTTGAATAGTCTCATTACTTCAAAGAAATCC------ATTTGCGTCTTTTCAAAAAGAAATAAAAGATTATTTTGGTTCTTATATAATTCTTATGTATATGAATACGAATTCCTATTCCTGTTTCTTCGTAGACAGTCTTCTTATTTAAG-ATCAATATC-TTCTGGAGTCTTTCTTGAGCGAACGCATTTCTATGGAAAAATA-GAATATCTTATAGTAGTGTGTTGTAATTTTC-TTCAGAGGATCCTATGGTTCCTCAAAGATCCTTTCATACATTATGTTCGATATCAAGGAAAAGCAATTTTGGTTTCAAAAGGAACTCTTATTCTGATGAAGAAATGGAAATTTCATATTGTGAATTTTTGGCAATCTTATTTTCACTTTTGGTCTCAACCTTATAGGATCCATATAAAGCAATTACCCAACTATTCCTTCTCGTTTCTGGGTTATTTTTCGAGTGTACTAAAAACTAATTTGGTAGTAAGAAATCAAATGCTAGAGAATTCATTTATAATAAATACTCTGACTAAAAAATTAGATACCATAGCCCCAGTTATTTCTCTTATTGGATCATTGTCGAAAGCTCAATTTTGTACTGTATTGGGTCATCCTATTAGTAAACCGATCTGG-ACCGATTTATCGGATTCTGATATTCTTGATCGATTTTGTCGGATATGTAGAAATCTTTGTCGTTATCACAGCGGATCCTCAAAGAAAAAGGTTTTGTATCGTATAAAGTATATACTTCGACTTTCATGTGCTAGAACTTTGGCTCGTAAACATAAAAGTACAGTACGCACTTTTATGCGAAGATTAAGTTCGGGATTCTTAGAAGAATTCTTTTTTGAAGAAGAACAA----GCTCTTTCTTTAATCTTCCTCCAAAGAATCCCCTTTACTTTACAGGGATTACATAG---AGAACGTATTTGGTATTTGGACATTATCCGTATCAA----------------TGATCTAGTGGATCATTCATGATTGTTCATGAGAC-TTTTCATG-----------------AAAAAAAAAAGAAAAA-----------------------TAAAAGATTCATGAATTTGT-ATTCTGAAATGCTCGTATATCAT----------TAT------ATATCGAATATATC--------------ATCATA---------TTCGTGGTGAAATTCATTGA------------GTAGTCAAAATTCTGAGACTTTCTTC------------------------TCGATATGTAATTATGAGCCTTGGTATGGAAACCTGCTAAGTGGTAACTT-CCAAA-TTCAGAGAAACCC-TGGAACTAAAAAAGGGCAATC-CTGAGCCAAATCTTT-GTTTT-------------GAGAGAAAAA------------------TGGATAGGTGCAGAGACTCAA--TGGAAGCTG-TTCTAACGAATG-AAATTGACGACGTGAC-GTTAGTAGCTAAAATC----------------------------------------CA-TTATAGCTACGTATACATATTGACATAGCAAACGATTAATCACAACTCGAATCTTAT-----TATC----GAATCC------TCTTTTGTATCTATTTTGTCTCTCTATACTCTATCTAT---------ATATGAGA-ATAGAAATCTTCTAATCT------------------------------TTTAATTCTATTATGAAT---------TCATTATAATAATTCGAAAGATAGAGATC------------------AAAAAATATATGG----------AAAATT---------------------------GAAGTGG--------AAAAAAG------ATTCGAATATTCAGTGATCAAAAGATTCATTCCAGAGTTTCATAGATCTTTTGATGATTAATCGGACGAGAATAAAGAGAGAGTCCCATTTTACATGTC-----AAT-----ACCGACAACAATGAAATTTATAGTAAGAGGAAAATCCGTCGAATTTTCAAATCGTGAGGGTTCGAGTCCCT-CTATCCCCAAGAAAAAGCCC-ATTTTATTCTACTTCCTCGCTCTTTATTTATCCTCCTCCTATTTTTTTATTCTTC-TTTTTTTTTCATCATCGGCTCAGTTCAAA-------------------------TATAGTACGATGCCTATATAAATGTACATATATGTTCAAAGAATCTCCGTTATTGAATAATTCACAG---------CTTACATTTAATTTACAAAGAAAGTCTTCTTTTTTAAGATCTATAAGACT----------------------------TTCT-TTTTTAGTTCTTTTCATTGACTTAGATATAAGTACTCGGAT-AGGATGATGCGCGGTAAATGGGTCGGGATAGCT--
>N_simplex_SG005
---------------------------------------------------------------------------------------------------------------------------------------------------------------------------------------------------------------------------------------------------------------------------------------------------------------------------------------------------------------------------------------------------------------------------------------------------------------------------------------------------------------------------------------------------------------------------------------------------------------------------------------------------------------------------------------------------------------------------------------------------------------GAAAAAAGATAGATTTCGGCAACAAAACTTCCTATATCCGTTACTCCTGAAAGAGTATATTTACTCACTTGTTCATTATCATAGCTTCCATAGTTTGATTTTTTACGAACCTGCGGAAATTATTGG---------TTATGACAATAAATCTAGTTTAGTACTTGTGAAACGTTTAATTACTCGAATGTATAAA------------------CAGGAATCTTTTATTTCCTCGGTGAATGATTCTAATAAAAATGGATTTTGGGGGCACAAGAATTCTTTTTCTTCTCTTTTCTTTTCTAAGATGGTATCAGAAGGTTTTGGAGTCATTCTAGAAATTCCATTCGCATCGCGATTAGTATCTTCCCTTGAAGAAAAAAGAATACCAAAATCTCAGAATTTACGATCTATTCATTCAATATTTACATTTTTAGAGGATAAAATTTCACATTTAGATTATGTGTCAGATCTACTAATACCCCATCCCATCCATATGGAAATCTTGGTTCAAATCCTTCAATGCTGGATCAAAGATGTTCCTTCTTTGCATTTATTGCGATTTTTTTTCCATGAATATCCTAATTTGAATAGTCTCATTACTTCAAAGAAATCC------ATTTGCGTCTTTTCAAAAAGAAATAAAAGATTATTTTGGTTCTTATATAATTCTTATGTATATGAATACGAATTCCTATTCCTGTTTCTTCGTAGACAGTCTTCTTATTTAAG-ATCAATATC-TTCTGGAGTCTTTCTTGAGCGAACGCATTTCTATGGAAAAATA-GAATATCTTATAGTAGTGTGTTGTAATTTTC-TTCAGAGGATCCTATGGTTCCTCAAAGATCCTTTCATACATTATGTTCGATATCAAGGAAAAGCAATTTTGGTTTCAAAAGGAACTCTTATTCTGATGAAGAAATGGAAATTTCATATTGTGAATTTTTGGCAATCTTATTTTCACTTTTGGTCTCAACCTTATAGGATCCATATAAAGCAATTACCCAACTATTCCTTCTCGTTTCTGGGTTATTTTTCGAGTGTACTAAAAACTAATTTGGTAGTAAGAAATCAAATGCTAGAGAATTCATTTATAATAAATACTCTGACTAAAAAATTAGATACCATAGCCCCAGTTATTTCTCTTATTGGATCATTGTCGAAAGCTCAATTTTGTACTGTATTGGGTCATCCTATTAGTAAACCGATCTGG-ACCGATTTATCGGATTCTGATATTCTTGATCGATTTTGTCGGATATGTAGAAATCTTTGTCGTTATCACAGCGGATCCTCAAAGAAAAAGGTTTTGTATCGTATAAAGTATATACTTCGACTTTCATGTGCTAGAACTTTGGCTCGTAAACATAAAAGTACAGTACGCACTTTTATGCGAAGATTAAGTTCGGGATTCTTAGAAGAATTCTTTTTTGAAGAAGAACAA----GCTCTTTCTTTAATCTTCCTCCAAAGAATCCCCTTTACTTTACAGGGATTACATAG---AGAACGTATTTGGTATTTGGACATTATCCGTATCAA----------------TGATCTAGTGGATCATTCATGATTGTTCATGAGAC-TTTTCATG-----------------AAAAAAAAAAGAAAAA-----------------------TAAAAGATTCATGAATTTGT-ATTCTGAAATGCTCGTATATCAT----------TAT------ATATCGAATATATC--------------ATCATA---------TTCGTGGTGAAATTAATTGA------------GTAGTCAAAATTCTGAGACTTTCTTC------------------------TCGATATGTAATTAT-------------------TGCTAAGTGGTAACTT-CCAAA-TTCAGAGAAACCC-TGGAACTAAAAAAGGGCAATC-CTGAGCCAAATCTTT-GTTTT-------------GAGAGAAAAA------------------TGGATAGGTGCAGAGACTCAA--TGGAAGCTG-TTCTAACGAATG-AAATTGACGACGTGAC-GTTAGTAGCTAAAATC----------------------------------------CA-TTATAGCTACGTATACATATTGACATAGCAAACGATTAATCACAACTCGAATCTTAT-----TATC----GAATCC------TCTTTTGTATCTATTTTGTCTCTCTATACTCTATCTAT---------ATATGAGA-ATAGAAATCTTCTAATCT------------------------------TTTAATTCTATTATGAAT---------TCATTATAATAATTCGAAAGATAGAGATC------------------AAAAAATATATGG----------AAAATT---------------------------GAAGTGG--------AAAAAAG------ATTCGAATATTCAGTGATCAAAAGATTCATTCCAGAGTTTCATAGATCTTTTGATGATTAATCGGACGAGAATAAAGAGAGAGTCCCATTTTACATGTC-----AAT-----ACCGACAACAATGAAATTTATAGTAAGAGGAAAATCCGTCGAATTTTCAAATCGTGAGGGTTCAAGTC-----------------------------------------------------------------------------------------------------------------------------------------------------------------------------------------------------------------------------------------------------------------------------------------------------------------------------------------------------------------------------------
>N_simplex_SG1318
CGTAACAAGGTTTCCGTAGGTGAACCTGCGGAAGGATCATTGTCGAGACCG---AAATAGATGGAGCGATT-TGGAAAACACGTGAAACATGGGGCGGCAATCGCCGCCTCCAAG-ACAACCG-CCCCCGCCGCCGCCTCGTCTC--------GCGGGGC-GCGGCGGGGGCCGGTATG-AAAACCGAGCCGGCGCAGCATCGCGCCAAGGGAT--TGTGCGAACGCGAGCC--GCACGGCGGCATTCGTGGCGCGG-CGCGCCGTGG-CGCGC-CCGA-TGGATCGACATGACTCTCGGCAATGGATATCTCGGCTCTCGCATCGATGAAGAGCGCAGCGAAATGCGATACGTGGTGCGAATTGCAGAATCCCGTGAACCATCGAGTCTTTGAACGCAAGTTGCGCCCGAGGCCCACCGGCCGAGGGCACGCCCGCCTGGGCGTCAAGCATCGCGCCGCTTCGTGCCACGA---TCGTCCCATCGATGGACGCATCGGCCCTGGCTCGGACGTGGAGGGTGGCCCGCCGCGCCACGAT---GGCGCGGCGGGCTGAAGGACGGGCTAT-CGTCCTGCTG----GCCGCGGACGGCAA-ACGGTGGATTGAAGCTG--CCAGGACGGCGTGCGCGGCCTCAGGCTCGGCCCCGGGGGCTT----ACTAACCCCCGATGATCCCCG----------ACCGGGCAACATACGGT-GCTCGGAGCGCGACCCC-----GAAAAAAGATAGATTTCGGCAACAAAACTTCCTATATCCGTTACTCCTGAAAGAGTATATTTACTCACTTGTTCATTATCATAGCTTCCATAGTTTGATTTTTTACGAACCTGCGGAAATTATTGG---------TTATGACAATAAATCTAGTTTAGTACTTGTGAAACGTTTAATTACTCGAATGTATAAA------------------CAGGAATCTTTTATTTCCTCGGTGAATGATTCTAATAAAAATGGATTTTGGGGGCACAAGAATTCTTTTTCTCCTCTTTTCTTTTCTAAGATGGTATCAGAAGGTTTTGGAGTCATTCTAGAAATTCCATTCGCATCGCGATTAGTATCTTCCCTTGAAGAAAAAAGAATACCAAAATCTCAGAATTTACGATCTATTCATTCAATATTTACATTTTYAGAGGATAAAATTTCACATTTAGATTATGTGTCAGATCTACTAATACCCCATCCCATCCATATGGAAATCTTGGTTCAAATCCTTCAATGCTGGATCAAAGATGTTCCTTCTTTGCATTTATTGCGATTTTTTTTCCAYGAATATCCTAATTTGAATAGTCTCATTACTTCAAAGAAATCC------ATTTGCGTCTTTTCAAAAAGAAATAAAAGATTATTTTGGTTCTTATATAATTCTTATGTATATGAATACGAGTTCCTATTCCTGTCTCTTCGTAGACAGTCTTCTTATTTAAG-ATCAATATC-TTCTGGAGTCTTTCTTGAGCGAACGCATTTCTATGGAAAAATA-GAATATCTTATAGTAGTGTGTTGTAATTTTC-TTCAGAGGATCCTATGGTTCCTCAAAGATYCTTTCATACATTATGTTCGATATCAAGGAAAAGCAATTTTGGTTTCAAAAGGAACTCTTATTCTGATGAAGAAATGGAAATTTCATATTGTGAATTTTTGGCRATCTTATTTTCACTTTTGGTCTCAACCTTATAGGATCCATATAAAGCAATTACCCAACTATTCCTTCTCGTTTCTGGGTTATTTTTCGAGTGTACTAAAAACTAATTTGGTAGTAAGAAATCAAATGCTAGAGAATTCATTTATAATAAATACTCTGACTAAAAAATTAGATACCATAGCCCCAGTTATTTCTCTTATTGGATCATTGTCGAAAGCTCAATTTTGTACTGTATTGGGTCATCCTATTAGTAAACCGATCTGG-ACCGATTTATCGGATTCTGATATTCTTGATCGATTTTGTCGGATATGTAGAAATCTTTGTCGTTATCACAGCGGATCCTCAAAGAAAAAGGTTTTGTATCGTATAAAGTATATACTTCGACTTTCATGTGCTAGAACTTTGGCTCGTAAACATAAAAGTACAGTACGCACTTTTATGCGAAGATTAAGTTCGGGATTCTTAGAAGAATTCTTTTTTGAAGAAGAACAA----GCTCTTTCTTTAATCTTCCTCCAAAGAATCCCCTTTACTTTACAGGGATTACATAG---AGAACGTATTTGGTATTTGGACATTATCCGTATCAA----------------TGATCTAGTGGATCATTCATGATTGTTCATGAGAC-TTTTCATG-----------------AAAAAAAAAGAAAAA------------------------TAAAAGATTCATGAATTTGT-ATTCTGAAATGCTCGTATATCAT----------TAT------ATATCGAATATATC--------------ATCATA---------TTCGTGGTGAAATTCATTGA------------GTAGTCAAAATTCTGAGACTTTCTTC------------------------TCGATATGTAATTAT------------------------------AACTT-CCAAA-TTCAGAGAAACCC-TGGAACTAAAAAAGGGCAATC-CTGAGCCAAATCTTT-GTTTT-------------GAGAGAAAAA------------------TGGATAGGTGCAGAGACTCAA--TGGAAGCTG-TTCTAACGAATG-AAATTGACGACGTGAC-GTTAGTAGCTAAAATC----------------------------------------CA-TTATAGCTACGTATACATATTGACATAGCAAACGATTAATCACAACTCGAATCTTAT-----TATC----GAATCC------TCTTTTGTATCTATTTTGTCTCTCTATACTCTATCTAT---------ATATGAGA-ATAGAAATCTTCTAATCT------------------------------TTTAATTCTATTATGAAT---------TCATTATAATAATTCGAAAGATAGAGATC------------------AAAAAATATATGG----------AAAATT---------------------------GAAGTGG--------AAAAAAG------ATTCGAATATTCAGTGATCAAAAGATTCATTCCAGAGTTTCATAGATCTTTTGATGATTAATCGGACGAGAATAAAGAGAGAGTCCCATTTTACATGTC-----AAT-----ACCGACAACAATGAAATTTATAGTAAGAGGAAAATCCGTCGAATTTTCAAATCGTGAGGGTTCGAGTCCCT-CTATCCCCAAGAAAAAGCCC-ATTTTATTCTACTTCCTCGCTCTTTATTTATCCTCCTCCTATTTTTTTATTCTTCTTTTTTTTTTCATCATCGGCTCAGTTCAAA-------------------------TATAGTACGATGCCTATATAAATGTACATATATGTTCAAAGAATCTCCGTTATTGAATAATTCACAG---------CTTACATTTAATTTACAAAGAAAGTCTTCTTTTTTAAGATCTATAAGACT-----------------------------TTCTTTTTTAGTTCTTTTCATTGACTTAGATATAAGTACTCGGAT-AGGATGATGCGCGGTAAATGGGTCGGGATAGCTCA
>N_singaporensis
CGTAACAAGGTTTCCGTAGGTGAACCTGCGGAAGGATCATTGTCGAGACCG---ATAATAGATGGAGCGATTCGGAGAACACGTGAAGCATGCACCGGCGAACGCCGGCGCGAGG--TAACCG-TCGCCTTCGTCGCCACGCCCC-------GGCGGGGC-GCGATGGGTGCCGGTGCG-AAACATGAGCCGGCGCGGAATAGCGCCAAGGGAA--TATGCGAGCACGAGCC--GCCAGACGGT-TTCGTGGCGTGG-CGCGACGTGT-CGCGC-CCGA-TGGATCGACATGACTCTCGGCAATGGATATCTCGGCTCTCGCATCGATGAAGAGCGCAGCGAAATGCGATATGTGGTGCGAATTGCAGAATCCCGTGAACCATCGAGTCTTTGAACGCAAGTTGCGCCCGAGGCCCACCGGCCGAGGGCACGCCCGCCTGGGCGCCAAGCATCACGACACTCCGTGCAAAGG---CCCTCCAATCTTTGGATGGGTCGGCC-CGGCATGGACGTGGAGAGTGGCCCGCCGCGCC-CATT---GGCGCGGCGGGCTGAAGGGAGGGCCAT----CGTCTTG-TG-GCGACGGACGTCGA-GGGGTGGATGCAATCCG--CGAGCATGACGTTCGCCGCCGCGAGCCCGGCCCTTGGAGCTC----ATG-GCTCCTGCCGATCCCAGCCC---GTGCACCGCGCCGCGTTCGGT-GCTCGGACCGCGACCCCAGGAT----------------------------------------------------------------------------------------------------------------------------------------------------------------------------------------------------------------------------------------------------------------------------------------------------------------------------------------------------------------------------------------------------------------------------------------------------------------------------------------------------------------------------------------------------------------------------------------------------------------------------------------------------------------------------------------------------------------------------------------------------------------------------------------------------------------------------------------------------------------------------------------------------------------------------------------------------------------------------------------------------------------------------------------------------------------------------------------------------------------------------------------------------------------------------------------------------------------------------------------------------------------------------------------------------------------------------------------------------------------------------------------------------------------------------------------------------------------------------------------------------------------------------------------------------------------------------------------------------------------------------------------------------------------------------------------------------------------------------------------------------------------------------------------------------------------------------------------------------------------------------------------------------------------------------------GAGCCTTGGTATGGAA-CCTGCTAAGTGATAACTT-CCAAA-TTCAGAGAAACCC-CGGAACTAAAAAGGGGCAATC-CTGAGCCAAATCTTT-GTTTT-------------TATAGAAAAAACAA--------------TGGATAGGTGCAGAGACTCAA--TGGAAGCTG-TTCTAACGAATG-AAATTGACTACATGAC-GTTAGTAGCTAAAATA-TTTTTTCTATCGAAATGACAGAAAGGATAACCTTGTATACC-TAATATGTACGTATACATACTGACATAGCAAACGATTAATCACAACCCGAATCTTA------TATC----GAATCC------TATTCTGTATC----------------------TCTAT---------ATAGGAGA-ATAGAAATATTCTCCTCTT---------TTTTATTTCTATTATCTCT-TCTATTTCTATTATTTAT---------TAATTAGAATAATTAGAATGATAGAGATC------------------AAAAAATATATGG----------AAATTT---------------------------GAAGTTG--------AAAAAAT------ATTAGAATATTCAGTGATCA---------------------ATAGATCTTTTGAAGATTAATCGGACGAGAATAAAGAGAGAGTCCCATTTTACATGTC-----AAT-----ACCGACAACAATGAAATTTATAGTAATAGGAAAATCCGTCGAATTTTCAAATCGTGAGGGTTCAAGTCCCT-CTATCCCCAAGAAAAAGCCC-TTTTTATTCTATCTCCTCGCTCTTTATTTATCCTCATCCTA---------------TTCTTTTTTTATCAGTGGCTCAGTTCAAACAAATCCAATCCCATTTG--TTTTGTATAGTATGATGCCTTTACAAATAAACATATATGTTCAAAAATTCTCCGTTATTGAATCATTCACAGCCCATAATCCTTACATTTAATTTACAAATAAAGTCTTCTTTTTGAAGATCTCAGAGATTCAGGGGCTAGGTCCAATTTGTTAAGA-CTTTA-TTTTTAGTTCTTTTCATTGACTTAGATATAAGTATTCGGCT-AGGATGATGCACGGGAAAT-GGTCGGGATAGCTCA
>N_sp_nov_1_YSN1
CGTAACAAGGTTTCCGTAGGTGAACCTGCGGAAGGATCATTGCCGAGACCG--AGAATAGATGGAGGGATT-CGGAGAACACGTGAAGCATGCGCCGGCGAACGTCGGCGCGAGG--GATCCA-CCGCCGTCGTCGCCTCGCCTC-------GGCGGGGA-GCGATGGGTGCCGGTGCG-AAACATGAGCCGGCGCGGAATTGCGCCAAGGGAA--TATACGAGCACGAGCC--GCCAGACGGT-TTCGTGGCGTGG-CGCGACGTGT-CGCGC-CCGA-TGGATCGACATGACTCTCGGCAATGGATATCTCGGCTCTCGCATCGATGAAGAACGCAGCA----------------------------------------------------------------------------------------------------------------------------------------------------------------------------------------------------------------------------------------------------------------------------------------------------------------------------------------------------------------------------------------------------------GAAAAAAGATAGATTTCGACAACAAAACTTCCTATATCCGTTACTCCTTCAGGAGTATATTTACTCACTCGCTCATTATCATAGCTTCAATAGTTTGATTTTTTACGAACCTGCGGAAATTATTGG---------TTATGACAATAAATCTAGTTTAGTACTTGTGAAACGTTTAATTACTCGAATGTATCAA------------------CAGGAATCTTTTTTTTCTTCGGTGAATGATTCTAACCAAAATGAATTTTGGGGGTACAAGAATTCTTTTTCTTCTCATTTATTTTCTAAAAAGGTATCAGAAGGTTTTGGAGTCATTCTGGAAATTCCATTCGCGTTGCGATTAGTATCTTCCCTTGAAGAAAAAAGAATACCAAAATCTCAGAATTTACGATCTATTCATTCAATATTTCCCTTTTTAGAGGATAAATTTTCACATTTAGATTATGTGTCAGATCTACTAATACCCCACCCCATCCATATGGAAATCTTGGTTCAAATCCTTCAATGCTGGATCAAAGATGTTCCTTCTTTGCATTTATTGCGATTGTTTTTCCATGAATATCATAATTTGAATAGTCTCATTACTTCAAAGAAATCT------ATTAACGTATTTTCAAAAAGAAATAAAAGATTCTTTTGGTTCTTATATAATTCTTATGTATATGAATACGAATATTTATTCCTGTTTCTTCGTAAAAAGTCTTCTTATTTAAG-ATCAATATC-TTCTGGAATCTTTCTTGAGCGAACACTTTTATATGGAAAGATC-GAAGATCTTATAATAGTGTGTTGCAATTCTT-TTCAAAGGATTCTATGGTTCCTCAAAGATCCTTTCATACATTATGTTCGATATCAAGGAAAAGCAATTTTGGTTTCAAAAGGAACTCTTATTCTGATGAAGAAATGGAAATTTCATCTTGTGAATTTTTGGCAATCTTATTTTCACTTTTGGTCTCAACCTTATAGGATCCTTATAAAGCAATTACCTAACTATTCCTTCTCTTTTATGGGGTATTTTTCAAGTGTACTAAAAAATCATTTGGTAGTAAGAAATCAAATGCTAGAGAATTCATTTATAATAAAGACTCTATATAATAAATTAGATACTATAGCCCCAGTTATTTCTCTTATTGGATCATTGTCGAAAGCTCAACTTTGTACTGTATTGGGTCATCCTATTAGTAAACCGATATGG-ACCGATTTATCGGATTCTGATATTCTTGATCGATTTTGTCGGATATGTAGAAATATTTGTCGTTATCACAGCGGATCCTCAAATAAACAGATTTTGTATCGTATAAAGTATATACTTCGACTTTCGTGTGCTAAAACTTTGGCTCGTAAACATAAAAGTACAGTACGCACTTTTATGCGAAGATTAGGTTCGAGATTCTTAGAAGAATTTTTTTTGGAAGAAGAACAA----GCTCTTTCTTTAATCTTCCTCCAAAGAATCCCCTTTACTTTACACGGATTACATAG---AGAACGTATTTGGTATTTGGACATTATCCGTATCAA----------------TGATCTGGTGGATCTTTTTTGATTGTTAATGAGAC--------------------------AAAAAAAAA---------------------------------------------TTTGT-ATTCTGAAATGCTCGTATATCGT----------TAT------ATATCGAATATATC--------------ATCATAT-ATCATA-TTCGTGGTGAATTTAACTTA------------GTAGTCAAAATTCTGAGACTTTCTTC------------------------TCAATATGTAATTAT------------GGAAACCTGCTAAGTGATAACTT-CCAAA-TTCAGAGAAACCC-TGGAACTAAAAAGGGGCAATC-CTGAGCCAAATCTTT-GTTTT-------------GATAGAAAAAAA----------------TGGATAGGTGCAGAGACTCAA--TGGAAGCTG-TTCTAACGAATG-AAATTGACTACATGAC-GTTAGTAGCTAAAATA-TTTTTTCTATCGAAATGACAGAAAGGATAACCTTGTATACC-TAAAATGTACGTATACATACTGACATAGCAAACGATTAATCAAAACCCGAATCTTA------TATC----GAATCC------TATTCTGTATC----------------------TCTAT---------ATAGGAGA-ATAGAAATATTCTCATCTT---------TTTTATTTCTATTATCTCT-TCTATTTCTATTATTTAT---------TAATTAGAATAATTAGAATGATAGAGATC------------------AAGAAATATATGG----------AAATTT---------------------------GAAGTTG--AAAAAAAAAAAAT------ATTAGAATATTCAGTGATCA---------------------ATAGATCTTTTGAAGATTAATCGGACGAGAATAAAGAGAGAGTCCCATTTTACATGTC-----AAT-----ACCGACAACAATGAAATTGAGAGTAATAGGAAAAT--------------------------------------------------------------------------------------------------------------------------------------------------------------------------------------------------------------------------------------------------------------------------------------------------------------------------------------------------------------------------------------------------------------------
>N_sp_nov_2_Is38
CGTAACAAGGTTTCCGTAGGTGAACCTGCGGAAGGATCATTGTCGAGACCG--AGAATAGTTGGAGCAATT-CGGAGAACACGTGAAGCATGCGCCGGCGAAAGTCGGCGCGAGG--GAGCCA-CCGCCATCGTCGCCACGCCTC-------GGCGGGGC-GCGATGGGTGCCGGTGCG-AAACATGAGCCGGCGCGGAATTGCGCCAAGGGAAAATATGCGAGCACGAGCC--GCCAGGCGGT-TTCGTGGCGCGG-CGCGACGTGT-CGCGC-CCGA-TGGATCGACATGACTCTCGGCAATGGATATCTCGGCTCTCGCATCGATGAAGAACGCAGCA----------------------------------------------------------------------------------------------------------------------------------------------------------------------------------------------------------------------------------------------------------------------------------------------------------------------------------------------------------------------------------------------------------GAAAAAAGATAGATTTCGACAACAAAACTTCCTATATCCGTTACTCCTGAAGGAGTATATTTACTCACTCGCTCATTATCATAGCTTCAATAGTTTGATTTTTTACGAACCTGCGGAAATTATTGG---------TTATGACAATAAATCTAGTTTAGTACTTGTGAAACGTTTAATTACTCGAATGTATCAA------------------CAGGAATCTTTTTTTTCTTCGGTGAATGATTCTAACCAAAATGAATTTTGGGGGTACAAGAATTCTTTTTCTTCTCATTTATTTTCTAAAAAGGTATCAGAAGGTTTTGGAGTCATTCTGGAAATTCCATTCGCGTTGCGATTAGTATCTTCCCTTGAAGAAAAAAGAATACCAAAATCTCAGAATTTACGATCTATTCATTCAATATTTCCCTTTTTAGAGGATAAATTTTCACATTTAGATTATGTGTCAGATCTACTAATACCCCACCCCATCCATATGGAAATCTTGGTTCAAATCCTTCAATGCTGGATCAAAGATGTTCCTTCTTTGCATTTATTGCGATTGTTTTTCCATGAATATCATAATTTGAATAGTCTCATTACTTCAAAGAAATCT------ATTAACGTATTTTCAAAAAGAAAGAAAAGATTATTTTGGTTCTTATATAATTCTTATGTATATGAATACGAATATTTATTCTTGTTTCTTCGTAAAAAGTCTTCTTATTTAAG-ATCAATATC-TTATAGAATCTTTCTTGAGCGAACACTTTTATATGGAAAAATC-AAATATCTTATAATAGTGTGTTGCAATTCTT-TTCAAAGGGTTCTATGGTTCCTCAAAGATCCTTTCATACATTATGTTCGATATCAAGGAAAAGCAATTTTGGTTTCAAAAGGAACTCTTATTCTGATGAAGAAATGGAAATTTCATCTTGTGAATTTTTGGCAATCTTATTTTCACTTTTGGTCTCAACCTTATAGGATCCTTATAACGCAATTACCTAACTATTCCTTCTCTTTTATGGGGTATTTTTCAAGTGTACTAAAAAATCATTTGGTAGTAAGAAATCAAATGCTAGAGAATTCATTTATAATAAATACTCTATCTAATAAATTAGATACTATAGCCCCAGTTATTTCTCTTATTGGATCATTGTCGAAAGCTAAACTTTGTACTGTATTGGGTCATCCTATTAGTAAACCGATCTGG-ACCGATTTATCGGATTCTGATATTCTTGATCAATTTTGTCGGATATGTAGAAATCTTTGTCGTTATCACAGCGGATCCTCAAATAAACAGATTTTGTATCGTATAAAGTATATACTTCGACTTTCGTGTGCTAAAACTTTGGCTCGTAAACATAAAAGTACAGTACGTACTTTTATGCGAAGATTAGGTTCGAGATTCTTAGAAGAATTTTTTTTGGAAGAAGAACAA----GCTCTTTCTTTAATCTTCCTCCAAAGAATCCCTTTTACTTTACACGGATTACATAG---AGAACGTATTTGGTATTTGGACATTATCCGTATCAA----------------TGATCTGGTGGATCTTTCTTGATTGTTAATGAGACTTTTTCATG-----------------AAAAAAAA----------------------------------------------TTTGT-ATTCTGAAATGCTCGTATATCGT----------TAT------ATATCGAATATATC--------------ATCATAT-ATCATATTTCGTGGTGAAATTAACTTA------------GTAGTCAAAATTCTGAGACTTTCTTC------------------------TCAATATGTAATTAT------------GGAAACCTGCTAAGTGATAACTT-CCAAA-TTCAGAGAAACCC-TGGAACTAAAAAGGGGCAATC-CTGAGCCAAATCTTT-GTTTTTTTTTTTTTTTTTGATAGAAAAAAAA---------------TGGATAGGGGCAGAGACTCAA--TGGAAGCTG-TTCTAACGAATG-AAATTGACTACATGAC-GTTAGTAGCTAAAATA-TTTTTTCTATCGAAATGACAGAAAGGATAACCTTGTATACC-TAATATGTACGTATACATACTGACATAGCAAACGATTAATCACAACCCGAATCTTA------TATT----GAATCC------TATTCTGTATC----------------------TCTAT---------ATAGGAGA-ATAGAAATATTCTCATCTTTTTTATTTCTTTTATTTCTATTATCTCT-TCTATTTCTATTATTTAT---------TAATTCTAATAATTAGAATGATAGAGATC------------------AAAAAATATATGGAAATTTATGGAAATTT---------------------------GAAGTTG--------AAAAAAT------ATTAGAATATTCAGTGATCA---------------------ATAGATCTTTTGAAGATTAATCGGACGAGAATAAAGAGAGAGTCCCTTTTTACATGTC-----AAT-----ACCGACAACAATGAAATTTATAGTAATAGGAAAAT--------------------------------------------------------------------------------------------------------------------------------------------------------------------------------------------------------------------------------------------------------------------------------------------------------------------------------------------------------------------------------------------------------------------
>N_sp_nov_3_Is49
CGTAACAAGGTTTCCGTAGGTGAACCTGCGGAAGGATCATTGTCGAGACCG--AGAATAGATGGAACGATT-CGGAGAACACGTGAAGCATGCGCCGGCGAACGTCGGCGCGAAG--GAACCA-CCGCCATCGTCGCCACGCCTC-------GGCGGGGC-GCGATGGATGCCGGTGCG-AAACATGAGCCGGCGCGGAATTGCGCCAAGGTAA--TATGCGAGCACGAGCC--GCCTGACGGT-TTCGTGGCGTGG-CGCGACATGT-CGCGC-CCGA-TGGATCGACATGACTCTCGGCAATGGATATCTCGGCTCTCGCATCGATGAAGAACGCAGCA----------------------------------------------------------------------------------------------------------------------------------------------------------------------------------------------------------------------------------------------------------------------------------------------------------------------------------------------------------------------------------------------------------GAAAAAAGATAGATTTCGACAACAAAACTTCCTATATCCGTTATTCCTGAAGGAGTATATTTACTCACTCGCTCATTATCATAGCTTCAATAGTTTGATTTTTTACGAACCTGCGGAAATTATTGG---------TTATGACAATAAATCTAGTTTAGTACTTGTGAAACGTTTAATTACTCGAATGTATCAA------------------CAGGAATCTTTTTTTTATTCGGTGAATGATTCTAACCAAAATGAATTTTGGGGGTACAAGAATTCTTTTTCTTCTCATTTATTTTATAAAAAGGTATCAGAAGGTTTTGGAGTCATTCTGGAAATTCCATTCGCGTTGCAATTAGTATCTTCCCTTGAAGAAAAAAGAATACCAAAATCTCAGAATTTACGATCTATTCATTCAATATTTCCCTTTTTAGAGGATAAATTTTCACATTTAGATTATGTGTTAGATCTACTAATACCCCACCCCATCCATATGGAAATCTTGGTTCAAATCCTTCAATGCTGGATCAAAGATGTTCCTTCTTTGCATTTATTACGATTGTTTTTCCATGAATATCATAATTTGAATAGTCTCATTACTTCAAAGAAATCT------ATTAACGTATTTTCAAAAAGAAATAAAAGATTCTTTTGGTTCTTATATAATTCTTATGTATATGAATACGAATATTTATTCCTGTTTCTTCGTAAAAAGTCTTCTTATTTAAG-ATCAATATC-TTCTGGAATCTTTCTTGAGCGAACACTTTTATATGGAAAAATC-AAATATCTTATAATAGTGTGTTGCAATTCTT-TTCAAAGGATTCTATGGTTCCTCAAAGATCCTTTCATACATTATGTTCGATATCAAGGAAAAGCAATTTTGGTTTCAAAAGGAACTCTTATTCTGATGAAGAAATGGAAATTTCATCTTGTGAATTTTTGGCAATCTTATTTTCACTTTTGGTCTCAACCTTATAGGATCCTTATAAAGCAATTACCTAACTATTCCTTCTCTTTTATGGGGTATTTTTCAAGTGTACTAAAAAATCATTTGGTAGTAAGAAATCAAATGCTAGAGAATTCATTTATAATAAAGACTCTATATAATAAATTAGATACTATAGCCCCAGTTATTTCTCTTATTGGATCATTGTCGAAAGCTCAACTTTGTACTGTATTGGGTCATCCTATTAGTAAACCGATCTGG-ACCGATTTATCGGATTCTGATATTCTTGATCAATTTTGTCGGATATGTAGAAATCTTTGTCGTTATCACAGCGGATCCTCAAATAAACAGATTTTGTATCGTATAAAGTATATACTTCGACTTTCGTGTGCTAAAACTTTGGCTCGTAAACATAAAAGTACAGTACGCACTTTTATGCGAAGATTAGGTTCGAGATTCTTAGAAGAATTTTTTTTGGAAGAAGAACAA----GCTCTTTCTTTAATCTTCCTCCAAAGAATCCCCTTTACTTTATACGGATTACATAG---AGAACGTATTTGGTATTTGGACATTATCCGTATCAA----------------TGATCTGGTGGATCTTTCTTGATTGTTAATGAGACTTTTTCATG-----------------AAAAAAAAA---------------------------------------------TTTGT-ATTTTGAAATGCTCGTATATCGT----------TAT------ATATCGACTATATC--------------ATCATAT-ATCATA-TTCGTGGTGAAATTAACTTA------------GTAGTCAAAATTCTGAGACTTTCTTC------------------------TCAATATGTAATTAT------------GGAAACCTGCTAAGTGATAACTT-CCAAA-TTCAGAGAAACCC-CGGAACTAAAAAGGGGCAATC-CTGAGCCAAATCTTT-GTTTT-------------TATAGAAAAAACAA--------------TGGATAGGTGCAGAGACTCAA--TGGAAGCTG-TTCTAACGAATG-AAATTGACTACATGAC-GTTAGTAGCTAAAATA-TTTTTTCTATCGAAATGACAGAAAGGATAACCTTGTATACC-TAATATGTACGTATACATACTGACATAGCAAACGATTAATCACAACCCGAATCTTA------TATC----GAATCC------TATTCTGTATC----------------------TCTAT---------ATAGGAGA-ATAGAAATATTCTCCTCTT---------TTTTATTTCTATTATCTCT-TCTATTTCTATTATTTAT---------TAATTAGAATAATTAGAATGATAGAGATC------------------AAAAAATATATGG----------AAATTT---------------------------GAAGTTG--------AAAAAAT------ATTAGAATATTCAGTGATCA---------------------ATAGATCTTTTGAAGATTAATCGGACGAGAATAAAGAGAGAGTCCCATTTTACATGTC-----AAT-----ACCGACAACAATGAAATTTATAGTAATAGGAAAAT--------------------------------------------------------------------------------------------------------------------------------------------------------------------------------------------------------------------------------------------------------------------------------------------------------------------------------------------------------------------------------------------------------------------
>N_sp_nov_4_Y1746
CGTAACAAGGTTTCCGTAGGTGAACCTGCGGAAGGATCATTGTCGAGACCG--ATAATAGATGGAGCGATT-CCGGGAACACGTGAAGCATGCGCCGGCGAACGTCGGCGCGAGG--TAACCG-TCGCCGTCGTCGCCACGCCTC-------GGCGGGGC-GCGATGGGTGCCGGTGCG-AAACATGAGCCGGCGCGGAATTGCGCCAAGGGAA--TATGCGAGCACGAGCC--GCCGGACGGC-TTCGTGGCGTGG-CGCGACGTGT-CGCGC-CCGA-TGGATCGACACGACTCTCGGCAATGGATATCTCGGCTCTCGCATCGATGAAGAGCGCAGCGAAATGCGATATGTGGTGCGAATTGCAGAATCCCGTGAACCATCGAGTCTTTGAACGCAAGTTGCGCCCGAGGCCCACCGGCCGAGGGCACGCCCGCCTGGGCGCCAAGCATCGCGACACTCCGTGCAAAGG---CCCCCCAATCTTCGGATGGGTCGGCCCCGGCATGGACGTGGAGAGTGGCCCGCCGCGCC-CATT---GGCGCGGCGGGCTGAAGGGAGGGCCAT----CGTCCTG-TG-GCGGCGGACGTCGA-GGGGTGGATGCAATCCG--CGAGCATGGCGTGCGCCGCCGCGAGCCCGGCCCTTGGAGCTC----ACGCGCTCCTGCCGATCCCAGCCC---GTGC-----GCCGCGTTCGGT-GCTCGGACCGCGACCCCAGGATGAAAAAAGATATATTTCGACAACAAAACTTCCTATATCCGTTACTCCTGAAGGAGTATATTTACTCACTCGCTCATTATCATAGCTTCAATAGTTTGATTTTTTACGAACCTGCGGAAATTATTGG---------TTATGACAATAAATCTAGTTTAGTACTTGTGAAACGTTTAATTACTCGAATGTATCAA------------------CAGGAATCTTTTTTTTCTTCGGTGAATGATTCTAACAAAAATTCATTTTGGGGGTACAAGAATTCTTTTTCTTCTCATTTATTTTATAAAAAGGTATCAGAAGGTTTTGGAGTCATTCTGGAAATTCCATTCGCGTTGCAATTAGTATCTTCCCTTGAAGAAAAAAGAATACCAAAATCTCAGAATTTACGATCTATTCATTCAATATTTCCCTTTTTAGAGGATAAATTTTCACATTTAGATTATGTGTCAGATCTACTAATACCCCACCCCATCCATATGGAAATCTTGGTTCAAATCCTTCAATGCTGGATCAAAGATGTTCCTTCTTTGCATTTATTGCGATTGTTTTTCCATGAATATCATAATTTGAATAGTCTCATTACTTCAAAGAAATCT------ATTAACGTATTTTCAAAAAGAAATAAAAGATTCTTTTGGTTCTTATATAATTCTTATGTATATGAATACGAATATTTATTCCTGTTTCTTCGTAAAAAGTCTTCTTATTTAAG-ATCAATATC-TTCTGGAATCTTTCTTGAGCGAACACTTTTATATGGAAAAATC-AAATATCTTATAATAGTGTGTTGCAATTCTT-TTCAAAGGATTCTATGGTTCCTCAAAGATCCTTTCATACATTATGTTCGATATCAAGGAAAAGCAATTTTGGTTTCAAAAGGAACTCTTATTCTGATGAAGAAATGGAAATTTCATCTTGTGAATTTTTGGCAATCTTATTTTCACTTTTGGTCTCAACCTTATAGGATCCTTATAAAGCAATTACCTAACTATTCCTTCTCTTTTATGGGGTATTTTTCAAGTGTACTAAAAAATCATTTGGTAGTAAGAAATCAAATGCTAGAGAATTCATTTATAATAAAGACTCTATATAATAAATTAGATACTATAGCCCCAGTTATTTCTCTTATTGGATCATTGTCGAAAGCTCAACTTTGTACTGTATTGGGTCATCCTATTAGTAAACCGATCTGG-ACCGATTTATCGGATTCTGATATTCTTGATCGATTTTGTCGGATATGTAGAAATCTTTGTCGTTATCACAGCGGATCCTCAAATAAACAGATTTTGTATCGTATAAAGTATATACTTCGACTTTCATGTGCCAAAACTTTGGCTCGTAAACATAAAAGTACAGTACGCACTTTTATGCGAAGATTAGGTTCGAGATTCTTAGAAGAATTTTTTTTGGAAGAAGAACAA----GCTCTTTCTTTAATCTTCCTCCAAAGAATCCCCTTTACTTTACACGGATTACATAG---AGAACGTATTTGGTATTTGGACATTATCCGTATCAA----------------TGATCTGGTGGATCTTTCTTGATTGTTAATGAGACTTTTTCATG-----------------AAAAAAAAAAAAAGA---------------------------------------TTTGT-ATTTTGAAATGCTCGTATATCGT----------TAT------ATATCGACTATATC--------------ATCATAT-ATCATA-TTCGTGGTGAAATTAACTTA------------GTAGTCAAAATTCTGAGACTTTTTTC------------------------TCAATATGTAATTAT-----------------------------------------------------------------------------------------------------------------------------------------------------------------------------------------------------------------------------------------------------------------------------------------------------------------------------------------------------------------------------------------------------------------------------------------------------------------------------------------------------------------------------------------------------------------------------------------------------------------------------------------------------------------------------------------------------------------------------------------------------------------------------------------------------------------------------------------------------------------------------------------------------------------------------------------------------------------------------------------------------------------------------------------------------------------------------------------------------------------------------------------------------------------------------------------------------
>N_sp_nov_5_Y1022
CGTAACAAGGTTTCCGTAGGTGAACCTGCGGAAGGATCATTGTCGAGACCG--ATAATAGATGGAGCGATT-CGGAGAACACGTGAAGCATGCGCCGGCGAACGCCGGCGCGAGG--TAACCG-TCGCCGTCGTCGCCACGCCTC-------GGCGGGGC-GCGATGGGCGCCGGTGCG-AAACATGTGCCGGCGCGGAACTGCGCCAAGGGAA--TATGCGAGCACGAGCC--GCCAGACGGT-TACGTGGCGTGG-CGCGACGTGT-CGCGC-CCGA-TGGATCGACATGACTCTCGGCAATGGATATCTCGGCTCTCGCATCGATGAAGAACGCAGCA----------------------------------------------------------------------------------------------------------------------------------------------------------------------------------------------------------------------------------------------------------------------------------------------------------------------------------------------------------------------------------------------------------GAAAAAAGATAGATTTCGACAACAAAACTTCCTATATCCGTTACTCCTGAAGGAGTATATTTACTCACTCGCTCATTATCATAGCTTCAATAGTTTGATTTTTTACGAACCTGTGGAAATTATTGG---------TTATGACAATAAATCTAGTTTAGTACTTGTGAAACGTTTAATTACTCGAATGTATCAA------------------CAGGAATCTTTTTTTTCTTCGGTGAATGATTCTAACCAAAATTCATTTTTGGGGTACAAGAATTCTTTTTCTTCTCATTTATTTTATAAAAAGGTATCAGAAGGTTTTGGAGTCATTCTGGAAATTCCATTCGCGTTGCAATTAGTATCTTCCCTTGAAGAAAAAAGAATACCAAAATCTCAGAATTTACGATCTATTCATTCAATATTTCCTTTTTTAGAGGATAAATTTTCACATTTAGATTATGTGTCAGATCTACTAATACCCCACCCCATCCATATGGAAATCTTGGTTCAAATCCTTCAATGCTGGATCAAAGATGTTCCTTCTTTGCATTTATTGCGATTGTTTTTCCATGAATATCATAATTTGAATAGTCTCATTACTTCAAAGAAATCT------ATTAACGTATTTTCAAAAAGAAATAAAAGATTCTTTTGGTTCTTATATAATTCTTATGTATATGAATACGAATATTTATTCCTGTTTCTTCGTAAAAAGTCTTCTTATTTAAG-ATCAATATC-TTCTGGAATCTTTCTTGAGCGAACACTTTTATATGGAAAAATC-GAATATCTTATAATAGTGTGTTGCAATTCTT-TTCAAAGGATTCTATGGTTCCTCAAAGATCCTTTCATACATTATGTTCGATATCAAGGAAAAGCAATTTTGGTTTCAAAAGGAACTCTTATTCTGATGAAGAAATGGAAATTTCATCTTGTGAATTTTTGGCAATCTTATTTTCACTTTTGGTCTCAACCTTATAGGATCCTTATAAAGCAATTACCTAACTATTCCTTCTCTTTTATGGGGTATTTTTCAAGTGTACTAAAAAATCATTTGGTAGTAAGAAATCAAATGCTAGAGAATTCATTTATAATAAAGACTCTATATAATAAATTAGATACTATAGCCCCAGTTATTTCTCTTATTGGATCATTGTCGAAAGCTCAACTTTGTACTGTATTGGGTCATCCTATTAGTAAACCGATCTGG-ACCGATTTATCGGATTCTGATATTCTTGATCGATTTTGTCGGATATGTAGAAATCTTTGTCGTTATCACAGCGGATCCTCAAATAAACAGATTTTGTATCGTATAAAGTATATACTTCGACTTTCGTGTGCTAAAACTTTGGCTCGTAAACATAAAAGTACAGTACGCACTTTTATGCGAAGATTAGGTTCAAGATTCTTAGAAGAATTTTTTTTGGAAGAAGAACAA----GCTCTTTCTTTAATCTTCCTCCAAAGAATCCCCTTTACTTTACACGGATTGCATAG---AGAACGTATTTGGTATTTGGACATTATCCGTATCAA----------------TGATCTGGTGGATCTTTCTTGATTATTAATGAGACTTTTTCATA-----------------AAAAAAAAAGAAAAAAAGAAAAAAAAAA--------------------------TTTGT-ATTTTGAAATGCTCGTATATCGT----------TAT------ATATCGACTATATC--------------ATCATAT-ATCATA-TTCGTGGTGAAATTAACTTA------------GTAGTCAAAATTCTGAGACTTTCTTC------------------------TCAATATGTAATTAT------------GGAAACCTGCTAAGTGATAACTT-CCAAA-TTCAGAGAAACCC-TGGAACTAAAAAGGGGCAATC-CTGAGCCAAATCTTT-GTTTT-------------GATAGAAAAAAAA---------------TGGATAGGTGCAGAGACTCAA--TGGAAGCTG-TTCTAACGAATG-AAATTGACTACATGAC-GTTAGTAGCTAAAATA-TTTTTTCTATCGAAATGACAGAAAGGATAACCTTGTATACC-TAATATGTACGTATACATACTGACATAGCAAACGATTAATCACAACCCGAATCTTA------TATC----AAATCC------TATTCTGTATC----------------------TCTAT---------ATAGGAGA-ATATAAATATTCTCATCTT---------TTTTATTTCTATTATCTCT-TCTATTTCTATTATTTAT------------------TAATTAGAATGATAGAGATC------------------AAAAAATATATGG----------AAATTT---------------------------GAAGTTG--------AAAAAAT------ATTAGAATATTCAGTGATCA---------------------ATAGATCTTTTGAAGATTAATCGGACGAGAATAAAGAGAGAGTCCCATTTTACATGTC-----AAT-----ACCGACAACAATGAAATTTATAGTAATAGGAAAAT--------------------------------------------------------------------------------------------------------------------------------------------------------------------------------------------------------------------------------------------------------------------------------------------------------------------------------------------------------------------------------------------------------------------
>N_sp_nov_6_NF
CGTAACAAGGTTTCCGTAGGTGAACCTGCGGAAGGATCATTGTCGAGATCG---AAAGAGACGGCGCGACT-CGGAGAACGCGTGATGTATGCCGCGGCAGTCAGTGCAGCGGAA--TTACCG-CCCGATTCGTCGCCGCGTCGC-------ATCGGGGC-GCGAATGAGGTGGGTATGAAAACTTGAGCGGGCGCAGTTACGCGCCAAGGGAA-AAATTCAAAAGCGGGCCCAGCGGGCTGGGCCCCGCCGAGCAGCCCCGCTGAGG-CGTGG-CTGC-TGGATCGACACGACTCTCGGCAATGGATATCTCGGCTCTCGCATCGATGAAGAACGCAG------------------------------------------------------------------------------------------------------------------------------------------------------------------------------------------------------------------------------------------------------------------------------------------------------------------------------------------------------------------------------------------------------------GAAAAAAGATATATTTTGGCAGCAAGACTTCCTATATCCGCTACTCCTTCAGGAGTCTATTTACTCACTTGCTCATTATCAGAGCTTCAATAGCTTGATTTTTTACGAACCTGTGGAAATTATTGG---------TCATGACAATAAATCTAGTTTAGTACTTGTGAAACGTTTAATTACTCGAATGTATCAA------------------CAGGGATCTTTTATTTCTTCGGTAAATGATTCTAACCAAGATGGATTTTTGGGACACAAGGATCCTTTTTCTTCTCATTTCTCTTCTAAAATGGTATCAGAAGGTTTTGGAGTCATTCTAGAAATCCCATTCGCGTTGCGATTCTTATCTTCTCTTGAAGAAAAAAGAAGACCAAGATCTCAGAATTTACGATCTATTCATTCAATATTTCCATTTTTAGAGGATAAATTCTTACATCTAAATCATGTGTTAGATCTACTAATACCCCATCCCATCCATCTGGAAATCTTGGTTCAAATCCTTCAATGCTGGATCAAAGATGTTCCTTCTTTGCATTTATTGCGATTGTTTTTCCACGAATATCATAATTTGAATAGTTTCATTACTTCAAAGAGATCC------ATTTACGCCTTTTCAAAAAGGAATAAAAGATTCTTTTGGTTCTTACATAATTATTATGTATATGAATACGAATATCTATTCCTGTTTCTTCGTAAACAGTCTTCTTATTTAAG-ATCAATATC-TTCTGGAGTCTTTCTTGAGCGAACACATTTCTATGGAAAAATA-GAATATCTTATAGTAGTGTTTTGTAATTCTT-TTCAGAGGATCCTATGGTTCCTCAAAGATCCTTTCATACATTATGTTCGATTTCAAGGAAAAGCAATTTTGGTTTCAAAAGGGACTCTTATTTTGATGAAGAAATGGAAATCTCATCTTGTGAATTTTTGGCAATTTTATTTTCACTTTTGGTCTCAACCTTATAGGATCCATATAAAGCAATTACCCAACTATTCTTTCTCTTTTTTGGGGTATTTTTCAAGTGTGATAAAAAATCATTTGATAGTAAGAAATCAAATGCTAGAGAATTCATTTATAATAAATACTCTGACTAATAAATTAGATACCATAGCCCCAGTTATTTCTCTTATTGGATCATTGTCAAAAGCTCAATTTTGTACTGTATTGGGTCATCCTATTAGTAAACCGATCTGG-ACCGATTTATCGGATTCTGATATTCTTGATCGATTTTGTCGGATATGTAGAAATCTTTGTCGTTATCACAGTGGATCTTCAAATAAACAGATTTTGTATCGTATAAAGTATATACTTCGACTTTCGTGTGCTAGAACTTTGGCTCGTAAACATAAGAGTACAGTACGCACTTTTATGCGAAGATTAGGTTCGGGATTCTTAGAAGAATTCTTTTTGGAAGAAGAACAA----GCTCTTTCTTTAACCTTCCTCCAAAGAATCCCCTTTACTTTACACGGATTACATAG---AGAACGTATTTGGTATTTGGACATTATCCGTATAAA----------------TGATCTAGTGGATCATTCATGATTGTTCATGGGACTTCTTCATGATAATAAT---------AAAAAAAAAAAAAA------------------------------GATTCAAGAATTTGT-ATTCTGAAATGCTCGTATATCAT----------TCTATATTTATATCGAATATATC--------------ATCATA---------TTCGT---------AACTGA------------GTAGTCAAAATTCTTAGACTTTTTT-------------------------TCAATATGTAATTAT------------GGAAACCTGCTGAGTGCTAACTT-CCAAA-TTCAGAGAAACCC-TGGAACTAAGAATGGGCAATC-CTGAGCCAAATCCTT-GTTTT-------------GAGAGAAAAAAAA---------------TGGATAGGTGCAGAGACTCAA--TGGAAGCTG-TTCTAACGAATG-AAATTGATTACGTGAC-GCTCGTAGCTAAGATC-TTTTTTCTATCGAAATGACAGAAAGGATAACCTTATATACC-TAATACGCACGTATACATACTGACATAGCAAACGATTAATCACAACCCGAATCTTA------TATC----GAATCC------TATTCCGTATC----------------------TCTAG---------ATATGAGA-ATAGAAACCTTCTAATCT------------------------------TTTCTTTCTATTATTTAT---------CAATTAGAATGATAGAGATCA-AGAGATC------------------AAAAGATATATGA----------AAAATC---------------------------GAAGTTG--------AAAAAAG------ATTCGAATATTTAGTGATAAAATGATTCATTCCAGAGTTGAATAGATCTTTTGAAGATTAATCGGACGAGAATAAAGAGAGAGTCCCTTTTTACATGTC-----AAT-----ACCGACAACAATGAAATTTATAGTAAGAGGAAAAT--------------------------------------------------------------------------------------------------------------------------------------------------------------------------------------------------------------------------------------------------------------------------------------------------------------------------------------------------------------------------------------------------------------------
>N_stolziana_SG016
-------------------------------------------------------------------------------------------------------------------------------------------------------------------------------------------------------------------------------------------------------------------------------------------------------------------------------------------------------------------------------------------------------------------------------------------------------------------------------------------------------------------------------------------------------------------------------------------------------------------------------------------------------------------------------------------------------------------------------------------------------------------------------------------------------------------------------------------------------------------------------------------------------------------------------------------------------------------------------------------------------------------------------------------------------------------------------------------------------------------------------------------------------------------------------------------------------------------------------------------------------------------------------------------------------------------------------------------------------------------------------------------------------------------------------------------------------------------------------------------------------------------------------------------------------------------------------------------------------------------------------------------------------------------------------------------------------------------------------------------------------------------------------------------------------------------------------------------------------------------------------------------------------------------------------------------------------------------------------------------------------------------------------------------------------------------------------------------------------------------------------------------------------------------------------------------------------------------------------------------------------------------------------------------------------------------------------------------------------------------------------------------------------------------------------------------------------------------------------------------------------------------------------------------------------------------------------------------------------------------------------------------------------------------------------------------------GGGCCTTGGTATGGAAACCTGCTAAGTGGTAACTT-CCAAA-TTCAGAGAAACCC-TGGAACTAAAAAAGGGCAATC-CTGAGCCAAATCTTT-GTTTT-------------GAGAGAAACAA-----------------TGGATAGGTGCAGAGACTCGA--TGGAAGCTG-TTCTAACGAATG-AAATTGACGACGTGAC-GTTAGTAGCTAAAATC-ATTTTTCTATCAAAATGACAGAAAGGATAACTTTATATACC-TCATACGTACGTATACATATTTACATAGCAAACGATTAATCACAAACCGAATCTTAT-----TATCGAATGAATCC------TCCTTTGTATCTATTTTGTCTCTCTATAC----TCTAT---------ATATGAGA-GTAGAAATCTTCTAATCT------------------------------TTTATTTCTATTATTTATTAATTAG--TAATTAGAATAATTAGAATGATAGAGATC------------------AAAAAAGATATGG----------AAAAAG---------------------------GAAGTTG--------AAAAAAG------ATTCGAATATTCAGTGATCAAATGACTCATTCCAGAGTTTAATAGATCTTTTGAAGATTAATCGGACGAGAATAAAGAGAGAGTCCCATTTTACATGTC-----AAT-----ACCGACAACAATGAAATTTATAGTAAGAGGAAAATCCGTCGAAATTTCAAATCGTGAGGGTTC----------------------------------------------------------------------------------------------------------------------------------------------------------------------------------------------------------------------------------------------------------------------------------------------------------------------------------------------------------------------------------------
>N_tahanshanensis_K210928
CGTAACAAGGTTTCCGTAGGTGAACCTGCGGAAGGATCATTGTCGAGACCGCGAGAATAGATGGAACGATT-CGGAGAACACGTGAAGCATGCGTCGGCGAACGTCGGCGCGGGG--GAACCA-TCGCCATCATCGCCACGCCTC-------GGCGGGGC-GCGATGGGTGGCGGTGCG-AAACATGAGCCGGCGCAGAATTGCGCCAAGGGAA--TATGCGAGCACGAACC--GCCCGACGGT-TTCGTGGAGTGG-CGCGACATTT-CGCGC-CCGA-TGGATCGACATGACTCTCGGCAATGGATATCTCGGCTCTCGCATCGATGAAGAGCGCAGCGAAATGCGATATGTGGTGCGAATTGCAGAATCCCGTGAACCATCGAGTCTTTGAACGCAAGTTGCGCCCGAGGCCCACCGGCCGAGGGCACGCCCGCCTGGGCGCCAAGCATCGCGACACTCCATGCAAAGG---CCCTCCAATCTTCAGATGGGTTGGCCCCGGCACGGACGTGGAGAGTGGCCCGCCGTGCC-CATT---GGCGCGGCGGGCTGAAGGGAGGGCCAT----CGTCTTG-TG-GCGACGGACGTCGA-GGGGTGGATGCTATCCG--CGAGCACGGCGTGCGCCGCCGCGAGCCATGCCCTTGGAGCTC----ATGCGCTCCAGACGATCCCTGCCC---GTGCACCGCGTCGCGTTCGGT-GCTCGGACCGCGACCCCAGGATGAAAAAAGATAGATTTCGACAACAAAACTTCCTATATCCGTTACTCCTTCAGGAGTATATTTACTCACTCGCTCATTATCATAGCTTCAATAGTTTGATTTTTTACGAACCTGCGGAAATTATTGG---------TTATGACAATAAATCTAGTTTAATACTTGTGAAACGTTTAATTACTCGAATGTATCAA------------------CAGGAATCTTTTTTTTATTCGGTGAATGATTCTAACCAAAATTCATTTTGGGGGTACAAGAATTCTTTTTCTTCTCATTTATTTTCTAAAAAGGTATCAGAAGGTTTTGGAGTCATTCTGGAAATTCCATTCGCGTTGCGATTAGTATCTTCCCTTGAAGAAAAAAGAATACCAAAATCTCAGAATTTACGATCTATTCATTCAATATTTCCTTTTTTAGAGGATAAATTTTCACATTTAGATTATGTGTCAGATTTACTAATACCCCACCCCATCCATATGGAAATCTTGGTTCAAATCCTTAAATGCTGGATCAAAGATGTTCCTTCTTTGCATTTATTGCGATTGTTTTTCCATGAATATCATAATTTGAATAGTCTCATTACTTCGAAGAAATCT------ATTAACGTATTTTCAAAAAGAAATAAAAGATTCTTTTGGTTCTTATATAATTCTTATGTATATGAATACGAATATTTATTCCTGTTTCTTCGTAAAAAGTCTTCTTATTTAAG-ATCAATATC-TTCTGGAATCTTTCTTGAGCGAACACTTTTATATGGAAAAATC-GAATATCTTATAATAGTGTGTTGCAATCCTT-TTCAAAGGATTCTATGGTTCCTCAAAGATCCTTTCATACATTATGTTCGATATCAAGGAAAAGCAATTTTGGTTTCAAAAGGAACTCTTATTCTGATGAAGAAATGGAAATTTCATCTTGTGAATTTTTGGCAATCTTATTTTCACTTTTGGTCTCAACCTTATAGGATCCTTATAAAGCAATTACCTAACTATTCCTTCTCTTTTATGGGGTATTTTTCAAGTGTACTAAAAAATCATTTGGTAGTAAGAAATCAAATGCTAGAGAATTCATTTATAATAAAGACTCTATATAATAAATTAGATACTATAGTCCCAGTTATTTCTCTTATTGGATCATTGTCGAAAGCTCAACTTTGTACTGTATTGGGTCATCCTATTAGTAAACCGATCTGG-ACCGATTTATCGGATTCTTATATTCTTGATCGATTTTGTCGGATATGTAGAAATCTTTGTCGTTATCACAGCGGATCCTCAAATAAACAGATTTTGTATCGTATAAAGTATATACTTCGACTTTCGTGTGCCAAAACTTTGGCTCGTAAACATAAAAGTACAGTACGCACTTTTATGCGAAGATTAGGTTCGAGATTCTTAGAAGAATTTTTTTTGGAAGAAGAACAA----GCTCTTTCTTTAATCTTCCTCCAAAGAATCCCCTTTACTTTACACGGATTACATAGAGAAGAACGTATTTGGTATTTGGACATTATCCGTATCAA----------------TGATCTGGTGGATCTTTCTTGATTGTTAATGAGACTTTTTAATG-----------------AAAAAAAAA---------------------------------------------TTTGT-ATTCTGAAATGCTCGTATATCGT----------TAT------ATATCGAATATATC--------------ATCATAT-ATCATA-TTCGTGGTGAAATTAACTTA------------GTAGTCAAAATTCTGAGACTTTCTTCTCAATATGTAATTATTTCAATATTTCAATATGTAATTATGAGCCTTGGTATGGAAACCTGCTAAGTGATAACTT-CCAAA-TTCAGAGAAACCC-TGGAACTAAAAAGGGGCAATC-CTGAGCCAAATCTTT-GTTTT-------------GATAGAAAAAA-----------------TGGATAGGTGCAGAGACTCAA--TGGAAGCTG-TTCTAACGAATG-AAATTGACTACATGAC-GTTAGTAGCTAAAATA-TTTTTTCTATCGAAATGACAGAAAAGATAACCTTGTATACC-TAATATGTACGTATACATACTGACATAGCAAACGATTAATCACAACCCGAGTCTTA------TATC----GAATCC------TATTCTGTATC----------------------TCTAT---------ATAGGAGA-ATATTTCTATTCTCATCTT---------TTTTATTTCTATTATCTCTATCTATTTCTATTATTTAT---------TAATGAGAATAATTAGAATGATAGAGATC------------------AAAAAATATATGG----------AAATTT---------------------------GAAGTTG--------AAAAAAT------ATTAGAATATTCAGTGATCA---------------------ATAGATCTTTTGAAGATTAATCGGACGAGAATAAAGAGAGAGTCCCATTTTACATGTC-----AAT-----ACCGACAACAATGAAATTTATAGTAATAGGAAAATCCGTCGAATTTTCAAATCGTGAGGGTTCAAGTCCCT-CTATCCCCAAGAAAAAGCCC-TTTTTATTCTATCTCCTCGCCC-----------------------------------------------------------------------------------------------------------------------------------------------------------------------------------------------------------------------------------------------------------------------TTGACTTAGATATAAGTATTCGGCT-AGGATGATGCACGGGAAAT-GGTCGGGATAGCTCA
>N_taiwaniana_CSA1
CGTAACAAGGTTTCCGTAGGTGAACCTGCGGAAGGATCATTGTCGAGACCGCGAGAATAGATGGAACGATT-CGGAGAACACGTGAAGCATGCGTCGGCGAACGTCGGCGCGGGG--GAACCA-TCGCCATCATCGCCACGCCTC-------GGCGGGGC-GCGATGGGTGGCGGTGCG-AAACATGAGCCGGCGCAGAATTGCGCCAAGGGAA--TATGCGAGCACGAACC--GCCCGACGGT-TTCGTGGAGTGG-CGCGACATTT-CGCGC-CCGA-TGGATCGACATGACTCTCGGCAATGGATATCTCGGCTCTCGCATCGATGAAGAACGCAGCA----------------------------------------------------------------------------------------------------------------------------------------------------------------------------------------------------------------------------------------------------------------------------------------------------------------------------------------------------------------------------------------------------------GAAAAAAGATAGATTTCGACAACAAAACTTCCTATATCCGTTACTCCTTCAGGAGTATATTTACTCACTCGCTCATTATCATAGCTTCAATAGTTTGATTTTTTACGAACCTGCGGAAATTATTGG---------TTATGACAATAAATCTAGTTTAATACTTGTGAAACGTTTAATTACTCGAATGTATCAA------------------CAGGAATCTTTTTTTTATTCGGTGAATGATTCTAACCAAAATTCATTTTGGGGGTACAAGAATTCTTTTTCTTCTCATTTATTTTCTAAAAAGGTATCAGAAGGTTTTGGAGTCATTCTGGAAATTCCATTCGCGTTGCGATTAGTATCTTCCCTTGAAGAAAAAAGAATACCAAAATCTCAGAATTTACGATCTATTCATTCAATATTTCCTTTTTTAGAGGATAAATTTTCACATTTAGATTATGTGTCAGATTTACTAATACCCCACCCCATCCATATGGAAATCTTGGTTCAAATCCTTAAATGCTGGATCAAAGATGTTCCTTCTTTGCATTTATTGCGATTGTTTTTCCATGAATATCATAATTTGAATAGTCTCATTACTTCGAAGAAATCT------ATTAACGTATTTTCAAAAAGAAATAAAAGATTCTTTTGGTTCTTATATAATTCTTATGTATATGAATACGAATATTTATTCCTGTTTCTTCGTAAAAAGTCTTCTTATTTAAG-ATCAATATC-TTCTGGAATCTTTCTTGAGCGAACACTTTTATATGGAAAAATCAGAATATCTTATAATATTGTGTTGCAATCCTT-TTCAAAGGATTCTATGGTTCCTCAAAGATCCTTTCATACATTATGTTCGATATCAAGGAAAAGCAATTTTGGTTTCAAAAGGAACTCTTATTCTGATGAAGAAATGGAAATTTCATCTTGTGAATTTTTGGCAATCTTATTTTCACTTTTGGTCTCAACCTTATAGGATCCTTATAAAGCAATTACCTAACTATTCCTTCTCTTTTATGGGGTATTTTTCAAGTGTACTAAAAAATCATTTGGTAGTAAGAAATCAAATGCTAGAGAATTCATTTATAATAAAGACTCTATATAATAAATTAGATACTATAGTCCCAGTTATTTCTCTTATTGGATCATTGTCGAAAGCTCAACTTTGTACTGTATTGGGTCATCCTATTAGTAAACCGATCTGG-ACCGATTTATCGGATTCTTATATTCTTGATCGATTTTGTCGGATATGTAGAAATCTTTGTCGTTATCACAGCGGATCCTCAAATAAACAGATTTTGTATCGTATAAAGTATATACTTCGACTTTCGTGTGCCAAAACTTTGGCTTGTAAACATAAAAGTACAGTACGCACTTTTATGCGAAGATTAGGTTCGAGATTCTTAGAAGAATTTTTTTTGGAAGAAGAACAA----GCTCTTTCTTTAATCTTCCTCCAAAGAATCCCCTTTACTTTACACGGATTACATAGAGAAGAACGTATTTGGTATTTGGACATTATCCGTATCAA----------------TGATCTGGTGGATCTTTCTTGATTGTTAATGAGACTTTTTAATG-----------------AAAAAAAAA---------------------------------------------TTTGT-ATTCTGAAATGCTCGTATATCGT----------TAT------ATATCGAATATATC--------------ATCATAT-ATCATA-TTCGTGGTGAAATTAACTTA------------GTAGTCAAAATTCTGAGACTTTCTTCTCAATATGTAATTATTTCAATATTTCAATATGTAATTAT------------GGAAACCTGCTAAGTGATAACTT-CCAAA-TTCAGAGAAACCC-TGGAACTAAAAAGGGGCAATC-CTGAGCCAAATCTTT-GTTTT-------------GATAGAAAAAA-----------------TGGATAGGTGCAGAGACTCAA--TGGAAGCTG-TTCTAACGAATG-AAATTGACTACATGAC-GTTAGTAGCTAAAATA-TTTTTTCTATCGAAATGACAGAAAAGATAACCTTGTATACC-TAATATGTACGTATACATACTGACATAGCAAACGATTAATCACAACCCGAGTCTTA------TATC----GAATCC------TATTCTGTATC----------------------TCTAT---------ATAGGAGA-ATATTTCTATTCTCATCTT---------TTTTATTTCTATTATCTCTATCTATTTCTATTATTTAT---------TAATGAGAATAATTAGAATGATAGAGATC------------------AAAAAATATATGG----------AAATTT---------------------------GAAGTTG--------AAAAAAT------ATTAGAATATTCAGTGATCA---------------------ATAGATCTTTTGAAGATTAATCGGACGAGAATAAAGAGAGAGTCCCATTTTACATGTC-----AAT-----ACCGACAACAATGAAATTTATAGTAATAGGAAAAT--------------------------------------------------------------------------------------------------------------------------------------------------------------------------------------------------------------------------------------------------------------------------------------------------------------------------------------------------------------------------------------------------------------------
>N_taiwaniana_G5A
CGTAACAAGGTTTCCGTAGGTGAACCTGCGGAAGGATCATTGTCGAGACCGCGAGAATAGATGGAACGATT-CGGAGAACACGTGAAGCATGCGTCGGCGAACGTCGGCGCGGGG--GAACCA-TCGCCATCATCGCCACGCCTC-------GGCGGGGC-GCGATGGGTGGCGGTGCG-AAACATGAGCCGGCGCAGAATTGCGCCAAGGGAA--TATGCGAGCACGAACC--GCCCGACGGT-TTCGTGGAGTGG-CGCGACATTT-CGCGC-CCGA-TGGATCGACATGACTCTCGGCAATGGATATCTCGGCTCTCGCATCGATGAAGAACGCAG------------------------------------------------------------------------------------------------------------------------------------------------------------------------------------------------------------------------------------------------------------------------------------------------------------------------------------------------------------------------------------------------------------GAAAAAAGATAGATTTCGACAACAAAACTTCCTATATCCGTTACTCCTTCAGGAGTATATTTACTCACTCGCTCATTATCATAGCTTCAATAGTTTGATTTTTTACGAACCTGCGGAAATTATTGG---------TTATGACAATAAATCTAGTTTAATACTTGTGAAACGTTTAATTACTCGAATGTATCAA------------------CAGGAATCTTTTTTTTATTCGGTGAATGATTCTAACCAAAATTCATTTTGGGGGTACAAGAATTCTTTTTCTTCTCATTTATTTTCTAAAAAGGTATCAGAAGGTTTTGGAGTCATTCTGGAAATTCCATTCGCGTTGCGATTAGTATCTTCCCTTGAAGAAAAAAGAATACCAAAATCTCAGAATTTACGATCTATTCATTCAATATTTCCTTTTTTAGAGGATAAATTTTCACATTTAGATTATGTGTCAGATTTACTAATACCCCACCCCATCCATATGGAAATCTTGGTTCAAATCCTTAAATGCTGGATCAAAGATGTTCCTTCTTTGCATTTATTGCGATTGTTTTTCCATGAATATCATAATTTGAATAGTCTCATTACTTCGAAGAAATCT------ATTAACGTATTTTCAAAAAGAAATAAAAGATTCTTTTGGTTCTTATATAATTCTTATGTATATGAATACGAATATTTATTCCTGTTTCTTCGTAAAAAGTCTTCTTATTTAAG-ATCAATATC-TTCTGGAATCTTTCTTGAGCGAACACTTTTATATGGAAAAATC-GAATATCTTATAATAGTGTGTTGCAATCCTT-TTCAAAGGATTCTATGGTTCCTCAAAGATCCTTTCATACATTATGTTCGATATCAAGGAAAAGCAATTTTGGTTTCAAAAGGAACTCTTATTCTGATGAAGAAATGGAAATTTCATCTTGTGAATTTTTGGCAATCTTATTTTCACTTTTGGTCTCAACCTTATAGGATCCTTATAAAGCAATTACCTAACTATTCCTTCTCTTTTATGGGGTATTTTTCAAGTGTACTAAAAAATCATTTGGTAGTAAGAAATCAAATGCTAGAGAATTCATTTATAATAAAGACTCTATATAATAAATTAGATACTATAGTCCCAGTTATTTCTCTTATTGGATCATTGTCGAAAGCTCAACTTTGTACTGTATTGGGTCATCCTATTAGTAAACCGATCTGG-ACCGATTTATCGGATTCTTATATTCTTGATCGATTTTGTCGGATATGTAGAAATCTTTGTCGTTATCACAGCGGATCCTCAAATAAACAGATTTTGTATCGTATAAAGTATATACTTCGACTTTCGTGTGCCAAAACTTTGGCTCGTAAACATAAAAGTACAGTACGCACTTTTATGCGAAGATTAGGTTCGAGATTCTTAGAAGAATTTTTTTTGGAAGAAGAACAA----GCTCTTTCTTTAATCTTCCTCCAAAGAATCCCCTTTACTTTACACGGATTACATAGAGAAGAACGTATTTGGTATTTGGACATTATCCGTATCAA----------------TGATCTGGTGGATCTTTCTTGATTGTTAATGAGACTTTTTAATG-----------------AAAAAAAAA---------------------------------------------TTTGT-ATTCTGAAATGCTCGTATATCGT----------TAT------ATATCGAATATATC--------------ATCATAT-ATCATA-TTCGTGGTGAAATTAACTTA------------GTAGTCAAAATTCTGAGACTTTCTTCTCAATATGTAATTATTTCAATATTTCAATATGTAATTAT------------GGAAACCTGCTAAGTGATAACTT-CCAAA-TTCAGAGAAACCC-TGGAACTAAAAAGGGGCAATC-CTGAGCCAAATCTTT-GTTTT-------------GATAGAAAAAA-----------------TGGATAGGTGCAGAGACTCAA--TGGAAGCTG-TTCTAACGAATG-AAATTGACTACATGAC-GTTAGTAGCTAAAATA-TTTTTTCTATCGAAATGACAGAAAAGATAACCTTGTATACC-TAATATGTACGTATACATACTGACATAGCAAACGATTAATCACAACCCGAGTCTTA------TATC----GAATCC------TATTCTGTATC----------------------TCTAT---------ATAGGAGA-ATATTTCTATTCTCATCTT---------TTTTATTTCTATTATCTCTATCTATTTCTATTATTTAT---------TAATGAGAATAATTAGAATGATAGAGATC------------------AAAAAATATATGG----------AAATTT---------------------------GAAGTTG--------AAAAAAT------ATTAGAATATTCAGTGATCA---------------------ATAGATCTTTTGAAGATTAATCGGACGAGAATAAAGAGAGAGTCCCATTTTACATGTC-----AAT-----ACCGACAACAATGAAATTTATAGTAATAGGAAAAT--------------------------------------------------------------------------------------------------------------------------------------------------------------------------------------------------------------------------------------------------------------------------------------------------------------------------------------------------------------------------------------------------------------------
>N_trangensis_NER02
CGTAACAAGGTTTCCGTAGGTGAACCTGCGGAAGGATCATTGTCGAGACCG--ATAATAGATGGAGCGATT-CGGAGAACACGTGAAGCATGCGCCGGCGAACGCCGGCGCGAGG--TAACCG-TCGCCTTCGTCGCCACGCCCC-------GGCGGGGC-GCGATGGGTGCCGGTGCG-AAACATGAGCCGGCGCGGAATAGCGCCAAGGGAA--TATGCGAGCACGAGCC--GCCAGACGGT-TTCGTGGCGTGG-CGCGACGTGT-CGCGC-CCGA-TGGATCGACATGACTCTCGGCAATGGATATCTCGGCTCTCGCATCGATGAAGAGCGCAGCGAAATGCGATATGTGGTGCGAATTGCAGAATCCCGTGAACCATCGAGTCTTTGAACGCAAGTTGCGCCCGAGGCCCACCGGCCGAGGGCACGCCCGCCTGGGCGCCAAGCATCACGACACTCCGTGCAAAGG---CCCTCCAATCTTTGGATGGGTCGGCC-CGGCATGGACGTGGAGAGTGGCCCGCCGCGCC-CATT---GGCGCGGCGGGCTGAAGGGAGGGCCAT----CGTCTTG-TG-GCGACGGACGTCGA-GGGGTGGATGCAATCCG--CGAGCATGGCGTTCGCCGCCGCGAGCCCGGCCCTTGGAGCTC----ATG-GCTCCTGCCGATCCCAGCCC---GTGCACCGCGCCGCGTTCGGT-GCTCGGACCGCGACCCCA----GAAAAAAGATAGATTTCGACAACAAAACTTCCTATATCCGTTACTCCTGAAGGAGTATATTTACTCACTCGCTCATTATCATAGCTTCAATAGTTTGATTTTTTACGAACCTGCGGAAATTATTGG---------TTATGACAATAAATCTAGTTTAGTACTTGTGAAACGTTTAATTACTCGAATGTATCAA------------------CAGGAATCTTTTTTTTATTCGGTGAATGATTCTAACCAAAATGAATTTTGGGGGTACAAGAATTCTTTTTCTTCTCATTTATTTTATAAAAAGGTATCAGAAGGTTTTGGAGTCATTCTGGAAATTCCATTCGCGTTGCAATTAGTATCTTCCCTTGAAGAAAAAAGAATACCAAAATCTCAGAATTTACGATCTATTCATTCAATATTTCCCTTTTTAGAGGATAAATTTTCACATTTAGATTATGTGTTAGATCTACTAATACCCCACCCCATCCATATGGAAATCTTGGTTCAAATCCTTCAATGCTGGATCAAAGATGTTCCTTCTTTGCATTTATTGCGATTGTTTTTCCATGAATATCATAATTTGAATAGTCTCATTACTTCAAAGAAATCT------ATTAACGTATTTTCAAAAAGAAATAAAAGATTCTTTTGGTTCTTATATAATTCTTATGTATATGAATACGAATATTTATTCCTGTTTCTTCGTAAAAAGTCTTCTTATTTAAG-ATCAATATC-TTCTGGAATCTTTCTTGAGCGAACACTTTTATATGGAAAAATA-AAATATCTTATAATAGTGTGTTGCAATTCTT-TTCAAAGGATTCTATGGTTCCTCAAAGATCCTTTCATACATTATGTTCGATATCAAGGAAAAGCAATTTTGGTTTCAAAAGGAACTCTTTTTCTGATGAAGAAATGGAAATTTCATCTTGTGAATTTTTGGCAATCTTATTTTCACTTTTGGTCTCAACCTTATAGGATCCTTATAAAGCAATTACCTAACAATTCCTTCTCTTTTATGGGGTATTTTTCAAGTGTACTAAAAAATCATTTGGTAGTAAGAAATCAAATGCTAGAGAATTCATTTATAATAAAGACTCTATATAATAAATTAGATACTATAGCCCCAGTTATTTCTCTTATTGGATCATTGTCGAAAGCTCAACTTTGTACTGTATTGGGTCATCCTATTAGTAAACCGATCTGG-ACCGATTTATCGGATTCTGATATTCTTGATCGATTTTGTCGGATATGTAGAAATCTTTGTCGTTATCACAGCGGATCCTCAAATAAACAGATTTTGTATCGTATAAAGTATATACTTCGACTTTCGTGTGCTAAAACTTTGGCTCGTAAACATAAAAGTACAGTACGCACTTTTATGCGAAGATTAGGTTCGAGATTCTTAGAAGAATTTTTTTTGGAAGAAGAACAA----GCTCTTTCTTTAATCTTCCTCCAAAGAATCCCCTTTACTTTACACGGATTACATAG---AGAACGTATTTGGTATTTGGACATTATCCGTATCAA----------------TGATCTGGGGGATCTTTCTTGATTGTTAATGAGACTTTTTCATG-----------------AAAAAAAAAAAAAAAAAAAA----------------------------------TTTGT-ATTTTGAAATGCTCGTATATCGT----------TAT------ATATCGACTATATC--------------ATCATAT-ATCATA-TTCGTGGTGAAATTAACTTA------------GTAGTCAAAATTCTGAGACTTTCTTC------------------------TCAATATGTAATTATGA-CCTTGGTATGGAA-CCTGCTAAGTGATAACTT-CCAAA-TTCAGAGAAACCC-CGGAACTAAAAAGGGGCAATC-CTGAGCCAAATCTTT-GTTTT-------------TATAGAAAAAAAA---------------TGGATAGGTGCAGAGACTCAA--TGGAAGCTG-TTCTAACGAATG-AAATTGACTACATGAC-GTTAGTAGCTAAAATA-TTTTTTCTATCGAAATGACAGAAAGGATAACCTTGTATACC-TAATATGTACGTATACATACTGACATAGCAAACGATTAATCACAACCCGAATCTTA------TATC----GAATCC------TATTCTGTATC----------------------TCTAT---------ATAGGAGA-ATAGAAATATTCTCCTCTT---------TTTTATTTCTATTATCTCT-TCTATTTCTATTATTTAT---------TAATTAGAATAATTAGAATGATAGAGATC------------------AAAAAATATATGG----------AAATTT---------------------------GAAGTTG--------AAAAAAT------ATTAGAATATTCAGTGATCA---------------------ATAGATCTTTTGAAGATTAATCGGACGAGAATAAAGAGAGAGTCCCATTTTACATGTC-----AAT-----ACCGACAACAATGAAATTTATAGTAATAGGAAAATCCGTCGAATTTTCAAATCGTGAGGGTTCAAGTCCCT-CTATCCCCAAGAAAAAGCCC-TTTTTATTCTATCTCCTCGCTCTTTATTTATCCTCATCCTA---------------TTCTTTTTTTATCAGTGGCTCAGTTCAAACAAATCCAATCCCATTTG--TTTTGTATAGTATGATGCCTTTACAAATAAACATATATGTTCAAAAATTCTCCGTTATTGAATCATTCACAGCCCATAATCCTTACATTTAATTTACAAATAAAGTCTTCTTTTTGAAGATCTCAGAGATTCAGGGGCTAGGTCCAA-TTTGTTAAGACTTTA-TTTTTAGTTCTTTTCATTGACTTAGATATAAGTATTCGGCT-AGGATGATGCACGGGAAAT-GGTCGGGATAGCTCA
>N_trangensis_NTK01
-------AGGTTTCCGTAGGTGAACCTGCGGAAGGATCATTGTCGAGACCG--ATAATAGATGGAGCGATT-CGGAGAACACGTGAAGCATGCGCCGGCGAACGCCGGCGCGAGG--TAACCG-TCGCCTTCGTCGCCACGCCCC-------GGCGGGGC-GCGATGGGTGCCGGTGCG-AAACATGAGCCGGCGCGGAATAGCGCCAAGGGAA--TATGCGAGCACGAGCC--GCCAGACGGT-TTCGTGGCGTGG-CGCGACGTGT-CGCGC-CCGA-TGGATCGACATGACTCTCGGCAATGGATATCTCGGCTCTCGCATCGATGAAGAGCGCAGCGAAATGCGATATGTGGTGCGAATTGCAGAATCCCGTGAACCATCGAGTCTTTGAACGCAAGTTGCGCCCGAGGCCCACCGGCCGAGGGCACGCCCGCCTGGGCGCCAAGCATCACGACACTCCGTGCAAAGG---CCCTCCAATCTTTGGATGGGTCGGCC-CGGCATGGACGTGGAGAGTGGCCCGCCGCGCC-CATT---GGCGCGGCGGGCTGAAGGGAGGGCCAT----CGTCTTG-TG-GCGACGGACGTCGA-GGGGTGGATGCAATCCG--CGAGCATGGCGTTCGCCGCCGCGAGCCCGGCCCTTGGAGCTC----ATG-GCTCCTGCCGATCCCAGCCC---GTGCACCGCGCCGCGTTCGGT-GCTCGGACCGCGACCCCAGGATGAAAAAAGATAGATTTCGACAACAAAACTTCCTATATCCGTTACTCCTGAAGGAGTATATTTACTCACTCGCTCATTATCATAGCTTCAATAGTTTGATTTTTTACGAACCTGCGGAAATTATTGG---------TTATGACAATAAATCTAGTTTAGTACTTGTGAAACGTTTAATTACTCGAATGTATCAA------------------CAGGAATCTTTTTTTTATTCGGTGAATGATTCTAACCAAAATGAATTTTGGGGGTACAAGAATTCTTTTTCTTCTCATTTATTTTATAAAAAGGTATCAGAAGGTTTTGGAGTCATTCTGGAAATTCCATTCGCGTTGCAATTAGTATCTTCCCTTGAAGAAAAAAGAATACCAAAATCTCAGAATTTACGATCTATTCATTCAATATTTCCCTTTTTAGAGGATAAATTTTCACATTTAGATTATGTGTTAGATCTACTAATACCCCACCCCATCCATATGGAAATCTTGGTTCAAATCCTTCAATGCTGGATCAAAGATGTTCCTTCTTTGCATTTATTGCGATTGTTTTTCCATGAATATCATAATTTGAATAGTCTCATTACTTCAAAGAAATCT------ATTAACGTATTTTCAAAAAGAAATAAAAGATTCTTTTGGTTCTTATATAATTCTTATGTATATGAATACGAATATTTATTCCTGTTTCTTCGTAAAAAGTCTTCTTATTTAAG-ATCAATATC-TTCTGGAATCTTTCTTGAGCGAACACTTTTATATGGAAAAATA-AAATATCTTATAATAGTGTGTTGCAATTCTT-TTCAAAGGATTCTATGGTTCCTCAAAGATCCTTTCATACATTATGTTCGATATCAAGGAAAAGCAATTTTGGTTTCAAAAGGAACTCTTTTTCTGATGAAGAAATGGAAATTTCATCTTGTGAATTTTTGGCAATCTTATTTTCACTTTTGGTCTCAACCTTATAGGATCCTTATAAAGCAATTACCTAACTATTCCTTCTCTTTTATGGGGTATTTTTCAAGTGTACTAAAAAATCATTTGGTAGTAAGAAATCAAATGCTAGAGAATTCATTTATAATAAAGACTCTATATAATAAATTAGATACTATAGCCCCAGTTATTTCTCTTATTGGATCATTGTCGAAAGCTCAACTTTGTACTGTATTGGGTCATCCTATTAGTAAACCGATCTGG-ACCGATTTATCGGATTCTGATATTCTTGATCGATTTTGTCGGATATGTAGAAATCTTTGTCGTTATCACAGCGGATCCTCAAATAAACAGATTTTGTATCGTATAAAGTATATACTTCGACTTTCGTGTGCTAAAACTTTGGCTCGTAAACATAAAAGTACAGTACGCACTTTTATGCGAAGATTAGGTTCGAGATTCTTAGAAGAATTTTTTTTGGAAGAAGAACAA----GCTCTTTCTTTAATCTTCCTCCAAAGAATCCCCTTTACTTTACACGGATTACATAG---AGAACGTATTTGGTATTTGGACATTATCCGTATCAA----------------TGATCTGGTGGATCTTTCTTGATTGTTAATGAGACTTTTTCATG-----------------AAAAAAAAAAAAAAAAAAAAA---------------------------------TTTGT-ATTTTGAAATGCTCGTATATCGT----------TAT------ATATCGACTATATC--------------ATCATAT-ATCATA-TTCGTGGTGAAATTAACTTA------------GTAGTCAAAATTCTGAGACTTTCTTC------------------------TCAATATGTAATTATGAGCCTTGGTATGGAAACCTGCTAAGTGATAACTT-CCAAA-TTCAGAGAAACCC-CGGAACTAAAAAGGGGCAATC-CTGAGCCAAATCTTT-GTTTT-------------TATAGAAAAAAAA---------------TGGATAGGTGCAGAGACTCAA--TGGAAGCTG-TTCTAACGAATG-AAATTGACTACATGAC-GTTAGTAGCTAAAATA-TTTTTTCTATCGAAATGACAGAAAGGATAACCTTGTATACC-TAATATGTACGTATACATACTGACATAGCAAACGATTAATCACAACCCGAATCTTA------TATC----GAATCC------TATTCTGTATC----------------------TCTAT---------ATAGGAGA-ATAGAAATATTCTCCTCTT---------TTTTATTTCTATTATCTCT-TCTATTTCTATTATTTAT---------TAATTAGAATAATTAGAATGATAGAGATC------------------AAAAAATATATGG----------AAATTT---------------------------GAAGTTG--------AAAAAAT------ATTAGAATATTCAGTGATCA---------------------ATAGATCTTTTGAAGATTAATCGGACGAGAATAAAGAGAGAGTCCCATTTTACATGTC-----AAT-----ACCGACAACAATGAAATTTATAGTAATAGGAAAATCCGTCGAATTTTCAAATCGTGAGGGTTCAAGTCCCT-CTATCCCCAAGAAAAAGCCC-TTTTTATTCTATCTCCTCGCTCTTTATTTATCCTCATCCTA---------------TTCTTTTTTTATCAGTGGCTCAGTTCAAACAAATCCAATCCCATTTG--TTTTGTATAGTATGATGCCTTTACAAATAAACATATATGTTCAAAAATTCTCCGTTATTGAATCATTCACAGCCCATAATCCTTACATTTAATTTACAAATAAAGTCTTCTTTTTGAAGATCTCAGAGATTCAGGGGCTAGGTCCAA-TTTGTTAAGACTTTA-TTTTTAGTTCTTTTCATTGACTTAGATATAAGTATTCGGCT-AGGATGATGCACGGGAAAT-GGTCGGGATAGCTCA
>N_trichophylla_00505602
-------------------------------------------------------------------------------------------------------------------------------------------------------------------------------------------------------------------------------------------------------------------------------------------------------------------------------------------------------------------------------------------------------------------------------------------------------------------------------------------------------------------------------------------------------------------------------------------------------------------------------------------------------------------------------------------------------------------------------------------------------------------------------------------------------------------------------------------------------------------------------------------------------------------------------------------------------------------------------------------------------------------------------------------------------------------------------------------------------------------------------------------------------------------------------------------------------------------------------------------------------------------------------------------------------------------------------------------------------------------------------------------------------------------------------------------------------------------------------------------------------------------------------------------------------------------------------------------------------------------------------------------------------------------------------------------------------------------------------------------------------------------------------------------------------------------------------------------------------------------------------------------------------------------------------------------------------------------------------------------------------------------------------------------------------------------------------------------------------------------------------------------------------------------------------------------------------------------------------------------------------------------------------------------------------------------------------------------------------------------------------------------------------------------------------------------------------------------------------------------------------------------------------------------------------------------------------------------------------------------------------------------------------------------------------------------------GAGCCTTGGTATGGAAACCTGCTAAGTGGTAACTT-CCAAA-TTCAGAGAAACCC-TGGAACTAAAAAAGGGCAATC-CTGAGCCAAATCTTT-GTTTT-------------GAGAGAAAAA------------------TGGATAGGTGCAGAGACTCAA--TGGAAGCTG-TTCTAACGAATG-AAATTGACGACGTGAC-GTTAGTAGCTAAAAT-----------------------------------------CCATTATAGCTACGTATACATATTGACATAGCAAACGATTAATCACAACTCGAATCTTAT-----TATC----GAATCC------TCTTTTGTATCTATTTTGTCTCTCTATACTCTATCTAT---------ATATGAGA-ATAGAAATCTTCTAATCT------------------------------TTTAATTCTATTATGAAT---------TCATTATAATAATTCGAAAGATAGAGATC------------------AAAAAATATATGG----------AAAATT---------------------------GAAGTGG--------AAAAAAG------ATTCGAATATTCAGTGATCAAAACATTCATTCCAGAGTTTCATAGATCTTTTGATGATTAATCGGACGAGAATAAAGAGAGAGTCCCATTTTACATGTC-----AAT-----ACCGACAACAATGAAATTTATAGTAAGAGGAAAATCCGTCGAATTTTCAAATCGTGAGGGTTCAAGTCCCT-CTATCCCCA----------------------------------------------------------------------------------------------------------------------------------------------------------------------------------------------------------------------------------------------------------------------------------------------------------------------------------------------------------------------
>N_umphangensis_SG1210
CGTAACAAGGTTTCCGTAGGTGAACCTGCGGAAGGATCATTGTCGAGACCG--ATAATAGATGGAGCGATT-CGGAGAACACGTGAAGCATGCGCCGGCGRACGCCGGCGCGAGG--TAACCG-TCGCCGTCGTCGCCACGCCTC-------GGCGGGGC-GCGATGGGTGCCGGTGCG-AAACATGAGCCGGCGCGGAATAGCGCCAAGGGAA--TATGCGAGCACGAGCC--GCCGGACGGT-TTCGTGGCGTGG-CGCGACGTGT-CGCGC-CCGA-TGGATCGACATGACTCTCGGCAATGGATATCTCGGCTCTCGCATCGATGAAGAGCGCAGCGAAATGCGATATGTGGTGCGAATTGCAGAATCCCGTGAACCATCGAGTCTTTGAACGCAAGTTGCGCCCGAGGCCCACCGGCCGAGGGCACGCCCGCCTGGGCGCCAAGCATCGCGACACTCCGTGCAAAGG---CCCTCCAATCTTTGGATGGGTCGGCC-CGGCATGGACGTGGAGAGTGGCCCGCCGCGCC-CATT---GGCGCGGCGGGCTGAAGGGAGGGCCAT----CGTCTTG-TG-GCGACGGACGTCGA-GGGGTGGATGCGATCCG--CGAGCATGGCGTTCGCCGCCGCGAGCCCGGCCCTTGGAGCTC----ACGCGCTCCTGCCGATCCCAGCCC---GTGCA-----CCGCGTTCGGT-GCTCGGACCGCGACCCCAGGATGAAAAAAGATAGATTTCGACAACAAAACTTCCTATATCCGTTACTCCTGAAGGAGTATATTTACTCACTCGCTCATTATCATAGCTTCAATAGTTTAATTTTTTACGAACCTGCGGAAATTATTGG---------TTATGACAATAAATCTAGTTTAGTACTTGTGAAACGTTTAATTACTCGAATGTATCAA------------------CAGGAATCTTTTTTTTCTTCGGTGAATGATTCTAACCAAAATTCATTTTGGGGGTACAAGAATTCTTTTTCTTCTCATTTATTTTATAAAAAGGTATCAGAAGGTTTTGGAGTCATTCTGGAAATTCCATTCGCGTTGCAATTAGTATCTTCCCTTGAAGAAAAAAGRATNCANARATNTCAGAATTTACGATCTATTCATTCAATATTTCCCTTTTTAGAGGATAAATTTTCACATTTAGATTATGTGTCAGATCTACTAATACCCCACCCCATCCATATGGAAATCTTGGTTCAAATCCTTCAATGCTGGATCAAAGATGTTCCTTCTTTGCATTTATTGCGATTGTTTTTCCATGAATATCATAATTTGAATAGTCTCATTACTTCAAAGAAATCT------ATTAACGTATTTTCAAAAATAAATAAAAGATTCTTTTGGTTCTTATATAATTCTTATGTATATGAATACGAATATTTATTCCTGTTTCTTCGTAAAAAGTCTTCTTATTTAAG-ATCAATATC-TTCTGGAATCTTTCTTGAGCGAACACTTTTATATGGAAAAATC-GAATATCTTATAATAGTGTGTTGCAATTCTT-TTCAAAGGATTCTATGGTTCCTCAAAGATCCTTTCATACATTATGTTCGATATCAAGGAAAAGCAATTTYGGTTTCAAAAGGAACTCTTATTCTGATGAAGAAAYGGAAATTTCATCTTGTGAATTTTTGGCAATCTTATTTTCACTTTTGGTCTCAACCTTATAGGATCCTTATAAAGCAATTRCCTAACTATTCCTTCTCTTTTATGGGGTATTTTTCAAGTGTACTAAAAAATCATTTGGTAGTAAGAAATCAAATGCTAGAGAATTCATTTATAATAAAGACTCTATATAATAAATTAGATACTATAGCCCCAGTTATTTCTCTTATTGGATCATTGTCGAAAGCTCAACTTTGTACTGTATTGGGTCATCCAATTAGTAAACCGATCTGG-ACCGATTTATCGGATTCTGATATTCTTGATCGATTTTGTCGGATATGTAGAAATCTTTGTCGTTATCACAGCGGATCCTCAAATAAACAGATTTTGTATCGTATAAAGTATATACTTCGACTTTCGTGTGCTAAAACTTTGGCTCGTAAACATAAAAGTACAGTACGCACTTTTATGCGAAGATTAGGTTCGAGATTCTTAGAAGAATTTTTTTTGGAAGAAGAACAA----GCTCTTTCTTTAATCTTCCTCCAAAGAATCCCCTTTACTTTACACGGATTACATAG---AGAACGTATTTGGTATTTGGACATTATCCGTATCAA----------------TGATCTGGTGGATCTTTCTTGATTGTTAATGAGACTTTTTCATG-----------------AAAAAAAAAAAAAAAAAAGAAA--------------------------------TTTGT-ATTTTGAAATGCTCGTATATCGT----------TAT------ATATCGACTATATC--------------ATCATAT-ATCATA-TTCGTGGTGAAATTAACTTA------------GTAGTCAAAATTCCGAGACTTTCTTC------------------------TCAATATGTAATTAT----------------------------------------------------CC--TGGAACTAAAA-GGGGCAATC-CTGAGCCAAATTTTTTGTTTT-------------GATAAAAAAAAAAAAAAA----------AAGATAGGTGCAGAGACTCAA--TGGAAGCTG-TTCTAACGAATG-AAATTGACTACATGAC-GTTAGTATCTAAAATA-TTTTTTCTTTCGAAATGACAGAAAGGATAACCTTGTATACN-TAATATGTACGTATACATACTGACATAGCAAACGATTAATCACAACCCGAATCTTA------TATT----GAATCC------TATTCTGTATC----------------------TCTAT---------ATAGGAGA-ATAGAAATATTCTCATCTT---------TTTTATTTCTATTATCTCT-TCTATTTCTATTATTTAT---------TAATTAGAATAATTAGAATGATAGAGATC------------------AAAAAATATATGG----------AAATTT---------------------------GAAGTTG--------AAAAAAT------ATTAGAATATTCAGTGATCA---------------------ATAGATCTTTTGAAGATTAATCGGACGAGAATAAAGAGAGAGTCCCATTTTACATGTC-----AAT-----ACCGACAACAATGAAATTTATAGTAATAGGAAAATCCGTCGAATTTTCAAATCGTGAGGGTTCAAGTCCCT-CTATCCCCAAGAAAAAGCCC-TTTTTATTCTATCTCCTCGCTCTTTATTTATCCTCATCCTA---------------TTCTTTTTTCATCAGTGGCTCAGTTCAAAAAAATCCAATCCCATTTG--TTTTGTATAGTATGATGCCTTTACAAATAAACATATATGTTCAAAAATTCTCCGTTATTGAATCATTCACAGCCCATAATCCTTACATTTAATTTACAAAGAAAGTCTTCTTTTTGAAGATCTCAGAGATTCAGGGGCTAGGTCCGA-TTTGTTAAGACTTTC-TTTTTAGTTCTTTTCATTGACTTAGATATAAGTATTCGGCTCAGGATGATGCACGGGAAA-----------------
>N_umphangensis_SS4731
CGTAACAAGGTTTCCGTAGGTGAACCTGCGGAAGGATCATTGTCGAGACCG--ATAATAGATGGAGCGATT-CGGAGAACACGTGAAGCATGCGCCGGCGAACGCCGGCGCGAGG--TAACCG-TNGCCGTCGTCGCCACGCCTC-------GGCGGGGC-GCGATGGGTGCCGGTGCG-AAACATGAGCCGGCGCGGAATAGCGCCAAGGGAA--TATGCGAGCACGAGCC--GCCGGACGGT-TTCGTGGCGTGG-CGCGACGTGT-CGCGC-CCGA-TGGATCGACATGACTCTCGGCAATGGATATCTCGGCTCTCGCATCGATGAAGAGCGCAGCGAAATGCGATATGTGGTGCGAATTGCAGAATCCCGTGAACCATCGAGTCTTTGAACGCAAGTTGCGCCCGAGGCCCACCGGCCGAGGGCACGCCCGCCTGGGCGCCAAGCATCGCGACACTCCGTGCAAAGG---CCCTCCAATCTTTGGATGGGTCGGCC-CGGCATGGACGTGGAGAGTGGCCCGCCGCGCC-CATT---GGCGCGGCGGGCTGAAGGGAGGGCCAT----CGTCTTG-TG-GCGACGGACGTCGA-GGGGTGGATGCGATCCG--CGAGCATGGCGTTCGCCGCCGCGAGCCCGGCCCTTGGAGCTC----ACGCGCTCCTGCCGATCCCAGCCC---GTGCA-----CCGCGTTCGGT-GCTCGGACCGCGACCCCAGGATGAAAAAAGATAGATTTCGACAACAAAACTTCCTATATCCGTTACTCCTGAAGGAGTATATTTACTCACTCGCTCATTATCATAGCTTCAATAGTTTAATTTTTTACGAACCTGCGGAAATTATTGG---------TTATGACAATAAATCTAGTTTAGTACTTGTGAAACGTTTAATTACTCGAATGTATCAA------------------CAGGAATCTTTTTTTTCTTCGGTGAATGATTCTAACCAAAATTCATTTTGGGGGTACAAGAATTCTTTTTCTTCTCATTTATTTTATAAAAAGGTATCAGAAGGTTTTGGAGTCATTCTGGAAATTCCATTCGCGTTGCAATTAGTATCTTCCCTTGAAGAAAAAAGAATACCAAAATCTCAGAATTTACGATCTATTCATTCAATATTTCCCTTTTTAGAGGATAAATTTTCACATTTAGATTATGTGTCAGATCTACTAATACCCCACCCCATCCATATGGAAATCTTGGTTCAAATCCTTCAATGCTGGATCAAAGATGTTCCTTCTTTGCATTTATTGCGATTGTTTTTCCATGAATATCATAATTTGAATAGTCTCATTACTTCAAAGAAATCT------ATTAACGTATTTTCAAAAATAAATAAAAGATTCTTTTGGTTCTTATATAATTCTTATGTATATGAATACGAATATTTATTCCTGTTTCTTCGTAAAAAGTCTTCTTATTTAAG-ATCAATATC-TTCTGGAATCTTTCTTGAGCGAACACTTTTATATGGAAAAATC-GAATATCTTATAATAGTGTGTTGCAATTCTT-TTCAAAGGATTCTATGGTTCCTCAAAGATCCTTTCATACATTATGTTCGATATCAAGGAAAAGCAATTTCGGTTTCAAAAGGAACTCTTATTCTGATGAAGAAATGGAAATTTCATCTTGTGAATTTTTGGCAATCTTATTTTCACTTTTGGTCTCAACCTTATAGGATCCTTATAAAGCAATTACCTAACTATTCCTTCTCTTTTATGGGGTATTTTTCAAGTGTACTAAAAAATCATTTGGTAGTAAGAAATCAAATGCTAGAGAATTCATTTATAATAAAGACTCTATATAATAAATTAGATACTATAGCCCCAGTTATTTCTCTTATTGGATCATTGTCGAAAGCTCAACTTTGTACTGTATTGGGTCATCCAATTAGTAAACCGATCTGG-ACCGATTTATCGGATTCTGATATTCTTGATCGATTTTGTCGGATATGTAGAAATCTTTGTCGTTATCACAGCGGATCCTCAAATAAACAGATTTTGTATCGTATAAAGTATATACTTCGACTTTCGTGTGCTAAAACTTTGGCTCGTAAACATAAAAGTACAGTACGCACTTTTATGCGAAGATTAGGTTCGAGATTCTTAGAAGAATTTTTTTTGGAAGAAGAACAA----GCTCTTTCTTTAATCTTCCTCCAAAGAATCCCCTTTACTTTACACGGATTACATAG---AGAACGTATTTGGTATTTGGACATTATCCGTATCAA----------------TGATCTGGGGGATCTTTCTTGATTGTTAATGAGACTTTTTCATG-----------------AAAAAAAAAAAAAAAAAAAGAAA-------------------------------TTTGT-ATTTTGAAATGCTCGTATATCGT----------TAT------ATATCGACTATATC--------------ATCATAT-ATCATA-TTCGTGGTGAAATTAACTTA------------GTAGTCAAAATTCTGAGACTTTCTTC------------------------TCAATATGTAATTAT---CCTTGGTATGGAAACCTGCTAAGTGATAACTT-CCAAA-TTCAGAGAAACCC-TGGAACTAAAAAGGGGCAATC-CTGAGCCAAATCTTT-GTTTT-------------GATAAAAAAAAAAAAAAA----------AAGATAGGTGCAGAGACTCAA--TGGAAGCTG-TTCTAACGAATG-AAATTGACTACATGAC-GTTAGTATCTAAAATA-TTTTTTCTTTCGAAATGACAGAAAGGATAACCTTGTATACC-TAATATGTACGTATACATACTGACATAGCAAACGATTAATCACAACCCGAATCTTA------TATT----GAATCC------TATTCTGTATC----------------------TCTAT---------ATAGGAGA-ATAGAAATATTCTCATCTT---------TTTTATTTCTATTATCTCT-TCTATTTCTATTATTTAT---------TAATTAGAATAATTAGAATGATAGAGATC------------------AAAAAATATATGG----------AAATTT---------------------------GAAGTTG--------AAAAAAT------ATTAGAATATTCAGTGATCA---------------------ATAGATCTTTTGAAGATTAATCGGACGAGAATAAAGAGAGAGTCCCATTTTACATGTC-----AAT-----ACCGACAACAATGAAATTTATAGTAATAGGAAAATCCGTCGAATTTTCAAATCGTGAGGGTTCAAGTCCCT-CTATCCCCAAGAAAAAGCCC-TTTTTATTCTATCTCCTCGCTCTTTATTTATCCTCATCCTA---------------TTCTTTTTTCATCAGTGGCTCAGTTCAAAAAAATCCAATCCCATTTG--TTTTGTATAGTATGATGCCTTTACAAATAAACATATATGTTCAAAAATTCTCCGTTATTGAATCATTCACAGCCCATAATCCTTACATTTAATTTACAAAGAAAGTCTTCTTTTTGAAGATCTCAGAGATTCAGGGGCTAGGTCCGA-TTTGTTAAGACTTTC-TTTTTAGTTCTTTTCATTGACTTAGATATAAGTATTCGGCT-AGGATGATGCACGGGAAAT-GGTCGGGATAGCTCA
>N_viridis_SG1317
CGTAACAAGGTTTCCGTAGGTGAACCTGCGGAAGGATCATTGTCGAGACCG--AGAATAGTTGGAGCGATT-CGGACAACACGTGAAGCATGCGCCGGCGAAAGTCGGCGCGAGG--GAGCCG----CCGTCGTCGCCACGCCTC-------GGCGGGGC-GCGATGGGTGCCGGTGCG-AAACATGAGCCGGCGCGGAATTGCGCCAAGGGAAAATATGCGAGCACGAGCC--GCCAGGCGGT-TTCGTGGCGCGG-CGCGACGTGT-CGCAC-CCGA-TGGATCGACATGACTCTCGGCAATGGATATCTCGGCTCTCGCATCGATGAAGAGCGCAGCGAAATGCGATATGTGGTGCGAATTGCAGAATCCCGTGAACCATCGAGTCTTTGAACGCAAGTTGCGCCCGAGGCCCACCGGCCGAGGGCACGCCCGCCTGGGCGCCAAGCATCGCGACACTCCGTGCAAAGG---CCCTCCAATCTTCGGATGAG---GCCCCGGCACGGACGTGGAGAGTGGCCCGCCGTGCC-CATT---GGCGCGGCGGGCTGAAGGTAGGGCCAT-CATCGTCTCG-TG-GCGACGGACGTCGA-GGGGTGGATGCAATCCG--CGAGCACGGCGTGCGCCGCCGCGAGCCCGGCCCTTGGAGCTC----AAGCGCTCCAGCCGATCCCCGCCCC--GTGCACCGCGCCGCGTTCGGT-GCTCGGACCGCGACCCCAGGATGAAATAAGATAGATTTCGACAACAAAACTTCCTATATCCGTTACTCCTGAAGGAATATATTTACTCACTCGCTCATTATCATAGCTTCAATAGTTTGATTTTTTACGAACCTGCGGAAATTATTGG---------TTATGACAATAAATCTAGTTTAGTACTTGTGAAACGTTTAATTACTCGAATGTATCAA------------------CAGGAATCTTTTTTTTCTTCGGTGAATGATTCTAACCAAAATTCATTTTGGGGGTACAAGAATTCTTTTTCTTCTCATTTATTTTCTAAAAAGGTATCAGAAGGTTTTGGAGTCATTCTGGAAATTCCATTCGCGTTGCGATTAGTATCTTCCCTTGAAGAAAAAAGAAYWCYAANATNTCAGAATTTACGATCTATTCATTCAATATTTCCCTTTTTAGAGGATAAATTTTCACATTTAGATTATGTGTCAGATCTACTAATACCCCACCCCATCCATATGGAAATCTTGGTTCAAATCCTTCAATGCTGGATCAAAGATGTTCCTTCTTTGCATTTATTGCGATTGTTTTTCCAYGAATATCATAATTTGAATAGTCTCATTACTTCAAAGAAATCT------ATTAACGTATTTTCAAAAAGAAAGAAAAGATTATTTTGGTTCTTATATAATTCTTATGTATATGAATACGAATATTTATTCTTGTTTCTTCGTAAAAAGTCTTCTTATATAAG-ATCTATATC-TTATAGAATCTTTCTTGAGCGAACACTTTTATATGGAAAAATC-GAATATCTTATAATAGTGTGTTGCAATTCTT-TTCAAAGGATTCTATGGTTCTTCAAAGATYCTTTCATACANTATGNTCGATATCAANGAAAAGCNATTNTNGTTTCAAAANGAACTCNTATTCTGATGAAGAAATGGAAATTTCATCYTGTGAANTTTTGGCAATCTTATTTTCACTTTTGGTCTCAACCTTATAGGATCCTTATAACGCAATTACCTAACTATYCCTTCTCYTTTATGGGGTATTTTTCAAGTGTACTAAAAAATCATTTGGTAGTAAGAAATCAAATGCTAGAGAATTCATTTATAATAAATACTCTATCTAATAAATTAGATACTATAGCCCCRGTTATTTCTCTTATTGGATCATTGTCGAAAGCTCAWCTTTGTACTGTATTGGGTCAYCCTATTAGTAAACCGATCTGG-ACCGATTTATCGGATTCTGATATTCTTGATCGATTTTGTCGGATATGTAGAAATCTTTGTCGTTATCACAGCGGATCCTCAAATAAACAGATTTTGTATCGTATAAAGTATATACTTCGACTTTCGTGTGCTAAAACTTTGGCTCGTAAACATAAAAGTACAGTACGTACTTTTATGCGAAGATTAGGTTCGAGATTCTTAGAAGAATTTTTTTTGGAAGAAGAACAA----GCTCTTTCTTTAATCTTCCTCCAAAGAATCCCCTTTACTTTACACGGATTACATAA---AGAACGTATTTGGTATTTGGACATTATCCGTATCAA----------------TGATCTGGTGGATCTTTCTTGATTGTTAATGAGACTTTTTCATG-----------------AAAAAAAAAAAAAAAAAAA-----------------------------------TTTGT-ATTCTGAAATGCTCGTATATCGT----------GAT------ATATCGAATATATC--------------ATCATAT-ATCATA-TTCGTGGTGAAATTAACTTA------------GTAGTCAAAATTCTGAGACTTTCTTC------------------------TCAATATGTAA-TAT---------TAT-GAAA-CTGCTAAGTGATAACTTCCCAAA-TTCAGAGAAACCC-TGA-ACTAAAAAGGGGCAATC-CTGAGCCAAATCTTT-GTTTTTTTTTC-------TATAAAAAAAAAA---------------TGGATAGGTGCAGAGACTCAA--TGGAAGCTG-TTCTAACGAATG-AAATTGACTACATGAC-GTTAGTAGCTAAAATA-TTTTTTCTATCGAAATGACAGAAAGGATAACTTTGTATACC-TAATATGTACGTATACATACTGACATAGCAAACGATTAATCACAACCCGAATCTTA------TATT----GAATCC------TATTCTGTATC----------------------TCTAT---------ATAGGAGA-ATAGAAATATTCTCATCTTTCCTATTTCTTTTATTTCTATTATCTCT-TCTATTTCTATTATTTAT---------TAATTCTAATAAATAGAATGATAGAGATC------------------AAAAAATATATGGAAATTTATGGAAATTT---------------------------GAAGTTG--------AAAAAAT------ATTAGAATATTCAGTGATCA---------------------ATAGATCTTTTGAAGATTAATCGGACGAGAATAAAGAGAGAGTCCCTTTTTACATGTC-----AAT-----ACCGACAACAATGAAATTTATAGTAATAGGAAAATCCGTCGAATTTTCAAATCGTGAGGGTTCAAGTCCCT-CTATCCCCAAGAAAAAGCCC-TTTTTATTCTATCTCCTCGCTCTTTATTTATCCTCATCCTA---------------TTCTTTTTTCATCAGTGGCTCAGTTCAAACAAATCCAATCCCATTTG--TTTTGTATAGTATGATGCCTTTACAAATAAACATATACGTTCAAAAATTCTCCGTTATTGAATCATTCACAGCCCATAATCCTTACATTTAATTT-AAAAGAAAGTCTTCTTTTTGAAGATCTCAGAGATTCAGGGGCTAGGTCCAA-TTTTGGAAGACTTTC--TTTTAGTTCTTTTCATTGACTTAGATAT-AGTATTCGGCT-AGGATGATGCACGGGAAAT-GGTCGGGATAGCTCA
>N_viridis_SG1331
CGTAACAAGGTTTCCGTAGGTGAACCTGCGGAAGGATCATTGTCGAGACCG--AGAATAGTTGGAGCGATT-CGGAGAACACGTGAAGCATGCGCCGGCGAAAGTCGGCGCGTGG--GAGCCA-CCGCAGTCGTCGCCACGCCTC-------GGCGGGGC-GCGATGGGTGCCGGTGCG-AAACATGAGCCGGCGCGGATTTGCGCCAAGGGAAATTATGCGAGCACGAGCC--GCCAGGCGGT-TTCGTGGCGCGG-CGCGACGTGT-CGCGC-CCGA-TGGATCGACATGACTCTCGGCAATGGATATCTCGGCTCTCGCATCGATGAAGAGCGCAGCGAAATGCGATATGTGGTGCGAATTGCAGAATCCCGTGAACCATCGAGTCTTTGAACGCAAGTTGCGCCCGAGGCCCACCGGCCGAGGGCACGCCCGCCTGGGCGCCAAGCATCGCGACACTCCGTGCAAAGG---CCCTCCAATCTTCGGATGGGTAGGCCCCGGCACGGACGTGGAGAGTGGCCCGCCGTGCC-CATT---GGCGCGGCGGGCTGAAGGTAGGGCCAT-CACCGTCTTG-TG-GCGGCGGGCGTCGA-GGGGTGGATGCAATCCG--CGAGCACGGCGTGCGCCGCCGCGAGCCCGGCCCTTGGAGCTC----AAGCGCTCCAGCCGATCCCCGCCCC--GTGCACCGCGCCGCGTTCGGT-GCTCGGACCGCGACCCCAGGA-GAAAAAAGATAGATTTCGACAACAAAACTTCCTATATCCGTTACTCCTGAAGGAATATATTTACTCACTCGCTCATTATCATAGCTTCAATAGTTTGATTTTTTACGAACCTGCGGAAATTATTGG---------TTATGACAATAAATCTAGTTTAGTACTTGTGAAACGTTTAATTACTCGAATGTATCAA------------------CAGGAATCTTTT-TTTCTTCGGTGAATGATTCTAACCAAAATGAATTTTGGGGGTACAAGAATTCTTTTTCTTCTCATTTATTTTCTAAAAAGGTATCAGAAGGTTTTGGAGTCATTCTGGAAATTCCATTCGCGTTGCGATTAGTATCTTCCCTTGAAGAAAAAAGAATACCAAAATCTCAGAATTTACGATCTATTCATTCAATATTTCCCTTTTTAGAGGATAAATTTTCACATTTAGATTATGTGTCAGATCTACTAATACCCCACCCCATCCATATGGAAATCTTGGTTCAAATCCTTCAATGCTGGATCAAAGATGTTCCTTCTTTGCATTTATTGCGATTGTTTTTCCAYGAATATCATAATTTGAATAGTCTCATTACTTCAAAGAAATCT------ATTAACGTATTTTCAAAAAGAAAGAAAAGATTATTTTGGTTCTTATATAATTCTTATGTATATGAATACGAATATTTATTCTTGTTTCTTCGTAAAAAGTCTTCTTATATAAG-ATCTATATC-TTATAGAATCTTTCTTGAGCGAACACTTTTATATGGAAAAATC-GAATATCTTATAATAGTGTGTTGCAATCCTT-TTCAAAGGATTCTATGGTTCTTCAAAGATYCTTTCATACATNATGTTCGATATCAAGNAAAAGCAATTTNGGTTYMAAAAGGAACTCTTATTCTGATGAAGAAATGGAAATTTCATCTTGTGAATTTTNGGCAATCTTATTTTCACTTTNGGTCTCAACNTTATAGGATCCTTATAACGCAATTACCTAACTATTCCTTCTCTTTTATGGGGTATTTTTCAAGTGTACTAAAAAATCATTTGGTAGTAAGAAATCAAATGCTAGAGAATTCATTTATAATAAATACTCTATCTAATAAATTAGATACTATAGCCCCAGTTATTTCTCTTATTGGATCATTGTCGAAAGCTCAACTTTGTACTGTRTTGGGTCATCCTATTAGTAAACCGATCTGG-ACCGATTTATCGGATTCTGATATTCTTGATCGATTTTGTCGGATATGTAGAAATCTTTGTCGTTATCACAGCGGATCCTCAAATAAACAGATTTTGTATCGTATAAAGTATATACTTCGACTTTCGTGTGCTAAAACTTTGGCTCGTAAACATAAAAGTACAGTACGTACTTTTATGCGAAGATTAGGTTCGAGATTCTTAGAAGAATTTTTTTTGGAAGAAGAACAA----GCTCTTTCTTTAATCTTCCTCCAAAGAATCCCCTTTACTTTACACGGATTACATAA---AGAACGTATTTGGTATTTGGACATTATCCGTATCAA----------------TGATCTGGTGGATCTTTCTTGATTGTTAATGAGACTTTTTCATG-----------------AAAAAAAAA---------------------------------------------TTTGT-ATTCTGAAATGCTCGTATATCGT----------TAT------ATATCGAATATATC--------------ATCATAT-ATCATA-TTCGTGGTGAAATTAACTTA------------GTAGTCAAAATTCTGAGACTTTCTTC------------------------TCAATATGTAATTAT-------------------TGCTA-GTGATAACTT-CCAAA-TTCAGAGAAACCC-TGGAACTAAAAAGGGGCAATC-CTGAGCCAAATCTTT-GTTTTTTTTC--------TATAAAAAAAAAA---------------TGGATAGGTGCAGAGACTCAA--TGGAAGCTG-TTCTAACGAATG-AAATTGACTACATGAC-GTTAGTAGCTAAAATA-TTTTTTCTATCGAAATGACAGAAAGGATAACCTTGTATACC-TAATATGTACGTATACATACTGACATAGCAAACGATTAATCACAACCCGAATCTTA------TATT----GAATCC------TATTCTGTATC----------------------TCTAT---------ATAGGAGA-ATAGAAATATTCTCATCTTTCTTATTTCTTTTATTTCTATTATCTCT-TCTATTTCTATTATTTAT---------TAATTCTAATAAATAGAAKGATAGAGATC------------------AAAAAATATATGGAAATTTATGGAAATTT---------------------------GAAGTTG--------AAAAAAT------ATTAAAATATTCAGTGATCA---------------------ATAGATCTTTTGAAGATTAATCGGACGAGAATAAAGAGAGAGTCCCTTTTTACATGTC-----AAT-----ACCGACAACAATGAAATTTATAGTAATAGGAAAATCCGTCGAATTTTCAAATCGTGAGGGTTCAAGTCCCT-CTATCCCCAAGAAAAAGCCC-TTTTTATTCTATCTCCTCGCTCTTTATTTATCCTCATCCTA---------------TTCTTTTTTCATCAGTGGCTCAGTTCAAACAAATCCAATCCCATTTG--TTTTGTATAGTATGATGTCTTTACAAATAAACATATACGTTCAAAAATTCTCCGTTATTGAATCATTCACAGCCCATAATCCTTACATTTAATTTAAAAAGAAAGTCTTCTTTTTGAAGATCTCAGAGATTCAGGGGCTAGGTCCAATTTTTGGAAGACTTTC-TTTTTAGTTCTTTTCATTGACTTAGATATAAGTATTCGGCT-AGGATGATGCACGG---------------------
