# Supplementary material for: Molecular phylogenetic analyses reveal multiple long-distance dispersal events and extensive cryptic speciation in Nervilia (Orchidaceae), an isolated basal Epidendroid genus
Source: Front Plant Sci. 2025 Feb 20;15:1495487. doi: 10.3389/fpls.2024.1495487 (PMC11883896; doi:10.3389/fpls.2024.1495487)
Supplement: Supplementary file 2 [file DataSheet2.fasta]

>Corymborkis_veratrifolia
CGTAACAAGGTTTCCGTAGGTGAACCTGCGGAAGGATCATTGCCGAGACCG---GAAGATA--TTAAGCGATT-CGGAGAACTCGTGAAATAA--GTGGCAGCATTTGCTATCACGGAG--CAACCA-TCCCAGTCGTTGCCTCTCATCCCCTTGGAGGGGGGCA-CGATGAAAGGTCGGATGAAAACTCGAGCCGGCGCAGTTCCGCGCCAAGGAAA--TGT--------------------GCAAA-ATGAGCCC-CGCAGCGGGC-TTAGTAGCGTGG-AGTGCTGTTTGCACGC-CATG-TGGATTAACACGACTCTCGGCAATGGATATCTCGGCTCTCGCATCGATGAAGAGCGCAGCGAAATGCGATACGTGGTGCGAATTGCAGAATCCCGCGAACCATCGAGTCTTTGAACGCAAGTTGCGCCCGAGGCCAACCGGCCAAGGGCACGTCTGCCTGGGCGTCAAGCGCTGCGTCGCTCCGTGCCAACGTATCATCCCCACCGATGGGTGGGTGGGGCGAGGCGCGGACGTGAAGAGTGGCTCGCCGTACCCAAATTGGTGCACGGCGGGCTGAAGAGTGGGTTATCGTCTCATTG---GCCACCATCGATAAAGGGGTGGATAAAAGCTG-TGAGGAAGGCTTACGCTGTCTCATGCTGGCCTGAGAAAGATTTCTGATACATTCCACGTGATCCCAACCCAT---GCGCCGATCCACAGGCGGCGGCTTGGATTGCGACCCCAGGATGAAAAAAGATATACTTCGGCAACAAAACTTCCTATATCCGTTACTTCTGAAGGAGTATATTTACTCAATTGCTCATTATCATAGTTTCAATAGTTTGATTTTTTACGAACCCGTGGAAATTCTTGG---------TTATGACAAGAAATCTAGTTTAGTACTTGTGAAACGTTTAATTACTCGAATGTATCAA------------------CAGAAATCTTTGATTTCTTCGGTGAATGATTCTAACCAAAATGTATTTTGGGGATACAATAATTCTTTTTCTTCTCATTTTTCTTCTCAAATGGTATCAGAAGGTTTTGGAGTCATTCTGGAAATTCCATTCTCGTCACGATTAGTATCTTCCCTTGAAGAAAAAATAATACCAAAATCTCAGAATTTACGATCTATTCATTCAATATTTCCCTTTTTAGAGGATAAATTCTCACATTTAAATTATGTGTCAGATCTACTAATACCCCATCCCATCCATCTGGAAATCTTGGTTCAAATCCTTCAATGTTGGATCAAAGATGTTCCTTCTTTGCATTTCTTACGATTGTTTTTACACGAATATCATAATTTGAATAGTCTCATTATTTCAAAAAAATCC------ATTTACGTCTTTTCAAAAATAAAGAAAAGATTCTTTTGGTTCCTACATAATTCTTATGTATATGAATGCGAATATATATTCCTGTTTCTTCGTAAACAGTCTTCTTATTTACG-ATCAATATC-TTCTGGAGTCTTTCTTGAGCGAACACATTTCTATGGAAAAATA-GAATATCTTCTAGTAGTGTGTTGTAATTCTT-TTCAGAGGATCCTATGGTTCCTCAAAGATCCTTTCATACATTATGTTCGATATAAAGGAAAAGCAATTTTGGCTTCAAAGGGAACTCTTATTCTGATGAAGAAATGGAGATTTCATCTTGTAAATTTTTGGCAATCTTATTTTCACTTTTGGTCTCAACCTTATAGGATCCATATAAAGCAATTACCCAACTATTCCTTCTCTTTTCTAGGGTATTTTTCAAGTGTACTAAAAAATCCTTTGGTAGTAAGAAATCAAATGCTAGAGAATTCATTTATAATAAATACTCTGACTAATAAATTAGATACCATAGTCCCAGTTATTTCTCTTATTGGATCATTGTCGAAAGCTCAATTTTGTACCGTATTGGGTCATCCTATTAGTAAACCGATCTGG-ACCGATTTATCGGATTCTGATATTCTTGATCGATTTCGTCGGATATGTAGAAATCTTTGTCGTTATCACAGTGGATCCTCAAAGAAACAGGTTTTGTATCGTATAAAGTATATACTTCGACTTTCGTGTGCTAGAACTTTGGCTCGTAAACATAAAAGTACAGTACGCACTTTTATGCGAAGATTAGGGTCGGGATTCTTAGAAGAATTTTTTTTGGAAGAAGAACAA----GCTCTTTCTTTAATCTTCCTCAAAAGAATCCCTTTTATTTTACACGGATTACATAG---AGAACGTATTTGGTATTTGGACATTATCCGTATAAA----------------TGATCTGGTTGATCATTCATGA---------------------------------------------------------------------------------------------------------------------------------------------------------------------------------------------------------------------------------------------------------------------------------------------------------------------------------------------------------------------------------------------------------------------------------------------------------------------------------------------------------------------------------------------------------------------------------------------------------------------------------------------------------------------------------------------------------------------------------------------------------------------------------------------------------------------------------------------------------------------------------------------------------------------------------------------------------------------------------------------------------------------------------------------------------------------------------------------------------------------------------------------------------------------------------------------------------------------------------------------------------------------------------------
>Gastrodia_peichatieniana
-----------------------------------------------------------------------------------------------------------------------------------------------------------------------------------------------------------------------------------------------------------------------------------------------------------------GGAATAGCACGACTCTCGGCAATGGATATCTCGGCTCTCGCATCGATGAAGAGCGCAGCGAAATGCGATACGTGGTGCGAATTGCAGAATCCCGCGAACCATCGAGTCTTTGAACGCAAGTTGCGCCCGAGGCCAATCGGCCAAGGGCACGCCCGCCTGGGCGTCCAGCATTACGCCGCTCCGCG----------------------------------------------------------------------------------------------------------------------------------------------------------------------------------------------------------------------------------------------------------------------------------------------------------------------------------------------------------------------------------------------------------------------------------------------------------------------------------------------------------------------------------------------------ACAAGAATTCCTTTTCTTCTCATTTTTCTTCTCAAATGGTATCAGAAGGTTTTGGAATCATTCTGGAAATTCCATTCTCGTCGCGATTAGTATCTTCCCTTGAAGAAAAAAAAAGACCAAAATCTCAGAATTTACGATCTATTCATTCAATATTTCCCTTTTTAGAGGATAAATTCTCGCATTTAAATTATGTGTCAGATCTAATAATACCCCATCCCCTCCATCTGGAAATCTTGGTTCAAATCCTTCAATGCTGGATCAAAGATGTTCCTTCTTTGCATTTATTGCGATCTTTTTTCCACGAATATCATAATTTGAATAGTCTCATTACTTCAAAGAAATCC------ATTCATGTCTTTTCGAAAAGAAAGAAAAGATTCTTTTGGTTCCTACATAATTCTTATGTATATGAATGCGAATATATATTCCTTTTTCTTCGTAAAGAGTCTTCTTATTTACG-ATCAACATC-TTCTGGAGTCTTTCTTGAGCGAACACATTTCTATGGAAAAATA-GAATATCTTCTAGTAGTGTGTTTTAATTCTT-TTCGGAGGATTCTATGGTTCCTCAAAGATCCTTTCATACATTATGCTCGATATCAAGGAAAAGCAATTATGGCTTCAAAGGGAACTCTTATTCTGATGAAGAAATGGAAATTTCATCTTGTGAATCTTTGGCAATCTTATTTTCACTTTTGGTCTCAACCTTATAGGATCCATATAAAGCAATTACCCAACTCTTCCTTCTCTTTTCTGGGGTATTTTTCAAGTGTACTAAAAAATACTTTGGTAGTAAGAAATCAAATGCTAGAGAATTCATTTCTAATAAATACTCTGACTAAAAAATTCGATACCATAGCCCCAGTTATTTCTCTTATTGGATCATTGTCGAAAGCTCAATTTTGTACTGTATTGGGTCATCCTATTAGTAAGCCGATCTGG-ACCGATTTATCGGATTCTGATATTCTTGATCGATTTTGTCGGATATGTAGAAATCTTTGTCGTTATCACAGCGGATCCTCAAAGAAACAGGTTTTGTATCGTATAAAGTATATACTTCGACTTTCGTGTGCTAGAACTTTGGCTCGTAAACATAAAAGTACAGTACGCACTTTTATGCGAAGATTAGGTTCGGGATTCTTAGAAGAATTTTTTTTGGAAGAAGAAAAA----GTTCTTTCTT------------------------------------------------------------------------------------------------------------------------------------------------------------------------------------------------------------------------------------------------------------------------------------------------------------------------------------------------------------------------------------------------------------------------------------------------------------------------------------------------------------------------------------------------------------------------------------------------------------------------------------------------------------------------------------------------------------------------------------------------------------------------------------------------------------------------------------------------------------------------------------------------------------------------------------------------------------------------------------------------------------------------------------------------------------------------------------------------------------------------------------------------------------------------------------------------------------------------------------------------------------------------------------------------------------------------------------------------------------------------------------------------------------------
>Habenaria_dentata
------------------------------------------ACGAGACAC--AAAAGGGA--TCGAGCGACT--TGATAACTTGTGAATTATTTTGGCAGCTCACTTTCTTTGCTGCGCACCCACCTATCGGTGTCATGACTTTCCTTGT-----GGAGCCATGACATTGGTGGAGGG-GAG-AAC---AATCGGGCACAGCTTCGTGCCAAGGTAA-ATATGACAGCATGAGCAAATCATCAACTGCAC-ATCCT-CGAAACGTGC-CATGTTTGGGGT-AG-TTGATGT--TTGCTCCTT-CGGAATTGTAGGACTCTCGGCAATGGATATCTTGGCTCTTGCATCGATGAAGAGCGCAGCGAAATGCGATACGTGGTGCGAATTGCAGAATCCCGTGAACCATCGAGTTTTTGAACGCAAGTTGCGCCTGAGGCCACCTGGCCAAGGGCACGTCCACCTGGGCGTCAAGCATTAAATCGCTCTACTAGGCGCCAGACATTCCATGCTATGG-----------GGCGGCGTCTTGGATGCGGAGAATGGCCCGTCATGCG-TG-ACGCGTGGCGGGTTGAAG--GGAAGGAT-G-C-TTTTCTCT-TGGCAATGATCGATTAATTGGTGGGATGGAA--------GCCCCAG--TAACCTCCTAATCATCAGCCTGCTTTGAG-GAA--------CAACAT-----ATCC-TAGGCCAAC-CCAAGCAGAGTTTCGGAA-GCAAATCGAAA----------------------------------------------------------------------------------------------------------------------------------------------------------------------------------------------------------------------------------------------------------------------------ATAAAAATTATTTTTCTTCTCATTTTTCTTATCAAATATTATCAGAAGGTTTTGGAGTTATTCTAGAAATTCCATTCTTGTCGCGATTAGTATCTTCCCTTGAAGAAAAAAAAATAATAAAATCTCAGAATTTACGATCTATTCATTCAATCTTTCCTTTTTTAGAAGATAAATTCTTACATTTAAATTCTGTGTTAGATCTACTAATACCCCATCCCATCCATCTTGAAATCTTAGTTCAAATCCTTCAATGCTGGATCAAAGATGTTCCTTCTTTGCATTTGTTGCGATTGATTTTTCACGAATATCATAATTTAAATAGTTTCATTACTTCAAAGAAAGAC------ATTTACGTCTTTTCAAAAATAAATAAAAGATTTTTTTTATTTTTACATAATTCTTATGTATATGAATGCGAATATACATTCCTGTTTCTTCGCAAACAGTCTTCTTATTTACG-ATCAACGTC-TTTTGAAGTCTTTCTCGAGCGAACACATTTCTATAGAAAAATA-GAATATTTTAGAGTAATGTATTGCAATTCTT-TTAAGAGGATTCTATGGTTCATCAAAGAACCTTTCATACATTATGTTCGATATCAAGGAAAAGCAATTCTGGCTTCAAAGGTAACTCTAATTCTTATGAATAAATGGAAATTTCATCTTGTTCATTTTTGGCAATTTTATTTTCACTTTTGGTCTCAACCTTATAGGATCCATATAAAGGAATTACCCAACTATTGCTTCTCTTTTCTAGGGTATTTTTTAAGTGTACTAAAAAAGACTTTGGTAGTAAGAAATCAAATGCTGGAGAATTTATATTTAATAAATACTCTGGCTAAGAAATTAGATACCATAGCCCCAGTTATTTCTCTTATTGGAGCATTGTCAAAAACTCAATTTTGTACTGTATTGGGCCATCCCATTAGCAAACCAATTTGG-ACTGATTTATCGGATTCTGATATTATTGATCGATTTTGTCGTATATGTAGAAATCTTTGTCATTATCACAGCGGATCCTCAAAAAAACAGGTTTTGTATCGTATAAAATATATACTTCGACTTTCGTGTGCTAGAACTTTGGCTCGTAAACATAAAAGTACAGTACGCACTTTTATACGAAGATTAGGTTCGGGATTCTTAGAAGAATTTGTTATGGAAGAAGAACAA----GCTCTTTCTT----------------------------------------------------------------------------------------------------------------------------------------------------------------------------------------------------------------------------------------------------------------------------------------------------------------------------------------------------------------------------------------------------------------------------------------------------------------------------------------------------------------------------------------------------------------------------------------------------------------------------------------------------------------------------------------------------------------------------------------------------------------------------------------------------------------------------------------------------------------------------------------------------------------------------------------------------------------------------------------------------------------------------------CCT-CTATCCCCAATAAAAAGCCCATTTTACTTCCTCACTATGTTCTTTAA-CAAACAGATCCGA-----------------------------ATAGAAATTTTCGTACAATTCCAATCCAATTTC-ATTTGTATAGACACGATACCTGCACAAATGAACATATATGTTCAAGGAATCGAAGAAAGTTTTCTTTTTGAAGATCT----------------------AAGAA-ATT----------------AAGAGGG-CTGGGCCCAATTTGTTATTTGTTAAGACTATCTTTTTTAGTTCTTTTCATTGACATAGATACAAGTACTCTGCTAGGACGATGCACGGAAAATAGTCGGGATAGCTCA
>Monophyllorchis_maculata_Mom
CGTAACAAGGTTTCCGTAGGTGAACCTGCGGAAGGATCATTGTCGGGA------GAGAATC--TGGTTTGATT-GTGCAAATTTGTGAAATAA------GAGAAATGGGTATTGG-------------TCCACCTCATC-AACACACCC-------ATCGGTGCAACGATGAAT-GTGGGA--AAATCCTAAATGAGCGCAAGTAAGCGCCAAGTGAACAGAC--------------------GAAAAGCCATGGC-AATGTGGCGATGTGAATCACTTGCTTTCCATAGAT-AGACATACGA-TGGATGTACATGACCCTCGGCAATGGATATCTCAACTCTTGCTTCGATGAAGGACGCAGCAAAATGCGAGATTTGATGCGAATTGCAGAATCCCGTGAATCATCAAAAATTTGAACGCAAGTTGCGCTCGAGGCCATTAGGCCAAGGGCACGCCTGCTTGGGAGACATGCTTTGCTTTGCTCCGAACCTCAC-ATTCTGTCC-------------------------TGGACGTGGACATTGACTCGTCGT-CCCCATC---TTAGCGGCGGGTTGAAG-GTCAATTTTTTGTCTTCCA--TGCCCCCAATCGAGGTGGGGTGGATGGGCGCTT-TTTGCATGCCCTACA-TGCTCGAATGATGCGTGAAGATGCTTT---ATAATAAATAGGGGATCCCAACCCATTTGTTGTTGCCCCACCCACGGCAGCTTGGAATGCGACCCCAAGATTAAAAAAGATATATTTTGGCAAAAAAACTTCCTATATCCGCTACTCCTGAAGGAGTATATTTACTCACTTGTTCATTATTATAGCTTAAATAGTTCGA---------AACCTTTGGGAATTATTGG---------TTATGACAATAAATCTAGTTTAATACTTGTGAAACGTTTGATTACTAGAATGTATCAA------------------CAGAAATCTTTGATTTCTTCGGTGGATGATTCGAACCAAAAAGTATTTTGGGGTCACAATAATTATTTTTCTTATCATTTTTATTTTAAAAAGGTATCAGAAGGTTTTGGAGTCATTCTGGAAATTTCATTCTCGTCGCAATTAGTATCTTCCCTTGAAGAAAAAGGAATACTAAAATCTCAGAATTTACGATCTATTCATTCAATATTTCCCTTTTTAGAGGATAAATTCTCACATTTAAATTATGTGTCAGATTTACTAATACCCCATCCCATCCATCTGGAAATCTTGGTTCAAAATATTCAATGCTGGATCAAAGATGTTCCTTCTTTGCATTTCTTGCGATTCTTTTTCCACGAATATCATAATTTGAATAGTCTAATTACTTCAAAGAAATTC------ATTTACGTCTTTTCAAAAGATAAGAAAAGATTCTTTTGGTTCCTACATAATTCTTATGTATATGAATGCGAATATCTATTCCTGTTTCTTCGTAAAAAGTCTTCTTATTTACG-ATCAATATC-TTCTGGAGTCTTTTTTGAGCGAACACATTTCTATGGAAAAATA-GAATATCTTATAGTATTGTGTTGTAATTCTT-TTCAGAAGAACCTATGGTTCCTTAAAGATCCTTTCATACATTATGTTCGATATCAAGGAAAAGCAATTCTTTCTTCAAAGGGAACTCTTATTTTGATGAAGAAATGGAAATTTCATCTTGTTAATTTTTGGCAATCTTATTTTCACTTTTGGTCTCAACCTTATAGGATCCATATAAATCAATTACCCAACTATTCCTTCTCTTTTCTGGGGTATTTGTCAAGTGTACTAAAAAATACTTTGGTAGTAAGAAATCAAATGCTAGAGAATTCATTTATAATAAATACTCTGACTAAAAAATTAGATACCATAGTCCCGGGTATTTATCTTATTGGATCATTGTCAAAAGCTCAATTTTGTACTGTATTGGGTCATCCTATTAGTAAAGCGATCTGG-ACCAATTTATCGGATTCTGAAATTATTGATCGATTTTGTCGGATATGTAGAAATCTTTGTCGTTACCACAGCGGATCCTCAAATAAAAAGGTTTTGTATCGTCTAAAGTATATACTTCGGCTTTCGTGTGCTAGAACTTTGGCTCGTAAACATAAAAGTACAGTACGCACTTTTATGCGAAGATTAGGGTCGGGATTCTTAGAAGAATCTTTTTTTGAAGAAGAACAA----GCTCTTTCTTTAATCTTCCTCCAAAAAATCACTTTGACTTTACACGGATCACATAG---AAAACGTATTTGGTATTTGTACATTATCCGTGTCAA----------------TGATCTAGTGGATAATTCATGAGTATCCATGATACTTTTTCATGGATTCATTAATTTTT-ATTCTGAAATGCTCATATATCATATCATATATAGATAGTCTATATCTATAATAATATAT-TCTATATATTAGAATAATATATACATAATAACTATAATTTTAATAATTTT---------------------------AGAATTTCGAATTAT------------GGAAACCTGCTAAGTGGTAACTTCCAAA-TTCAGAGAAACCC-TGGAACTAAGAAAGGGCAATCCTGAGCCAAATCTTTTTTATGGGATAGGTGCAGAGACTCAATGGAAGCTGTTCTAACGAATGAAATTGACTGCGCTAC-TTAGTAGATAAAATCTTTTA-TCT---AAATGAC-----------------ATACAAAATACGTACGTATACATACTTACATAGCAAACAATTCATCACAATTCAAATCTTATTATT----GAATCCTATTCTATATC----------------------TCTCT---------CTATGAAA-ATAGAGAT----------------------------------------CCTTTTTCTATTCTATAT-------TTATTAGAATGATTATAATGATAGAGATCAAAAAATATATGA----------AAAATGGAAGAGTTCTGAAGTTG--------AAAAAAGATTCGAATGTTCAGTAATCAAATGATTCATTCCAGAGTTTGATAGATCTTTTAAAGATTAATCGAACGAGAATAAAGAGAGAGTCCCTTCTTACATGTC-----AAT-----ACCGACAAAAATGAAATTTATAGTAAGAGGAAAAT-----------------------------------------------------------------------------------------------------------------------------------------------------------------------------------------------------------------------------------------------------------------------------------------------------------------------------------------------------------------------------------------------------------------
>N_adolphii_var_adolphii
CGTAACAAGGTTTCCGTAGGTGAACCTGCGGAAGGATCATTGTCGAGACCG--AGAGCCGA--TGGAGCGATT-CGGAGAACACGTGAAGCAT--GCGCCGGCGAACGTCGGCGCGAGG--GAG----CCGGCGTCGTCGCCACGCCTC-------GGCGGGGCG-CGACGTGTGCCGGTGCG-AAACATGAGCCGGCGCGGAATTGCGCCAAGGGAA--TAT--------------------GCGAGCACGAGCC--GCCGGAAGGT-CTCGTGGCGTGG-CGCGACGAGT-CGCGC-CCGA-TGGATCGACATGACTCTCGGCAATGGATATCTCGGCTCTCGCATCGATGAAGAACGCAGCA-------------------------------------------------------------------------------------------------------------------------------------------------------------------------------------------------------------------------------------------------------------------------------------------------------------------------------------------------------------------------------------------------------GAAAAAAGATAGATTTCGACAACAAAACTTCCTATATCCGTTACTCCTGAAGGAGTATATTTACTCACTCGCTCATTATCATAGCTTCAATAGTATGATTTTTTACGAACCTGCGGAAATTATTGG---------TTATGACAATAAATCTAGTTTAGTACTTGTGAAACGTTTAATTACTCGAATGTATCAA------------------CAGGAATCTTTTTTTTCTTCGGTGAATGATTCTAACCAAAATGAATTTTGGGGGTACAAGAATTCTTTTTCTTCTCATTTATTTTATAAAAAGGTATCAGAAGGTTTTGGAGTCATTCTGGAAATTCCATTCGCGTTGCGATTAGTATCTTCCCTTGAAGAAAAAAGAATACCCAAATCTCAGAAWTTACGATCTATTCATTCAATATTTCCCTTTTTAGAGGATAAATTTTCACATTTAGATTATGTGTCAGATCTACTAATACCCCACCCCATCCATATGGAAATCTTGGTTCAAATCCTTCAATGCTGGATCAAAGATGTTCCTTCTTTGCATTTATTGCGATTGTTTTTCCATGAATATCATAATTTGAATAGTCTCATTACTTCAAAGAAATCT------ATTAACGTATTTTCAAAAAGAAATAAAAGATTCTTTTGGTTCTTATATAATTCTTNTGTATATGAATACGATTATTTATTCCTGTTTCTTCGTAWAATGTCTTCTTATTTAAGAATCAATATC-TTNTGGAATCTTCTTTGAGCGAACACTTTTATTTGGAAANACC-GAATNTCTTATAATAGTGTGTTGNCCTTCTTGTTCAAAGGATTAGATGGTTCCTCAAAGATCCTGTCATACATTATGTTCGATATCAAGGAAAAGCAATTTTGGTTTCAAAAGGAACTCTTATTCTGATGAAGAAATGGAAATTTCATCTTGTGAATTTTTGGCAATCTTATTTTCACTTTTGGTCTCAACCTTATAGGATCCTTATAAAGCAATTACCTAACTATTCCTTCTCTTTTATGGGGTATTTTTCAAGTGTACTAAAAAATCATTTGGTAGTAAGAAATCAAATGCTAAAGAATTCCTTTATAATAAAGACTCTATATAAGAAATTAGATACTATAGCCCCAGTTATTTCTCTTATTGGATCATTGTCGAAAGCTCAACTTTGTACTGTATTGGGTCATCCTATTAGTAAACCGATCTGG-ACCGATTTATCGGATTCTGATATTCTTGATCGATTTTGTCGGATATGTAGAAATCTTTGTCGTTATCACAGCGGATCCTCAAATAAACAGATTTTGTATCGTATAAAGTATATACTTCGACTTTCGTGTGCTAAAACTTTGGCTCGTAAACATAAAAGTACAGTACGCACTTTTATGCGAAGATTAGGTTCGAGATTCTTAGAAGAATTTTTTTTGGAAGAAGAACAA----GCTCTTTCTTTAATCTTCCTCCAAAGAATCCCCTTTACTTTACACGGATTACATAG---AGAACGTATTTGGTATTTGGACATTATCCGTATCAA----------------TGATCTGGTGGATCTTTCTTGATTGTTAATGAGACTTTTTCATG-------GAATTTGT-ATTCTGAAATGCTCGTATATCGTTAT------ATATCGAATATATC------ATCATAT-ATCATA-TTCGTGGTGAAATTAACTTAGTAGTCAAAATTCTGAGACTTTCTTC------------------------TCAATATGTAATTAT------------GGAAACCTGCTAAGTGAGAACTTCCAAA-TTCAGAGAAACCC-TGGAACTAAAAAGGGGCAATCCTGAGCCAAATCTTTGTTTTTGGATAGGTGCAGAGACTCAATGGAAGCTGTTCTAACGAATGAAATTGACTACATGACGTTAGTAGCTAAAATATTTTTTCTATCGAAATGACAGAAAGGATAACCTTGTATACCTAATATGTACGTATACATACTGACATAGCAAACGATTAATCACAACCCGAATCTTA-TATC----GAATCCTATTCTGTATC----------------------TCTAT---------ATAGGAGA-ATAGAAATATTCTCATCTT---------TTTTATTTCTATTATCTCT-TCTATTTCTATTATTTAT-------TAATTAGAATAATTAGAATGATAGAGATCAAAAAATATATGG----------AAATTT----------GAAGTTG--------AAAAAATATTAGAATATTCAGTGATCG---------------------ATAGATCTTTTGAAGATTAATCGGACGAGAATAAAGAGAGAGTCCCATTTTACATGTC-----AAT-----ACCGACAACAATGAAATTTATAGTAATAGGAAAAT-----------------------------------------------------------------------------------------------------------------------------------------------------------------------------------------------------------------------------------------------------------------------------------------------------------------------------------------------------------------------------------------------------------------
>N_alishanensis
CGTAACAAGGTTTCCGTAGGTGAACCTGCGGAAGGATCATTGTTGAGACCG--AGAATAGA--TGGAACGATT-CGGTGAACACGTGAAGCAT--GCGTCGGCGAACGCCGGCGCGAAG--GAACCG-CCTCCATCGTCGCCAAGCCTC-------GGCGGGACG-CGATGGATGCCGGTGCG-AAACACGAGCCGGCGCGGAATTGCGCCAAGGGAA--TAT--------------------GCGAGCACGAGCC--GCCAGACGGT-TTCGTGGCGTGG-CGCGACGTGT-CGCGC-CCGA-TGGATCGACATGACTCTCGGCAATGGATATCTCGGCTCTCGCATCGATGAAGAACGCAGCA-------------------------------------------------------------------------------------------------------------------------------------------------------------------------------------------------------------------------------------------------------------------------------------------------------------------------------------------------------------------------------------------------------GAAAAAAGATAGTTTTCAACAACAAAACTTCCTATATCCGTTACTACTGAAGGAGTATATTTACTCACTCGCTCATTATCATAGCTTCAAGAGTTTAATTTTTTACGAACCTGCGGAAATTATTGG---------TTATGACAGTAAATCTAGTTTAGTACTTGTGAAACGTTTAATTACTCGAATGTATCAA------------------CAGGAGCCTTTTTTTTATTCGGTGAATGATTCTAACCAAAATGGATTTTGGGGGTACAAGAATTCTTTTTCTTCTCATTTATTTTCTAAAAAGGTATCAGAAGGTTTTGGAGTCNTTCTGGAAATTCCATTCGCGTTGCGATTAGTATCTTCCCTTGAAGAAAAAAGAATACCAAAATCTCAGAATTTACGATCTATTCATTCAATATTTCCCTTTTTAGAGGATAAATTTTCACATTTAGATTATGTGTCAGATCTACTAATACCCCACCCCATCCATATGGAAATCTTGGTTAAAATCCTTCAATGCTGGATCAAAGATGTTCCTTCTTTGCATTTATTGCGATTGTTTTTCCATGAATATCATAATTTGAATAGTCTCATTCCTTCAAAGAAATCTATTAACATTAACGTATTTTCAAAAAGAAATAAAAGATTCTTTTGGTTCTTATATAATTCTTATGTATATGAATACGAATATTTATTCCTGTTTCTTCGTAAAAAGTCTTCTTATTTAAG-ATCAATATCTTTCTGGAATCTTTCTTGAGCGAACACTTTTATATGGAAAAATC-GAANATCNTATAATAGTGNGTTGCAATTCTT-TTCAAGGGATTCTATGGTTCCTCAAAGATCCTTTCATACATTATGTTCGATATCAAGGAAAAGCAATTTTGGTTTCAAAAGGAACTCTTATTCTGATGAAGAAATGGAAATTTCATCTTGTGAATTTTTGGCAATCTTATTTTCACTTTTGGTCTCAACCTTATAGGATCCTTATAAAGCAATTACCTAATTATTCCTTCTCTTTTATGGGGTATTTTTCAAGTGTACTAAAAAATCATTTGGTAGTAAGAAATCAAATGCTAGAGAATTCATTTATAATAAAGACTCTATATAATAAATTAGATACTATAGCCCCAGTTATTTCTCTTATTGGATCATTGTCAAAAGCTCAACTTTGTACTGTATTGGGTCATCCTATTAGTAAACCGATATGG-ACCGATTTATCGGATTCTGATATTCTTGATCGATTTTGTCGGATATGTAGAAATCTTTGTCGTTATCACAGCGGATCCTCAAATAAACATATTTTGTATCGTATAAAGTATATACTTCGACTTTCGTGTGCTAAAACTTTGGCTCGTAAACATAAAAGTACAGTACGCACTTTTATGCGAAGATTAGGTTCGAGATTCTTAGAAGAATTTTTTTTGGAAGAAGAACAA----GCTCTTTCTTTAATCTTCCTCCAAAGAATCCCCTTTACTTTACACGGATTACATAG---AGAACGTATTTGGTATTTGGACATTATCCGGATCAA----------------TGATTTGGTGGATCTTTCTTGATTGTTAATGAGACTTTTTCATG-------GAATTTGT-ATTCTGAAATGCTCGTATATCGTTAT------ATATCGAATATATC------ATCATAT-ATCATA-TTCGCGGTGAAATTAACTGAGTAGTCAAAATTATGAGACTTTCTTC------------------------TCAATATGTAATTAT------------GGAAACCTGCTAAGTGATAACTTCCAAA-TTCAGAGAAACCC-TGGAACTAAAAAGGGGCAATCCTGAGCCAAATCTTTGTTTTTGGATAGGTGCAGAGACTCGATGGAAGCTGTTCTAACGAATGAAATTGACTACATGACGTTAGTAGCTAAAATATTTTTTCTATCGAAATGACAGAAAGGATAACCTTGTATACCTAATATGTACGTATACATACTGACATAGCAAACGATTAATCACAACCCGAATCTAA-TATC----GAATCCTATTCTGTATC----------------------TCTAT---------ATAGGATA-ATATATATATTCTCATCTT---------TTTTATTTCGATTATCTCT-TCTATTTCTATTTTTTAT-------TAATTAGAATAATTAGAATGATAGAGATCAAGAAATATATGG----------AAATTT----------GAAGTTGAAAAAAAAAAAAAATATTAGAATATTCAGTGATCA---------------------ATAGATCTTTTGAAGATTAATCGGACGAGAATAAAGAGAGAGTCCCATTTTACATGTC-----AATACCGAACCGACAACAATGAAATTTATAGTAATAGGAAAAT-----------------------------------------------------------------------------------------------------------------------------------------------------------------------------------------------------------------------------------------------------------------------------------------------------------------------------------------------------------------------------------------------------------------
>N_ballii
------------------------------------------------------------------------------------------------------------------------------------------------------------------------------------------------------------------------------------------------------------------------------------------------------------------------------------------------------------------------------------------------------------------------------------------------------------------------------------------------------------------------------------------------------------------------------------------------------------------------------------------------------------------------------------------------------------------------------------------------------------------------------------GAAAAAAGATATATTTCGACAGCAAGACTTTCTATATCCGCTACTCCTTCAGGAGTCTATTTACTCACTTGCTCATTATCAAAGCTTCAATAGTTTGATTTTTTACGAACCTGTGGAAATTCTTGG---------TCATGACAAGAAATCTAGTTTAGTACTTGTGAAACGTTTAATTACTCGAATGTATCAA------------------CAGGAATCTTTTATTTCTTCGGTGAATGATTCTAACCAAGATGGATTTTTGGGATACAAGGATTCTTTTTCTTCTCATTTCTCTTCTAAAATGGTATCAGAAGGTTTTGGAGTCATTCTAGAAATCCCATTCGCGTCGCGATTATTATCTTCTCTTGAAGAAAAAAGAAGACCAAGATCTCAGAATTTACGATCTATTCATTCAATATTTCCCTTTTTAGAGGATAAATTCTTACATCTAAATTATGTGTTAGATCTACTAATACCCCATCCCATCCATCTGGAAATCTTGGTTCAAATCCTTCAATGCTGGATCAAAGATGTTCCTTCTTTGCATTTATTGCGATTGTTTTTCCACGAATATCATAATTTGAATAGTTTCATTACTTCAAAGAGATCC------ATTTACGCCTTTTCAAAAAGGAATAAAAGATTCTTTTGGTTCTTACATAATTATTATGTATATGAATACGAATATCTATTCCTTTTTCTTCGTAAAAAGTCTTCTTATTTAAG-ATCAATATC-TTCTGGAGTCTTTCTTGAGCGAACACATTTCTATGGAAAAATA-GAATATCTTATAGTAGTGTTTTGTAATTCTT-TTCAGAGGATCCTATGGTTCCTCAAAGATCCTTTCATACATTATGTTCGATATCAAGGAAAAGCAATTTTGGTTTCAAAAGGGACTCTTATTTTGATGAAGAAATGGAAATCTCATCTTGTGAATTTTTGGCAATCTTATTTTCACTTTTGGTCTCAACCTTATAGGATCCATATAAAGCAATTACCCAACTATTCCTTCTCTTTTTTGGGGTATTTTTCAAGTGTGCTAAAAAATCATTTGATAGTAAGAAATCAAATGCTAGAGAATTCATTTATAATAAAGACTCTGACTAATAAATTAGATACCATAGCCCCAGTTATTTCTCTTATTGGATCATTGTCGAAAGCTCAATTTTGTACTGTATTAGGTCATCCTATTAGTAA--------------------------------------------------------------------------------------------------------------------------------------------------------------------------------------------------------------------------------------------------------------------------------------------------------------------------------------------------------------------------------------------------------------------------------------------------------------------------------------------------------------------------------------------------------------------------------------GAGCCTTGGTATGGAAACCTGCTGAGTGCTAACTTCCAAA-TTCAGAGAAACCC-TGGAACTAAGAATGGGCAATCCTGAGCCAAATCCTTGTTTTTGGATAGGTGCAGAGACTCAATGGAAGCTGTTCTAACGAATGAAATTGATTACGTGACGCTAATAGCTGAAATCTTTTTTCTATCGAAATGACAGAAAGGATAACCTTATATACCTAATACGTACGTATACATACTGACATAGCAAACGATTAATCACAACCCGAATCTTA-TATT----GAATCCTATTCCGTATC----------------------TCTAG---------ATATGAGA-ATAGAAACCTTCTAATCT------------------------------CTTATTTCTATTATTTAT-------TAATTAGAATGATAGAGATCA-AGAGATCAAAAAATATATGA----------AAAATC----------GAAGTTG--------AAAAAAGATTCGAATATTCAGTGATAAAATGATTCATTCCAGAGTTGAATAGATCTTTTGAAGATTAATCGGACGAGAATAAAGAGAGAGTCCCTTTTTACATGTC-----AAT-----ACCGACAACAATGAAATTTATAGTAAGAGGAAAATCCGTCGAATTTTTCAATCGTGAGGGTTCAAGTCC-------------------------------------------------------------------------------------------------------------------------------------------------------------------------------------------------------------------------------------------------------------------------------------------------------------------------------------------------------------------------------
>N_bicarinata
CGTAACAAGGTTTCCGTAGGTGAACCTGCGGAAGGATCATTGTCGAGATCG---AAAGAGA--CGGAGCGACT-CGGAGAACCCGTGATGTAC--GCCGCGGCGGTTGCTGCCGCGGAA--CTGCCG-CCCGATTCGTGGCCGCGTCGC-------ATCGTGGCG-CGAAGGAGGTAGGCATGAAAACTTGAGCCGGCGCAGTTACGCGCCAAGGGAG-ATAC--------------------GCGAAAGCGAGCCCAGCCCGCTGGGCCTCGCCGAGCAG-CGCGCCGAGG-CGCGG-CTGC-TGGATCGACACGACTCTCGGCAATGGATATCTCGGCTCTCGCATCGATGAAGAGCGCAGCGAAATGCGATACGTGGTGCGAATTGCAGAATCCCGTGAACCATCGAGTCTTTGAACGCAAGTTGCGCCCGAGGCCCACCGGCCGAGGGCACGCCCGCCTGGGCGTCAAGCATCGCGTCGCTCCTTGCCAGGA--------CCATCCCACGGATGGATGCGTGCG----GGCGGGGATGCGGGGAGTGGCCCGCCGTGC--CATCGGCGCGGCGGGCTGAAGAGTGGGCGAT-CGTCTTGCTGC--CGGCCACGAAG-------------------------------------------------------------------------------------------------------------------------------------------------------------------------------------------------------------------------------------------------------------------------------------------------------------------------------------------------------------------------------------------------------------------------------------------------------------------------------------------------------------------------------------------------------------------------------------------------------------------------------------------------------------------------------------------------------------------------------------------------------------------------------------------------------------------------------------------------------------------------------------------------------------------------------------------------------------------------------------------------------------------------------------------------------------------------------------------------------------------------------------------------------------------------------------------------------------------------------------------------------------------------------------------------------------------------------------------------------------------------------------------------------------------------------------------------------------------------------------------------------------------------------------------------------------------------------------------------------------------------------------------------------------------------------------------------------------------------------------------------------------------------------------------------------------------------------------------------------------------------------------------------------------------------------------------------------------------------------------------GGAAACCTGCTGAGTGCTAACTTCCAAA-TTCAGAGAAACCC-TGGAACTAAGAACGGGCAATCCTGAGCCAAATCCTTGTTTTTGGATAGGTGCAGAGACTCAATGGAAGCTGTTCTAACGAATGAAATTGATTACGTGACGCTAATAGCTGAAATCTTTTTTCTATCAAAATGACAGAAA---------TATATACCTAATACGTACGTATACATACTGACATAGCAAACGATTAATCACAACCCGAATCTTA-TATC----GAATCCTATTCCGTATC----------------------TCTAG---------ATATGAGA-ATAGAAACCTTCTAATCT------------------------------CTTCTTTCTATTATTTAT-------TAATTAGAATGATAGAGATCG-AGAGATCAAAAAATATATGA----------AAAATA----------GAAGTTG--------AAAAAAGATTCGAATATTCAGTGATAAAATGATTCATTCCAGAGTTGAATAGATCTTTTGAAGATTAATCGGACGAGAATAAAGAGAGAGTCCCTTTTTACATGTC-----AAT-----ACCGACAACAATGAAATTTATAGTAAGAGGAAAATCCGTCGAATTTTTAAATCGTGAGGGTTCAAGTCGCT-CTATCCCCAAGAATAAGCCCTTTTTCTTTTACTTTCTCTCTCTTTATTTATCC-----------------------------------------------------------------------------------------------------------------------------------------------------------------------------------------------------------------------------------------------------------------------------------------------------------------------
>N_borneense
CGTAACAAGGTTTCCGTAGGTGAACCTGCGGAAGGATCATTGTCGAGACCG--ATAATAGA--TGGAGCGATT-CGGAGAACACGTGAAGCAT--GCGCCGGCGAACGCCGGCGCGAGG--TAACCG-TCGCCTTCGTCGCCACGCCCC-------GGCGGGGCG-CGATGGGTGCCGGTGCG-AAACACGAGCCGGCGCGGAATAGCGCCAAGGGAA--TAT--------------------GCGAGCACGAGCC--GCCAGACGGC-TTCGTGGCGTGG-CGCGACGTGT-CGCGC-CCGA-TGGATCGACATGACTCTCGGCAATGGATATCTCGGCTCTCGCATCGATGAAGAGCGCAGCGAAATGCGATATGTGGTGCGAATTGCAGAATCCCGTGAACCATCGAGTCTTTGAACGCAAGTTGCGCCCGAGGCCCACCGGCCGAGGGCACGCCCGCCTGGGCGCCAAGCATCACGACACTCCGTGCAAAGG--------CCCTCCAATCCTTGGATGGGTCGGCC-CGGCATGGACGTGGAGAGTGGCCCGCCGCGCC-CATTGGCGCGGCGGGCTGAAGGGAGGGCCAT----CGCCTTG---CGGCGACGGACGTCGAGGGG-TGGATGCGATCCGCGAGCATGGCGTTCGCCGCCGCGAGCCCGGCCCTTGGAGCTC--ATGCGCTCCTGCCGATCCCAGCCC-GTGCACCGCGCCGCGCTCGGT-GCTCGGACCGCGACCCCAGGATGAAAAAAGATAGATTTCGACAACAAAACTTCCTATATCCGTTACTCCTGAAGGAGTATATTTACTCACTCGCTCATTATCATAGCTTCAATAGTTTAATTTTTTACGAACCTGCGGAAATTATTGG---------TTATGACAATAAATCTAGTTTAGTACTTGTGAAACGTTTAATTACTCGAATGTATCAACAGGAATATTTTTTTTCTCAGGAATATTTTTTTTCTTCGGTGAATGATTCTAACCAAAATTCATTTTGGGGGTACAATAATTCTTTTTCTTCTCATTTATTTTATAAAAAGGTATCAGAAGGTTTTGGAGTCATTCTGGAAATTCCATTCGCGTTGCAATTAGTATCTTCCCTTGAAGAAAAAAGAATACCAAAATCTCAGAAATTACGATCTATTCATTCAATATTTCCCTTTTTAGAGGATAAATTTTCACATTTAGATTATGTGTCAGATCTACTAATACCCCACCCCATCCATATGGAAATCTTGGTTCAAATCCTTCAATGCTGGATCAAAGATGTTCCTTCTTTGCATTTATTGCGATTGTTTTTCCATGAATATCATAATTTGAATAGTCTCATTACTTCAAAGAAATCT------ATTAACGTATTTTCAAAAAGAAATAAAAGATTCTTTTGGTTCTTATATAATTCTTATGTATATGAATACGAATATTTATTCCTGTTTCTTCGTAAAAAGTCTTCTTATTTAAG-ATCAATATC-TTCTGGAATCTTTCTTGAGCGAACACTTTTATATGGAAAAATC-GAATATCTTATAATAGTGTGTTGCAATTCTT-TTCAAAGGATTCTATGGTTCCTCAAAGATCCTTTCATACATTATGTTCGATATCAAGGAAAAGCAATTTCGGTTTCAAAAGGAACTCTTATTCTGATGAAGAAATGGAAATTTCATCTTGTGAATTTTTGGCAATCTTATTTTCACTTTTGGTCTCAACCTTATAGGATCCTTATAAAGCAATTACCTAACTATTCCTTCTCTTTTATGGGGTATTTTTCAAGTGTACTAAAAAATCATTTGGTAGTAAGAAATCAAATGCTAGATAATTCATTTATAATAAAGACTCTATCTAATAAATTATATACTATAGCCCCAGTTATTTCTCTTATTGGATCATTGTCGAAAGCTCAACTTTGTACTGTATTGGGTCATCCAATTAGTAAACCGATCTGG-ACCGATTTATCGGATTCTGATATTCTTGATCGATTTTGTCGGATATGTAGAAATCTTTGTCGTTATCACAGCGGATCCTCAAATAAACAGATTTTGTATCGTATAAAGTATATACTTCGACTTTCGTGTGCTAAAACTTTGGCTCGTAAACATAAAAGTACAGTACGCACTTTTATGCGAAGATTAGGTTCGAGATTCTTAGAAGAATTTTTTTTGGAAGAAGAACAA----GCTCTTTCTTTAATCTTCCTCCAAAGAATCCCCTTTACTTTACACGGATTACATAG---AGAACGTATTTGGTATTTGGACATTATCCGTATCAA----------------TGATCTGGTGGATCTTTCTTGATTGTTAATGATACTTTTTCATG-------------------------------------------------------------------------------------------------------------------------------------------------------------------------------------GGAACCTGCTAAGTGATAACTTCCAAA-TTCAGAGAAACCC-TGGAACTAAAAAGGGGCAATCCTGAGCCAAATCTTTGTTTTTGGATAGGTGCAAAGACTCAATGGAAGCTGTTCTAACGAATGAAATTGACTACATGACGTTAGTAGCTAAAATATTTTTTCTTTCGAAATGACATAAAGGATAACCTTGTATACCTAATATGTACGTATACATACTGATATAAAAAACGATT----ACAACCCGAATCTTA-TATC----GAATCCTATTCTGTATC----------------------TCTAT---------ATAGGAAA-ATAAAAATATTCTCATCTT---------TTTTATTTCTATTATCTCT-TCTATTTCTATTATTTAT-------TAATTAAAATAATTAGAATGATAGAGATCAAAAAATATATGG----------AAATTT----------GAAGTTG--------AAAAAATATTAAAATATTCAGTGATCA---------------------ATAAATCTTTTGAAAATTAATCGGACGAAAATAAAGAGAGAGTCCCATTTTACATGTC-----AAT-----ACCGACAACAATGAAATTTATAGTAATAGGAAAATCCGTCAAATTTTCAAATCGTGAGGGTTCAAGTC--------------------------------------------------------------------------------------------------------------------------------------------------------------------------------------------------------------------------------------------------------------------------------------------------------------------------------------------------------------------------------
>N_campestris
CGTAACAAGGTTTCCGTAGGTGAACCTGCGGAAGGATCATTGTCGAGATCG---AAAGAGA--CGGCGCGACT-CGGAGAACGCGTGATGCAT--GCCGCGGCAGTCAATGCAGCGGAA--TTACCG-ACCGATTCGTCGCCGCGTCGC-------ATCGGGGCG-CGAATGAGGTGGGTATGAAAACTTGAGCGGGCGCAGTTACGCGCCAAGGGAA-ACAT--------------------TCAAAAGCGGGCCCAGCGGGCTGGGACCCGCCGAGCAG-CCCGCGGATG-CGTGG-CTGC-TGGATCGACACGACTCTCGGCAATGGATATCTCGGCTCTCGCATCGATGAAGAGCGCAGCGAAATGCGATACGTGGTGCGAATTGCAGAATCCCGTGAACCATCGAGTCTTTGAACGCAAGTTGCGCCCGAGGCCCACCGGCCGAGGGCACGCCCGCCTGGGCGTCAAGCATCGCGTTGCTCCTTGCCAAGG--------CCATCCCACGGATGGATGCGTATG----GGCGGGGACGTGCGTAGTGGCCCGCCGTGC--CCTCGGCGCGGCGGGCTGAAGAGCGGGCGAT-CGTCTTGCTGC--CGGCCACGAACGGTGAGGGGGTGGATAGAAGCTATTCGGGCACGATGAATGTCGCCTCGAGGTGGCCGGAGCACGGTTGATCGTTGCGGACGATCCCGACCC-GGGCGTCGCCGCATCGGCGGC-GCTCGGAATGCGACCCCAGGAT---------------------------------------------------------------------------------------------------------------------------------------------------------------------------------------------------------------------------------------------------------------------------------------------------------------------------------------------------------------------------------------------------------------------------------------------------------------------------------------------------------------------------------------------------------------------------------------------------------------------------------------------------------------------------------------------------------------------------------------------------------------------------------------------------------------------------------------------------------------------------------------------------------------------------------------------------------------------------------------------------------------------------------------------------------------------------------------------------------------------------------------------------------------------------------------------------------------------------------------------------------------------------------------------------------------------------------------------------------------------------------------------------------------------------------------------------------------------------------------------------------------------------------------------------------------------------------------------------------------------------------------------------------------------------------------------------------------------------------------------------------------------------------------------------------------------------------------GAGCCTTGGTATGGAAACCTGCTGAGTGCTAACTTCCAAA-TTCAGAGAAACCC-TGGAACTAAGAAGGGGCAATCCTGAGCCAAATCCTTGTTTTTGGATAGGTGCAGAGACTCAATGGAAGCTGTTCTAACGAATGAAATTGATTACGTGACGCTCGTAGCTAAGATCTTTTTTCTATCGAAATGACAGAAAGGATAACCTTATATACCTAATACGCACGTATACATACTGACATAGCAAACGATTAATCACAACCCGAATCTTA-TATC----GAATCCTATTCCGTATC----------------------TCTAG---------ATATGAGA-ATAGAAACCTTCTAATCT------------------------------TTTATTTCTATTATTTAT-------CAATTAGAATGATAGAGATCA-AGAGATCAAAAAATATATGA----------AAAATC----------GAAGTTG--------AAAAAAGATTCGAATATTTAGTGATAAAATGATTCATTCCAGAGTTGAATAGATCTTTTGAAGATTAATCGGACGAGAATAAAGAGAGAGTCCCTTTTTACATGTC-----AAT-----ACCGACAACAATGAAATTTATAGTAAGAGGAAAATCCGTCGAATTTTTAAATCGTGAGGGTTCAAGTCCTTCCTATCCCCA-------------------------------------------------------------------------------------------------------------------------------------------------------------------------------------------------------------------------------------------------------------------------------------------------------------------------------------------------------------------
>N_carinata
---------------------------------------TTGTCGAGATCG---AAAGAGA--CGGCGCGACT-CGGAGAACGCGTGATGTAT--GCCGCGGCAGTCAGTGCAGCGGAA--TTACCG-CCCGATTCGTCGCCGCGTCGC-------ATCGGGGCG-CGAATGAGGTGGGTATGAAAACTTGAGCGGGCGCAGTTACGCGCCAAGGGAA-AAAT--------------------TCAAAAGCGGGCCCAGCGGGCTGGGCCCCGCCGAGCAGCCCCGCTGAGG-CGTGG-CTGC-TGGATCGACACGACTCTCGGCAATGGATATCTCGGCTCTCGCATCGATGAAGAGCGCAGCGAAATGCGATACGTGGTGCGAATTGCAGAATCCCGTGAACCATCGAGTCTTTGAACGCAAGTTGCGCCCGAGGCCCACCGGCCGAGGGCACGCCCGCCTGGGCGTCAAGCATCGCGTTGCTCCTTGCCAAGG--------CCATCCCACGGATGGATGCGTATG----GGCGGGGACGTGCATAGTGGCCCGCCGTGC--CCTCGGCGCGGCGGGCTGAAGAGCGGGCGAT-CGTCTTGCTGC--CGGCCACGAACGGTGAGGGG-TGGATAGAAGCTATTCGGGCACGATGAATGTCGCCTCGAGGTGGTCGGAGCATTGTTGATCGTTGCGGATGATCCCGACCC-GGGCGTCGCCGCATCGGCGGC-GCTCGGAATGCGACCCCAGGATGAAAAAAGATATATTTTGGCAGCAAGACTTCCTATATCCGCTACTCCTTCAGGAGTCTATTTACTCACTTGCTCATTATCAGAGCTTCAATAGCTTGATTTTTTACGAACCTGTGGAAATTATTGG---------TCATGACAATAAATCTAGTTTAGTACTTGTGAAACGTTTAATTACTCGAATGTATCAA------------------CAGGGATCTTTTATTTCTTCGGTAAATGATTCTAACCAAGATGGATTTTTGGGACACAAGGATCCTTTTTCTTCTCATTTCTCTTCTAAAATGGTATCAGAAGGTTTTGGAGTCATTCTAGAAATCCCATTCGCGTTGCGATTCTTATCTTCTCTTGAAGAAAAAAGAAGACCAAGATCTCAGAATTTACGATCTATTCATTCAATATTTCCATTTTTAGAGGATAAATTCTTACATCTAAATCATGTGTTAGATCTACTAATACCCCATCCCATCCATCTGGAAATCTTGGTTCAAATCCTTCAATGCTGGATCAAAGATGTTCCTTCTTTGCATTTATTGCGATTGTTTTTCCACGAATATCATAATTTGAATAGTTTCATTACTTCAAAGAGATCC------ATTTACGCCTTTTCAAAAAGGAATAAAAGATTCTTTTGGTTCTTACATAATTATTATGTATATGAATACGAATATCTATTCCTGTTTCTTCGTAAACAGTCTTCTTATTTAAG-ATCAATATC-TTCTGGAGTCTTTCTTGAGCGAACACATTTCTATGGAAAAATA-GAATATCTTATAGTAGTGTTTTGTAATTCTT-TTCAGAGGATCCTATGGTTCCTCAAAGATCCTTTCATACATTATGTTCGATTTCAAGGAAAAGCAATTTTGGTTTCAAAAGGGACTCTTATTTTGATGAAGAAATGGAAATCTCATCTTGTGAATTTTTGGCAATTTTATTTTCACTTTTGGTCTCAACCTTATAGGATCCATATAAAGCAATTACCCAACTATTCTTTCTCTTTTTTGGGGTATTTTTCAAGTGTGATAAAAAATCATTTGATAGTAAGAAATCAAATGCTAGAGAATTCATTTATAATAAATACTCTGACTAATAAATTAGATACCATAGCCCCAGTTATTTCTCTTATTGGATCATTGTCAAAAGCTCAATTTTGTACTGTATTGGGTCATCCTATTAGTAAACCGATCTGG-ACCGATTTATCGGATTCTGATATTCTTGATCGATTTTGTCGGATATGTAGAAATCTTTGTCGTTATCACAGTGGATCTTCAAATAAACAGGTTTTGTATCGTATAAAGTATATACTTCGACTTTCGTGTGCTAGAACTTTGGCTCGTAAACATAAGAGTACAGTACGCACTTTTATGCGAAGATTAGGTTCGGGATTCTTAGAAGAATTCTTTTTGGAAGAAGAACAA----GCTCTTTCTTTAACCTTCCTCCAAAGAATCCCCTTTACTTTACACGGATTACATAG---AGAACGTATTTGGTATTTGGACATTATCCGTATAAA----------------TGATCTAGTGGATCATTCATGATTGTTCATGGGACTTCTTCATG---TCATGAATTTGTAATTCGGAAATGCTCGTATATCATTCTATATTTATATC----------------------------------------------------------------------------------------------------------------------------------------CTGAGTGCTAACTTCCAAA-TTCAGAGAAACCC-TGGAACTAAGAATGGGCAATCCTGAGCCAAATCCTTGTTTTTGGATAGGTGCAGAGACTCAATGGAAGCTGTTCTAACGAATGAAATTGATTACGTGACGCTCGTAGCTAAGATCTTTTTTCTATCGAAATGACAGAAAGGATAACCTTATATACCTAATACGCACGTATACATACTGACATAGCAAACGATTAATCACAACCCGAATCTTA-TATC----GAATCCTATTCCGTATC----------------------TCTAG---------ATATGAGA-ATAGAAACCTTCTAATCT------------------------------TTTCTTTCTATTATTTCT-------CAATTAGAATGATAGAGATCA-AGAGATCAAAAGATATATGA----------AAAATC----------GAAGTTG--------AAAAAAGATTCGAATATTTAGTGATAAAATGATTCATTCCAGAGTTGAATAGATCTTTTGAAGATTAATCGGACGAGAATAAAGAGAGAGTCCCTTTTTACATGTC-----AAT-----ACCGACAACAATGAAATTTATAGTAAGAGGAAAATCCGTCGAATTTTTAAATCGTGAGGGTTCAAGTCCCTCCTATCCCCC-------------------------------------------------------------------------------------------------------------------------------------------------------------------------------------------------------------------------------------------------------------------------------------------------------------------------------------------------------------------
>N_cf_concolor
CGTAACAAGGTTTCCGTAGGTGAACCTGCGGAAGGATCATTGTCGAGATCG---AAAGAGA--CGGCGCGACT-CGGAGAACGCGTGATTTAT--GCCGCGGCAGTCAGTGCAGCGGAA--TTACCG-CCCGATTCGTCGCCGCGTCGC-------ATCGGGGCG-CGAATGAGGTGGGTATGAAAACTTGAGCGGGCGCAGTTACGCGCCAAGGGAA-AAAT--------------------TCAAAAGCGGGCCCAGCGGGCTGGGCCCCGCGGAGCAG-CCCGCTGAGG-CGTGG-CTGC-TGGATCGACACGACTCTCGGCAATGGATATCTCGGCTCTCGCATCGATGAAGAGCGCAGCGAAATGCGATACGTGGTGCGAATTGCAGAATCCCGTGAACCATCGAGTCTTTGAACGCAAGTTGCGCCCGAGGCCCACCGGCCGAGGGCACGCCCGCCTGGGCGTCAAGCATCGCGTTGCTCCTTGCCAAGG--------CCATCCCACGGATGGATGCGTATG----GGCGGGGACGTGCATAGTGGCCCGCCGTGC--CCTCGGCGCGGCGGGCTGAAGAGCGGGCGAT-CGTCTTGCTGC--CGGCCACGAACGGTGAGGGG-TGGATAGAAGCTATTCGGGCACGATGAATGTCGCCTCGAGTTGGTCGGAGCATTGTTGATCGTTGCGGATGATCCCGACCC-GGGCGTCGCCGCATCGGCGGC-GCTCGGAATGCGACCCCAGGATGAAAAAAGATATATTTTGGCAGCAAGACTTCCTATATCCGCTACTCCTTCAGGAGTCTATTTACTCACTTGCTCATTATCAGAGCTTCAATAGCTTGATTTTTTACGAACCTGTGGAAATTATTGG---------TCATGACAATAAATCTAGTTTAGTACTTGTGAAACGTTTAATTACTCGAATGTATCAA------------------CAGGGATCTTTTATTTCTTCGGTAAATGATTCTAACCAAGATGGATTTTTGGGACACAAGGATCCTTTTTCTTCTCATTTCTCTTCTAAAATGGTATCAGAAGGTTTTGGAGTCATTCTAGAAATCCCATTCGCGTTGCGATTCTTATCTTCTCTTGAAGAAAAAAGAAGACCAAGATCTCAGAATTTACGATCTATTCATTCAATATTTCCATTTTTAGAGGATAAATTCTTACATCTAAATCATGTGTTAGATCTACTAATACCCCATCCCATCCATCTGGAAATCTTGGTTCAAATCCTTCAATGCTGGATCAAAGATGTTCCTTCTTTGCATTTATTGCGATTGTTTTTCCACGAATATCATAATTTGAATAGTTTCATTACTTCAAAGAGATCC------ATTTACGCCTTTTCAAAAAGGAATAAAAGATTCTTTTGGTTCTTACATAATTATTATGTATATGAATACGAATATCTATTCCTGTTTCTTCGTAAACAGTCTTCTTATTTAAG-ATCAATATC-TTCTGGAGTCTTTCTTGAGCGAACACATTTCTATGGAAAAATA-GAATATCTTATAGTAGTGTTTTTTAATTCTT-TTCAGAGGATCCTATGGTTCCTCAAAGATCCTTTCATACATTATGTTCGATTTCAAGGAAAAGCAATTTTGGTTTCAAAAGGGACTCTTATTTTGATGAAGAAATGGAAATCTCATCTTGTGAATTTTTGGCAATTTTATTTTCACTTTTGGTCTCAACCTTATAGGATCCATATAAAGCAATTACCCAACTATTCCTTCTCTTTTTTGGGGTATTTTTCAAGTGTGATAAAAAATCATTTGATAGTAAGAAATCAAATGCTAGAGAATTCATTTATAATAAATACTCTGACTAATAAATTAGATACCATAGCCCCAGTTATTTCTCTTATTGGATCATTGTCAAAAGCTCAATTTTGTACTGTATTGGGTCATCCTATTAGTAAACCGATCTGG-ACCGATTTATCGGATTCTGATATTCTTGATCGATTTTGTCGGATATGTAGAAATCTTTGTCGTTATCACAGTGGATCTTCAAATAAACAGGTTTTGTATCGTATAAAGTATATACTTCGACTTTCGTGTGCTAGAACTTTGGCTCGTAAACATAAGAGTACAGTACGCACTTTTATGCGAAGATTAGGTTCGGGATTCTTAGAAGAATTCTTTTTGGAAGAAGAACAA----GCTCTTTCTTTAACCTTCCTCCAAAGAATCCCCTTTACTTTACACGGATTACATAG---AGAACGTATTTGGTATTTGGACATTATCCGTATAAA----------------TGATCTAGTGGATCATTCATGATTGTTCATGGGACTTCTTCATGGATTCATGAATTTGT-ATTCTGAAATGCTCGTATATCATTCTATATTTATATCGAATATATC------ATCATA---------TTCGTGGTGAAATAAACTGAGTAGTCAAAATTCTTAGACTTTTTT-------------------------TCAATATGTAATTAT------------GGAAACCTGCTGAGTGCTAACTTCCAAA-TTCAGAGAAACCC-TGGAACTAAGAATGGGCAATCCTGAGCCAAATCCTTGTTTTTGGATAGGTGCAGAGACTCAATGGAAGCTGTTCTAACGAATGAAATTGATTACGTGACGCTCGTAGCTAAGATCTTTTTTCTATCGAAATGACAGAAAGGATAACCTTATATACCTAATACGCACGTATACATACTGACATAGCAAACGATTAATCACAACCCGAATCTTA-TATC----GAATCCTATTCCGTATC----------------------TCTAG---------ATATGAGA-ATAGAAACCTTCTAATCT------------------------------TTTATTTCTATTATTTAT-------CAATTAGAATGATAGAGATCA-AGAGATCAAAAGATATATGA----------AAAATC----------GAAGTTG--------AAAAAAGATTCGAATATTTAGTGATAAAATGATTCATTCCAGAGTTGAATAGATCTTTTGAAGATTAATCGGACGAGAATAAAGAGAGAGTCCCTTTTTACATGTC-----AAT-----ACCGACAACAATGAAATTTATAGTAAGAGGAAAAT-----------------------------------------------------------------------------------------------------------------------------------------------------------------------------------------------------------------------------------------------------------------------------------------------------------------------------------------------------------------------------------------------------------------
>N_cf_mackinnonii
CGTAACAAGGTTTCCGTAGGTGAACCTGCGGAAGGATCATTGTCGAGACCG--ATATGAGA--TGGAGCGATT-CGGAGAACACGTGAAGCAT--GCGCCGGCGAACGTCGGCGCGAGGTATAACCG-TCGCCGTCGTCGCCACGCCTC-------GGCGGGGCG-CGATGGGTGCCGGTGCG-AAACATGAGCCGGCGCGGAATTGCGCCAAGGGAA--TAT--------------------GCGAGCACGAGCC--GCCAGACGGT-TTCGTGGCGTGG-CGCGACGTGT-CGCGC-CCGA-TGGATCGACATGACTCTCGGCAATGGATATCTCGGCTCTCGCATCGATGAAGAACGCAACA-------------------------------------------------------------------------------------------------------------------------------------------------------------------------------------------------------------------------------------------------------------------------------------------------------------------------------------------------------------------------------------------------------GAAAAAAGATAGATTTCGACAACAAAACTTCCTATATCCGTTACTCCTGAAGGAGTATATTTACTCACTCGCTCATTATCATAGCTTCAATAGTTTGATTTTTTACGAACCTGCGGAAATTATTGG---------TTATGACAATAAATCTAGTTTAGTACTTGTGAAACGTTTAATTACTCGAATGTATCAA------------------CAGGAATCTTTTTTTTCTTCGGTGAATGATTCTAACCAAAATTCATTTTGGGGGTACAATAATTCTTTTTCTTCTCATTTATTTTATAAAAAGGTATCAGAAGGTTTTGGAGTCATTCTGGAAATTCCATTCGCGTTGCAATTAGTATCTTCCCTTGAAGAAAAAAGAATACCAAAATCTCAGAATTTACGATCTATTCATTCAATATTTCCCTTTTTAGAGGATAAATTTTCACATTTAGATTATGTGTTAGATCTACTAATACCCCACCCCATCCATATGGAAATCTTGGTTCAAATCCTTCAATGCTGGATCAAAGATGTTCCTTCTTTGCATTTATTGCGATTGTTTTTCCATGAATATCATAATTTGAATAGTCTCATTACTTCAAAGAAATCT------ATTAACGTATTTTCAAAAAGAAATAAAAGATTCTTTTGGTTCTTATATAATTCTTATGTATATGAATACGAATATTTATTCCTGTTTCTTCGTAAAAAGTCTTCTTATTTAAG-ATCAATATC-TTCTGGAATCTTTCTTGAGCGAACACTTTTATATGGAAAAATC-GAATATCTTATAATAGTGTGTTGCAATTCTT-TTCAAAGGATTCTATGGTTCCTCAAAGATCCTTTCATACATTATGTTCGATATCAAGGAAAAGCAATTTTGGTTTCAAAAGGAACTCTTATTCTGATGAAGAAATGGAAATTTCATCTTGTGAATTTTTGGCAATCTTATTTTCACTTTTGGTCTCAACCTTATAGGATCCTTATAAAGCAATTACCTAACTATTCCTTCTCTTTTATGGGGTATTTTTCAAGTGTACTAAAAAATCATTTGGTAGTAAGAAATCAAATGCTAGAGAATTCATTTATAATAAAGACTCTATCTAATAAATTAGATACTATAGCCCCAGTTATTTCTCTTATTGGATCATTGTCGAAAGCTCAACTTTGTACTGTATTGGGTCATCCTATTAGTAAACCGATCTGG-ACCGATTTATCGGATTCTGATATTCTTGATCGATTTTGTCGGATATGTAGAAATCTTTGTCGTTATCACAGCGGATCCTCAAATAAACAGATTTTGTATCGTATAAAGTATATACTTCGACTTTCGTGTGCTAAAACTTTGGCTCGTAAACATAAAAGTACAGTACGCACTTTTATGCGAAGATTAGGTTCGAGATTCTTAGAAGAATTTTTTTTGGAAGAAGAACAA----GCTTTTTTTTTAATCTTCCTCCAAAGAATCCCCTTTACTTTACACGGATTACATAG---AGAACGTATTTGGTATTTGGACCTTTTCCGGATCAA----------------AGATTTGGGGGATCTTTTTTGATTGTTAATGAGACTTTTTCATG----------TTTGT-ATTTTGAAATGCTCGTATATCGTTAT------ATATCGACTATATC------ATCATAT-ATCATA-TTCGTGGTGAAATTAACTTAGTAGTCAAAATTCTGAGACTTTCTTC------------------------TCAATATGTAATTAT------------GGAAACCTGCTAAGTGATAACTTCCAAA-TTCAGAGAAACCC-TGGAACTAAAAAGGGGCAATCCTGAGCCAAATCTTTGTTTTTGGATAGGTGCAGAGACTCAATGGAAGCTGTTCTAACGAATGAAATTGACTACATGACGTTAGTAGCTAAAATATTTTTTCTATCGAAATGACAGAAAGGATAACCTTGTATACCTAATATGTACGTATACATACTGACATAGCAAACGATTAATCACAACCCGAATCTTA-TATC----GAATCCTATTCTGTATC----------------------TCTAT---------ATAAGAGA-ATAGAAATATTCTCCTCTT---------TTTTATTTCTATTATCTCT-TCTATTTCTATTATTTAT-------TAATTAGAATAATTAGAATGATAGAGATCAAAAAATATATGG----------AAATTT----------GAAGTTG--------AAAAAATATTAGAATATTCAGTGATCA---------------------ATAGATCTTTTGAAGATTAATCGGACGAGAATAAAGAGAGAGTCCCATTTTACATGTC-----AAT-----ACCGACAACAATGAAATTTATAGTAATAGGAAAAT-----------------------------------------------------------------------------------------------------------------------------------------------------------------------------------------------------------------------------------------------------------------------------------------------------------------------------------------------------------------------------------------------------------------
>N_cf_viridis
CGTAACAAGGTTTCCGTAGGTGAACCTGCGGAAGGATCATTGTCGAGACCG--AGAATAGT--TGGAGCGATT-CGGAGAACACGTGAAGCAT--GCGCCGGYGAAAGTCGGCGCGAGG--GAGCCA-CCGCCGTCGTCGCCACGCCTC-------GGCGGGGCG-CGATGGGTGCCGGTGCG-AAACATGAGCCGGCGCGGAATTGCGCCAAGGGAAAATAT--------------------GCGAGCACGAGCC--GCCAGGCGGT-TTCGTGGCGCGG-CGCGACGTGT-CGCGC-CCGA-TGGATCGACATGACTCTCGGCAATGGATATCTCGGCTCTCGCATCGATGAAGAGCGCAGCGAAATGCGATATGTGGTGCGAATTGCAGAATCCCGTGAACCATCGAGTCTTTGAACGCAAGTTGCGCCCGAGGCCCACCGGCCGAGGGCACGCCCGCCTGGGCGCCAAGCATCGCGACACTCCGTGCAAAGG--------CCCTCCAATCTTCRGATGAG---GCCCCGRCACGGACGTGGAGAGTGGCCCGCCGTGCC-CATTGGCGCGGCGGGCTGAAGGTAGGGCCAT-CATCGTCTTG---TGGCGACGGACGTCGAGGGG-TGGATGCAATCCGCGAGCACGGCGTGCGCCGCCGTGAGCCCGGCCCTTGGAGCTC--AAGCGCTCCAGCCGATCCCCGCCC-GTGCACCGCRCCGCGTTCGGT-GCTCGGACTGTGACCCCAGGATGAAAAAAGATAGATTTCGACAACAAAACTTCCTATATCCGTTACTCCTGAAGGAATATATTTACTCACTCGCTCATTATCATAGCTTCAATAGTTTGATTTTTTACGAACCTGCGGAAATTATTGG---------TTATGACAATAAATCTAGTTTAGTACTTGTGAAACGTTTAATTACTCGAATGTATCAA------------------CAGGAATCTTTTTTTTCTTCGGTGAATGATTCTAACCAAAATTCATTTTGGGGGTACAAGAATTCTTTTTCTTCTCATTTATTTTCTAAAAAGGTATCAGAAGGTTTTGGAGTCATTCTGGAAATTCCATTCGCGTTGCGATTAGTATCTTCCCTTGAAGAAAAAAGAATACCAAAATCTCAGAATTTACGATCTATTCATTCAATATTTCCCTTTTTAGAGGATAAATTTTCACATTTAGATTATGTGTCAGATCTACTAATACCCCACCCCATCCATATGGAAATCTTGGTTCAAATCCTTCAATGCTGGATCAAAGATGTTCCTTCTTTGCATTTATTGCGATTGTTTTTCCATGAATATCATAATTTGAATAGTCTCATTACTTCAAAGAAATCT------ATTAACGTATTTTCAAAAAGAAAGAAAAGATTATTTTGGTTCTTATATAATTCTTATGTATATGAATACGAATATTTATTCTTGTTTCTTCGTAAAAAGTCTTCTTATATAAG-ATCTATATC-TTATAGAATCTTTCTTGAGCGAACACTTTTATATGGAAAAATC-GAATATCTTATAATAGTGTGTTGCAATTCTT-TTCAAAGGATTCTATGGTTCCTCAAAGATCCTTTCATACATTATGTTCGATATCAAGGAAAAGCAATTTTGGTTTCAAAAGGAACTCTTATTCTGATGAAGAAATGGAAATTTCATCTTGTGAATTTTTGGCAATCTTATTTTCACTTTTGGTCTCAACCTTATAGGATCCTTATAACGCAATTACCTAACTATTCCTTCTCTTTTATGGGGTATTTTTCAAGTGTACTAAAAAATCATTTGGTAGTAAGAAATCAAATGCTAGAGAATTCATTTATAATAAATACTCTATCTAATAAATTAGATACTATAGCCCCAGTTATTTCTCTTATTGGATCATTGTCGAAAGCTCAACTTTGTACTGTATTGGGTCATCCTATTAGTAAACCGATCTGG-ACCGATTTATCGGATTCTGATATTCTTGATCGATTTTGTCGGATATGTAGAAATCTTTGTCGTTATCACAGCGGATCCTCAAATAAACAGATTTTGTATCGTATAAAGTATATACTTCGACTTTCGTGTGCTAAAACTTTGGCTCGTAAACATAAAAGTACAGTACGTACTTTTATGCGAAGATTAGGTTCGAGATTCTTAGAAGAATTTTTTTTGGAAGAAGAACAA----GCTCTTTCTTTAATCTTCCTCCAAAGAATCCCCTTTACTTTACACGGATTACATAA---AGAACGTATTTGGTATTTGGACATTATCCGTATCAA----------------TGATCTGGTGGATCTTTCTTGATTGTTAATGAGACTTTTTCATG----------TTTGT-ATTCTGAAATGCTCGTATATCGTTAT------ATATCGAATATATC------ATCATAT-ATCATA-TTCGTGGTGAAATTAACTTAGTAGTCAAAATTCTGAGACTTTCTTC------------------------TCAATATGTAATTATGA-CCTTGGTATGGAA-CCTGCTAAGTGATAACTTCCAAA-TTCAGAGAAACCC-TGGAACTAAAAAGGGGCAATCCTGAGCCAAATCTTTGTTTTTGGATAGGTGCAGAGACTCAATGGAAGCTGTTCTAACGAATGAAATTGACTACATGACGTTAGTAGCTAAAATATTTTTTCTATCGAAATGACAGAAAGGATAACCTTGTATACCTAATATGTACGTATACATACTGACATAGCAAACGATTAATCACAACCCGAATCTTA-TATT----GAATCCTATTCTGTATC----------------------TCTAT---------ATAGGAGA-ATAGAAATATTCTCATCTTTCTTATTTCTTTTATTTCTATTATCTCT-TCTATTTCTATTATTTAT-------TAATTCTAATAAATAGAATGATAGAGATCAAAAAATATATGGAAATTTATGGAAATTT----------GAAGTTG--------AAAAAATATTAGAATATTCAGTGATCA---------------------ATAGATCTTTTGAAGATTAATCGGACGAGAATAAAGAGAGAGTCCCTTTTTACATGTC-----AAT-----ACCGACAACAATGAAATTTATAGTAATAGGAAAATCCGTCGAATTTTCAAATCGTGAGGGTTCAAGTCCCT-CTATCCCCAAGAAAAAGCCCTTTTTATTCTATCTCCTCGCTCTTTATTTATCCTCATCCTA---------------TTCTTTTTTCATCAGTGGCTCAGTTCAAACAAATCCAATCCCATTTG--TTTTGTATAGTATGATGCCTTTACAAATAAACATATACGTTCAAAAATTCTCCGTTATTGAATCATTCACAGCCCATAATCCTTACATTTAATTTAAAAAGAAAGTCTTCTTTTTGAAGATCTCAGAGATTCAGGGGCTAGGTCCAA-TTTTGGAAGACTTTC-TTTTTAGTTCTTTTCATTGACTTAGATATAAGTATTCGGCTAGGATGATGCACGGGAAATGGTCGGGATAGCTC-
>N_concolor
---------------------------------------TTGTCGAGATCG---AAAGAGA--CGGCGCGACT-CGGAGAACGCGTGATGTAT--GCCGCGGCAGTCAGTGCAGCGGAA--TTACCG-CCCGATTCGTCGCCGCGTCGC-------ATCGGGGCG-CGAATGAGGTGGGTATGAAAACTTGAGCGGGCGCAGTTACGCGCCAAGGGAA-AAAT--------------------TCAAAAGCGGGCCCAGCGGGCTGGGCCCCGCCGAGCAGCCCCGCTGAGG-CGTGG-CTGC-TGGATCGACACGACTCTCGGCAATGGATATCTCGGCTCTCGCATCGATGAAGAGCGCAGCGAAATGCGATACGTGGTGCGAATTGCAGAATCCCGTGAACCATCGAGTCTTTGAACGCAAGTTGCGCCCGAGGCCCACCGGCCGAGGGCACGCCCGCCTGGGCGTCAAGCATCGCGTTGCTCCTTGCCAAGG--------CCATCCCACGGATGGATGCGTATG----GGCGGGGACGTGCATAGTGGCCCGCCGTGC--CCTCGGCGCGGCGGGCTGAAGAGCGGGCGAT-CGTCTTGCTGC--CGGCCACGAACGGTGAGGGG-TGGATGGAAGCTATTCGGGCACGATGAATGTCGCCTCGAGGTGGTCGGAGCATTGTTGATCGTTGCGGATGATCCCGACCC-GGGCGTCGCCGCATCGGCGGC-GCTCGGAATGCGACCCCAGGATGAAAAAAGATATATCTTGGCAGCAAGACTTCCTATATCCGCTACTCCTTCAGGAGTCTATTTACTCACTTGCTCATTATCAGAGCTTCAATAGCTTGATTTTTTACGAACCTGTGGAAATTCTTGG---------TCATGACAATAAATCTAGTTTAGTACTTGTGAAACGTTTAATTACTCGAATGTATCAA------------------CAGGGATCTTTTATTTCTTCGGTAAATGATTCTAACCAAGATGGATTTTTGGGACACAAGGATCCTTTTTATTCTCATTTCTCTTCTAAAATGGTATCAGAAGGTTTTGGAGTCATTCTAGAAATCCCATTCGCGTTGCGATTCTTATCTTCTCTTGAAGAAAAAAGAAGACCAAGATCTCAGAATTTACGATCTATTCATTCAATATTTCCATTTTTAGAGGATAAATTCTTACATCTAAATCATGTGTTAGATCTACTAATACCCCATCCCATACATCTGGAAATCTTGGTTCAAATCCTTCAATGCTGGATCAAAGATGTTCCTTCTTTGCATTTATTGCGATTGTTTTTCCACGAATATCATAATTTGAATAGTTTCATTACTTCAAAGAGATCC------ATTTACGCCTTTTCAAAAAGGAATAAAAGATTCTTTTGGTTCTTACATAATTATTATGTATATGAATACGAATATCTATTCCTGTTTCTTCGTAAACAGTCTTCTTATTTAAG-ATCAATATC-TTCTGGAGTCTTTCTTGAGCGAACACATTTCTATGGAAAAATA-GAATATCTTATAGTAGTGTTTTGTAATTCTT-TTCAGAGGATCCTATGGTTCCTCAAAGATCCTTTCATACATTATGTTCGATTTCAAGGAAAAGCAATTTTGGTTTCAAAAGGGACTCTTATTTTGATGAAGAAATGGAAATCTCATCTTGTGAATTTTTGGCAATTTTATTTTCACTTTTGGTCTCAACCTTATAGGATCCATATAAAGCAATTACCCAACTATTCCTTCTCTTTTTTGGGGTATTTTTCAAGTGTGATAAAAAATCATTTGATAGTAAGAAATCAAATGCTAGAGAATTCATTTATAATAAATACTCTGACTAATAAATTAGATACCATAGCCCCAGTTATTTCTCTTATTGGATCATTGTCAAGAGCTCAATTTTGTACTGTATTGGGTCATCCTATTAGTAAACCGATCTGG-ACCGATTTATCGGATTCTGATATTCTTGATCGATTTTGTCGGATATGTAGAAATCTTTGTCGTTATCACAGTGGATCTTCAAATAAACAGGTTTTGTATCGTATAAAGTATATACTTCGACTTTCGTGTGCTAGAACTTTGGCTCGTAAACATAAGAGTACAGTACGCACTTTTATGCGAAGATTAGGTTCGGGATTATTAGAAGAATTCTTTTTGGAAGAAGAACAA----GCTCTTTCTTTAACCTTCTTCCAAAGAATCCCCTTTACTTTACACGGATTACATAG---AGAACGTATTTGGTATTTGGACATTATCCGTATAAA----------------TGATCTAGTGGATCATTCATGATTGTTCATGGGACTTCTTCATGTATTCATGAATTTGT-ATTCTGAAATGCTCGTATATCATTCTATATTTATATCGAATATATC------ATCATA---------TTCGTGGTGAAATAAACTGAGTAGTC-AAATTCTTAGACTTTTTT-------------------------TCAATATGTAATTAT-------------GAAACCTGCTGAGTGCTAACTTCCAAA-TTCAGAGAAACCC-TGGAACTAAGAATGGGCAATCCTGAGCCAAATCCTTGTTTTTGGATAGGTGCAGAGACTCAATGGAAGCTGTTCTAACGAATGAAATTGATTACGTGACGCTCGTAGCTAAGATCTTTTTTCTATCGAAATGACAGAAAGGATAACCTTATAT------TACGCACGTATACATACTGACATAGCAAACGATTAATCACAACCCGAATCTTA-TATC----GAATCCTATTCCGTATC----------------------TCTAG---------ATATGAGA-ATAGAAACCTTATAATAT------------------------------TTTATTTCTATTATTTAT-------CAATGAGAATGATAGAGATCA-AGAGATCAAAAGATATATGA----------AAAATC----------GAAGTTG--------AAAAAAGATTCGAATATTTAGTGATAAAATGATTCATTCCAGAGTTGAATAGATCTTTTGAAGATTAATCGGACGAGAATAAAGAGAGAGTCCCTTTTTACATGTC-----AAT-----ACCGACAACAATGAAATTTATAGTAAGAGGAAAATCCGTCGAATTTTTAAATCGTGAGGGTTCAAGTCCTC-CTATCCCCC-------------------------------------------------------------------------------------------------------------------------------------------------------------------------------------------------------------------------------------------------------------------------------------------------------------------------------------------------------------------
>N_cumberlegei
CGTAACAAGGTTTCCGTAGGTGAACCTGCGGAAGGATCATTGTCGAGACCG---AGATAGA--TGGAGCGACT-TGGAAAACGCGTGAAATAT--GGGGCGGCAGTCGCCGCCTCCGAG-AAAACCGCCCCCCGCCGTCGCC-CGCCTC--------GCGCGGCG-CGGCGAGGGTCGGCATG-AAAACCGAGCCGGCGCAGTCCCGCGCCAAGGGAG--TGT--------------------GCGAACGCGAGCC--GTACGGCGGCATTCGCGG------CGCGCCGTGG-CGCGC-CCGA-TGGATCGACATGACTCTCGGCAATGGATATCTCGGCTCTCGCATCGATGAAGAACGCAGCA-------------------------------------------------------------------------------------------------------------------------------------------------------------------------------------------------------------------------------------------------------------------------------------------------------------------------------------------------------------------------------------------------------GAAAAAAGATAGATTTCGGCAACAAAACTTCCTATATCCGTTACTCCTGAAGGAGTATATTTACTCACTTGTTCATTATCATAGTTTCCATAGTTTGATTTTTTACGAACCCGCGGAAATTATTGG---------TTATGACAATAAATCTAGTTTAGTACTTGTGAAACGTTTAATTACTCGAATGTATAAA------------------CAGGAATCTTTTATTTCCTCGGTGAAAGATTCTAACAAAAATGGATTTTGGGGGCACAATAATTCTTTTTCTTCTCATTTCTTTTCTAAAATGGTATCAGAAGGTTTTGGAGTCATTCTAGAAATTCCATTCGCATCGCGATTAGTATCTTCCCTTGAAGAAAAAAGAATACCAAAATCTCAAAACTTACGATCTATTCATTCAATATTTCCATTTTTAGAGGATAAATTTTCACATTTAGATTATGTGTCAGATCTACTAATACCCCATCCCATCCATATGGAAATATTGGTTCAAATCCTTCAATGCTGGATCAAAGATGTTCCTTCTTTGCATTTATTGCGATTTTTTTTCCATGAATATCATAATTTGAATAGTCTCATTACTTCAAAGAAATCC------ATTTGCGTCTTTTCAAAAAGAAATATAAGATTCTTTCGGTTCTTATATAATTCTTATGTATATGAATACGAATATCTATTCCTGTTTCTTCGTAGACAGTCTTCTTATTTAAG-ATCAATATC-TTCTGGAGTCTTTCTTGAGCGAACGCATTTCTATGGAAAGATA-GAATATCTTATAGTAGTGCGTTGTAATTTTC-TTCAGAGGATCCTATGGTTCCTCAAAGATTCTTTCATACATTATGTTCGATATCAAGGAAAAGCAATTTTGGTTTCAAAAGGAACTCTTATTCTGATGAAGAAATGGGAATTTCATATTGTGAATTTTTGGCAATCTTATTTTCACTTTTGGTCTCAACCTTCTAGGATCCATATAAAGCAATTACCCAACTATTCCTTCTCTTTTCTGGGGTATTTTTCGAGTGTACTAAAAAATCATTTGGTAGTAAGAAACCAAATGCTAGAGAATTCATTTATAATAAATACTCTGACTAAAAAATTAGATACCATAGCCCCAGTTATTTCTCTTATTGGATCATTGTCGAAAGCTCAATTTTGTACTGTATTGGGTCATCCTATTAGTAAACCGATCTGG-ACCGATTTATCGGATTCTGATATTCTTGATCGATTTTGTCGGATATGTAGAAATCTTTGTCGTTATCACAGCGGATCCTCAAATAAACAGGTTTTGTATCGTATAAAGTATATACTTCGACTTTCGTGTGCTAGAACTTTGGCTCGTAAACATAAAAGTACAGTACGCACTTTTATGCGAAGATTAAGTTCGGGATTCTTAGAAGAATTTTTTTTTGAAGAAGAACAA----GCTCTTTCTTTAATCTTCCTCCAAAGAATCCCCTTTACTTTACAGGGATTACATAG---AGAACGTATTTGGTATTTGGACATTATCCGTATCAA----------------TGATCTAGTGGATCATTCATGATTGTTCATGAGACTTTTTCATGGATTCATGAATTTGT-ATTCTGAAATGCTCGTATATCATTAT------ATATCGAATATATC------ATCATA---------TTCGTGGGGAAATTCACTGAGTAGTCAAATTTCTGAGACTTTCTTCTCC---------------------TCAATATGTAATTCT------------GGAAACCTGCTAAGTGGTAACTTCCAAA-TTCAGAGAAACCC-TGGAACTAAAAATGGGCAATCCTGAGCCAAATCTTTGTTTTTGGATAGGTGCAGAGACTCAATGGAAGCTGTTCTAACGAATGAAATTGACGACGTGACGTTAGTAGCTAAAATCATTTTTCTATCAAAATGACAGAAAGGATAACCTTATATACCTAATGCATACGTATACATATTGATATAGCAAACGATTAATCACAACCCGAATCTTATTATC----GAATCCTCTTTTGTATCTATTTTGTCTCTCTATACTCTATCTAT---------ATATGAGA-ATAGAAATCTTCTAATCT------------------------------TTTATTTCTATTATTAAT-------TCATTAGGATAATTAGAATGATAGAGATCAAAAAATATATGG----------AAAATT----------GAAGTG---------AAAAAAGATTCGAATATTCAGTGATCAAATGATTCATTCCAGAGTTTAATAGATCTTTTGATGATTAATCGGACGAGAATAAAGATAGAGTCCCATTTTACATGTC-----AAT-----ACCGACAACAATGAAATTTATAGTAAGAGGAAAAT-----------------------------------------------------------------------------------------------------------------------------------------------------------------------------------------------------------------------------------------------------------------------------------------------------------------------------------------------------------------------------------------------------------------
>N_fordii
CGTAACAAGGTTTCCGTAGGTGAACCTGCGGAAGGATCATTGTCGAGATCG---AAAGAGA--CGGCGCGACT-CGGAGAACGCGTGATGTAT--GCCGCGGCAGTCAGTGCAGCGGAA--TTACCG-CCCGATTCGTCGCCGCGTCGC-------ATCGGGGCG-CGAATGAGGTGGGTATGAAAACTTGAGCGGGCGCAGTTACGCGCCAAGGGAA-AAAT--------------------TCAAAAGCGGGCCCAGCGGGCTGGGCCCCGCCGAGCAGCCCCGCTGAGG-CGTGG-CTGC-TGGATCGACACGACTCTCGGCAATGGATATCTCGGCTCTCGCATCGATGAAGAGCGCAGCGAAATGCGATACGTGGTGCGAATTGCAGAATCCCGTGAACCATCGAGTCTTTGAACGCAAGTTGCGCCCGAGGCCCACCGGCCGAGGGCACGCCCGCCTGGGCGTCAAGCATCGCGTTGCTCCTTGCCAAGG--------CCATCCCACGGATGGATGCGTATG----GGCGGGGACGTGCATAGTGGCCCGCCGTGC--CCTCGGCGCGGCGGGCTGAAGAGCGGGCGAT-CGTCTTGCTGC--CGGCCACGAACGGTGAGGGG-TGGATAGAAGCTATTCGGGCACGATGAATGTCGCCTCGAGGTGGTCGGAGCATTGTTGATCGTTGCGGATGATCCCGACCC-GGGCGTCGCCGCATCGGCGGC-GCTCGGAATGCGACCCCAGGATGAAAAAAGATATATTTTGGCAGCAAGACTTCCTATATCCGCTACTCCTTCAGGAGTCTATTTACTCACTTGCTCATTATCAGAGCTTCAATAGCTCGATTTTTTACGAACCTGTGGAAATTATTGG---------TCATGACAATAAATCTAGTTTAGTACTTGTGAAACGTTTAATTACTCGAATGTATCAA------------------CAGGGATCTTTTATTTCTTCGGTAAATGATTCTAACCAAGATGGATTTTTGGGACACAAGGATTCTTTTTATTCTCATTTCTCTTCTAAAATGGTATCAGAAGGTTTTGGAGTCATTCTAGAAATCCCATTCGCGTTGCGATTCTTATCTTCTCTTGAAGAAAAAAGAAGACCAAGATCTCAGAATTTACGATCTATTCATTCAATATTTCCATTTTTAGAGGATAAATTCTTACATCTAAATCATGTGTTAGATCTACTAATACCCCATCCCATCCATCTGGAAATCTTGGTTCAAATCCTTCAATGCTGGATCAAAGATGTTCCTTCTTTGCATTTATTGCGATTGTTTTTYCACGAATATCATAATTTGAATAGTTTCATTACTTCAAAGAGATCC------ATTTACGCCTTTTCAAAAAGGAAGAAAAGATTCTTTTGGTTCTTACATAATTATTATGTATATGAATACGAATATCTATTCCTGTTTCTTCGTAAACAGTCTTCTTATTTAAG-ATCAATATC-TTCTGGAGTCTTTCTTGAGCGAACACATTTCTATGGAAAAATA-GAATATCTTATAGTAGTGTTTTGTAATTCTT-TTCAGAGGATCCTATGGTTCCTCAAAGATCCTTTCATACATTATGTTCGATTTCAAGGAAAAGCAATTTTGGTTTCAAAAGGGACTCTTATTTTGATGAAGAAATGGAAATCTCATCTTGTGAATTTTTGGCAATTTTATTTTCACTTTTGGTCTCAACCTTATAGGATCCATATAAAGCAATTACCCAACTATTCTTTCTCTTTTTTGGGGTATTTTTCAAGTGTGATAAAAAATCATTTGATAGTAAGARATCAAATGCTAGAGAATTCAYTTATAATAAATACTCTGACTAATAAATTAGATACCATAGCCCCAGTTATTTCTCTTATTGGATCATTGTCAAAAGCTCAATTTTGTACTGTATTGGGTCATCCTATTAGTAAACCGATCTGG-ACCGATTMTCKNGAKKCTGATATTCTTGATCGATTTTGTCGGATATGTAGAAATCTTTGTCGTTATCACAGTGGATCTTCAAATAAACAGGTTTTGTATCGTATAAAGTATATACTTCGACTTTCGTGTGCTAGAACTTTGGCTCGTAAACATAAGAGTACAGTACGCACTTTTATGCGAAGATTAGGTTCGGTATTCTTAGAAGAATTCTTTTTGGAAGAAGAACAA----GCTCTTTCTTTAACCTTCCTCCAAAGAATCCCCTTTACTTTACACGGATTACATAG---AGAACGTATTTGGTATTTGGACATTATCCGTATAAA----------------TGATCTAGTGGATCATTCATGATTGTTCATGGGACTTCTTCATGGATTCATGAATTTGT-ATTCTGAAATGCTCGTATATCATTCTATATTTATATCGAATATATC------ATCATA---------TTCGTGGTGAAATAAACTGAGTAGTCAAAATTCTTAGACTTTTTT-------------------------TCAATATGTAATTATGAGCCTTGGTATGGAAACGTGCTGAGTGCTAACTTCCAAAATTCAGAGAAACCC-TGGAACTAAGAATGGGCAATCCTGAGCCAAATCCTTGTTTTTGGATAGGTGCAGAGACTCAATGGAAGCTGTTCTAACGAATGAAATTGATTACGTGACGCTCGTAGCTAAGATCTTTTTTCTATCGAAATGACAGAAAGGATAACCTTATATACCTAATACGCACGTATACATACTGACATAGCAAACGATTAATCACAACCCAAATCTTA-TATC----GAATCCTATTCCGTATC----------------------TCTAG---------ATATGAGA-ATAGAAACCTTCTAATCT------------------------------TTTCTTTCTATTATTTAT-------CAATTAGAATGAT---------AGAGATCAAAAGATATATGA----------AAAATC----------GAAGTTG--------AAAAAAGATTCGAATATTTAGTGATAAAATGATTCATTCCAGAGTTGAATAGATCTTTTGAAGATTAATCGGACGAGAATAAAGAGAGAGTCCCTTTTTACATGTC-----AAT-----ACCGACAACAATGAAATTTATAGTAAGAGGAAAATCCGTCGAATTTTTAAATCGTGAGGGTTCAAGTCCCT-CTATCCCCAAGAAGAAACTCTTTTTCTTTCCCTTTCTCTCTCTTTATTTATCCTCATCATA----------------TCTCTTTTCATCAGTGGATCAGTTCAAACAAATCCAATCTCATTTG--TTTTGTATAGCACAATGCCTGTACAAATGAACATATATGTTCAAGGAATCTCCGTTATTGAACCATTCACAGTCCATAATACTTACATTGAATTTACAAAGAAAGTCTTCTTTTTGAAGATCTAAGAGATTCAGGGTCTAGGTACAATTTGTTAAGACTCTCT-TTTTTAGTTCTTTTCATTGACTTAGATAGAAGTACTCGGCTAGGACGATGCACGGGAAATGGTCGGGATAGCTCA
>N_futago
CGTAACAAGGTTTCCGTAGGTGAACCTGCGGAAGGATCATTGTCGAGACCG--ATAATAGA--TGGAGCGATT-CGGAGAACACGTGAAGCAT--GCGCCGGCAAACGCCGGCGCGAAG--TAACCG-TCGCCGTCGTTGGCCCGCCTC-------GGCGGGGCG-CGACTGGTGCCGGTGCG-AAACATGAGCCGGCGCGGAATTGCGCCAAGGGAA--TAT--------------------GCGAGCACGAGCC--GCCAGACGGT-TTCGTGGCGTGG-CGCGACGTGT-CGCGC-CCGA-TGGATCGACATGACTCTCGGCAATGGATATCTCGGCTCTCGCATCGATGAAGAACGCAGCA-------------------------------------------------------------------------------------------------------------------------------------------------------------------------------------------------------------------------------------------------------------------------------------------------------------------------------------------------------------------------------------------------------GAAAAAAGATAGATTTCGACAACAAAACTTCCTATATCCGTTACTCCTGAAGGAGTATATTTACTCACTCGCTCATTATCATAGCTTCAATAGTTTGATTTTTTACNAACCTGCGGAAATTATTGG---------TTATGACAATAAATCTAGTTTAGTACTTGTGAAACGTTTAATTACTCGAATGTATCAA------------------CAGGAATCTTTTTTTTCTTCGGTGAATGATTCTAACCAAAATTCATTTTTGGGGTACAAGAATTCTTTTTCTTCTCATTTATTTTATAAAAAGGTATCAGAAGGTTTTGGAGTCATTCTGGAAATTCCATTCGCGTTGCAATTAGTATCTTCCCTTGAAGAAAAAAGAATACCAAAATCTCAGAATTTACGATCTATTCATTCAATATTTCCCTTTTTAGAGGATAAATTTTCACATTTAGATTATGTGTCAGATCTACTAATACCCCACCCCATCCATATGGAAATCTTGGTTCAAATCCTTCAATGCTGGATCAAAGATGTTCCTTCTTTGCATTTATTGCGATTGTTTTTCCATGAATATCATAATTTGAATAGTCTCATTACTTCAAAGAAATCT------ATTAACGTATTTTCAAAAAGAAATAAAAGATTCTTTTGGTTCTTATATAATTCTTATGTATATGAATACGAATATTTATTCCTGTTTCTTCGTAAAAAGTCTTCTTATTTAAG-ATCAATATC-TTCTGGAATCTTTCTTGAGCGAACACTTTTATATGGAAAAATC-GAATATCTTATAATAGTGTGTTGCAATTCTT-TTCAAAGGATTCTATGGTTCCTCAAAGATCCTTTCTTACATTATGTTCGATATCAAGGAAAAGCAATTTTGGTTTCAAAAGGAACTCTTATTCTGATGAAGAAATGGAAATTTCATCTTGTGAATTTTTGGCAATCTTATTTTCACTTTTGGTCTCAACCTTATAGGATCCTTATAAAGCAATTACCTAACTATTCCTTCTCTTTTATTGGGTATTTTTCAAGTGTACTAAAAAATCATTTGGTAGTAAGAAATCAAATGCTAGAGAATTCATTTATAATAAAGACTCTATCTAATAAATTAGATACTATAGCCCCAGTTATTTCTCTTATTGGATCATTGTCGAAAGCTCAACTTTGTACTGTATTGGGTCATCCTATTAGTAAACCGATCTGG-ACCGATTTATCGGATTCTGATATTCTTGATCGATTTTGTCGGATATGTAGAAATCTTTGTCGTTATCACAGCGGATCCTCAAATAAACAGATTTTGTATCGTATAAAGTATATACTTCGACTTTCGTGTGCTAAAACTTTGGCTCGTAAACATAAAAGTACAGTACGCACTTTTATGCGAAGATTAGGTTCGAGATTCTTAGAAGAATTTTTTTTGGAAGAAGAACAA----GCTCTTTCTTTAATCTTCCTCCAAAGAATCCCCTTTACTTTACACGGATTACATAG---AGAACGTATTTGGTATTTGGACATTATCCGTATCAA----------------TGATCTGGTGGATCTTTCTTGATTGTTAATGAGACTTTTTCATG----------TTTGT-ATTTTGAAATGCTCGTATATCGTTAT------ATATCGACTATATG------ATCATAT-ATCATA-TTCG---------TAACTTAGTAGTCAAAATTCTGAGACTTTCTTC------------------------TCAATATGTAATTAT------------GGAAACCTGCTAAGTGATAACTTCCAAA-TTCAGAGAAACCC-TGGAACTAAAAAGGGGCAATCCTGAGCCAAATCTTTGTTTTTGGATAGGTGCAGAGACTCAATGGAAGCTGTTCTAACGAATGAAATTGACTACATGACGTTAGTAGCTAAAATATTTTTTCTATCGAAATGACAGAAAGGATAACCTTGTATACCTAATATGTACGTATACATACTGACATAGCAAACGATTAATCACAACCCAAATCTTA-TATC----AAATCCTATTCTGTATC----------------------TCTAT---------ATAGTAGA-ATATAAATATTCTCATCTT---------TTTTATTTCTATTATCTCT-TTTATTTCTATTATTTAT-------TAATTAGAATAATTAGAATGATAGAGATCAAAAAATATATGGAAATTTATGGAAATTT----------GAAGTTG--------AAAAAATATTAGAATATTCAGTGATCA---------------------ATAGATCTTTTGAAGATTAATCGGACGAGAATAAAGAGAGAGTCCCATTTTACATGTC-----AAT-----ACCGACAACAATGAAATTTATAGTAATAGGAAAAT-----------------------------------------------------------------------------------------------------------------------------------------------------------------------------------------------------------------------------------------------------------------------------------------------------------------------------------------------------------------------------------------------------------------
>N_gammieana
CGTAACAAGGTTTCCGTAGGTGAACCTGCGGAAGGATCATTGTCGAGATCG---AAAGAGA--CGGCGCGACT-CGGAGAACGCGTGATGTAT--GCCGCGGCAGTCAGTGCAGCGGAA--TTACCG-CCCGATTCGTCGCCGCGTCGC-------ATCGGGGCG-CGAATGAGGTGGGTATGAAAACTTGAGCGGGCGCAGTTACGCGCCAAGGGAA-AAAT--------------------TCAAAAGCGGGCCCAGCGGGCTGGGCCCCGCCGAGCAGCCCCGCTGAGG-CGTGG-CTGC-TGGATCGACACGACTCTCGGCAATGGATATCTCGGCTCTCGCATCGATGAAGAGCGCAGCGAAATGCGATACGTGGTGCGAATTGCAGAATCCCGTGAACCATCGAGTCTTTGAACGCAAGTTGCGCCCGAGGCCCACCGGCCGAGGGCACGCCCGCCTGGGCGTCAAGCATCGCGTTGCTCCTTGCCAAGG--------CCATCCCACGGATGGATGCGTATG----GGCGGGGACGTGCATAGTGGCCCGCCGTGCC-CTC-GGCGCGGCGGGCTGAAGAGCGGGCGAT-CGTCTTGCTGC--CGGCCACGAACGGTGAGGGG-TGGATAGAAGCTATTCGGGCACGATGAATGTCGCCTCGAGGTGGTCGGAGCATTGTTGATCGTTGCGGATGATCCCGACCC-GGGCGTCGCCGCATCGGCGGC-GCTCGGAATGCGACCCCAGGATGAAAAAAGATATATTTTGGCAGCAAGACTTCCTATATCCGCTACTCCTTCAGGAGTCTATTTACTCACTTGCTCATTATCAGAGCTTCAATAGCTTGATTTTTTACGAACCTGTGGAAATTATTGG---------TCATGACAATAAATCTAGTTTAGTACTTGTGAAACGTTTAATTACTCGAATGTATCAA------------------CAGGGATCTTTTATTTCTTCGGTAAATGATTCTAACCAAGATGGATTTTTGGGACACAAGGATCCTTTTTCTTCTCATTTCTCTTCTAAAATGGTATCAGAAGGTTTTGGAGTCATTCTAGAAATCCCATTCGCGTTGCGATTCTTATCTTCTCTTGAAGAAAAAAGAAGACCAAGATCTCAGAATTTACGATCTATTCATTCAATATTTCCATTTTTAGAGGATAAATTCTTACATCTAAATCATGTGTTAGATCTACTAATACCCCATCCCATCCATCTGGAAATCTTGGTTCAAATCCTTCAATGCTGGATCAAAGATGTTCCTTCTTTGCATTTATTGCGATTGTTTTTCCACGAATATCATAATTTGAATAGTTTCATTACTTCAAAGAGATCC------ATTTACGCCTTTTCAAAAAGGAATAAAAGATTCTTTTGGTTCTTACATAATTATTATGTATATGAATACGAATATCTATTCCTTTTTCTTCGTAAACAGTCTTCTTATTTAAG-ATCAATATC-TTCTGGAGTCTTTCTTGAGCGAACACATTTCTATGGAAAAATA-GAATATCTTATAGTAGTGTTTTGTAATTCTT-TTCAGAGGATCCTATGGTTCCTCAAAGATCCTTTCATACATTATGTTCGATTTCAAGGAAAAGCAATTTTGGTTTCAAAAGGGACTCTTATTTTGATGAAGAAATGGAAATCTCATCTTGTGAATTTTTGGCAATTTTATTTTCACTTTTGGTCTCAACCTTATAGGATCCATATAAAGCAATTACCCAACTATTCTTTCTCTTTTTTGGGGTATTTTTCAAGTGTGATAAAAAATCATTTGATAGTAAGAAATCAAATGCTAGAGAATTCATTTATAATAAATACTCTGACTAATAAATTAGATACCATAGCCCCAGTTATTTCTCTTATTGGATCATTGTCAAAAGCTCAATTTTGTACTGTATTGGGTCATCCTATTAGTAAACCGATCTGG-ACCGATTTATCGGATTCTGATATTCTTGATCGATTTTGTCGGATATGTAGAAATCTTTGTCGTTATCACAGTGGATCTTCAAATAAAAAGGTTTTGTATCGTATAAAGTATATACTTCGACTTTCGTGTGCTAGAACTTTGGCTCGTAAACATAAGAGTACAGTACGCACTTTTATGCGAAGATTAGGTTCGGGATTCTTAGAAGAATTCTTTTTGGAAGAAGAACAA----GCTCTTTCTTTAACCTTCCTCCAAAGAATCCCCTTTACTTTACACGGATTACATAG---AGAACGTATTTGGTATTTGGACATTATCCGTATAAA----------------TGATCTAGTGGATCATTCATGATTGTTCATGGGACTTYTTCATGGATTCATGAATTTGT-ATTCTGAAATGCTCGTATATCATTCT------ATAT---TTATATCGA----AT-ATATCATCATA-TTCGTGGTGAAATAAACTGAGTAGTCAAAATTCTTAGACTTTTTT-------------------------TCAATATGTAATTAT----------------ACCTGCTGAGTGCTAACTTCCAAA-TTCAGAGAAACCC-TGGAACTAAGAATGGGCAATCCTGAGCCAAATCCTTGTTTTTGGATAGGTGCAGAGACTCAATGGAAGCTGTTCTAACGAATGAAATTGATTACGTGACGCTCGTAGCTAAGATCTTTTTTCTATCGAAATGACAGAAAGGATAACCTTATATACCTAATACGCACGTATACATACTGACATAGCAAACGATTAATCACAACCCGAATCTTA-TATC----GAATCCTATTCCGTATC----------------------TCTAG---------ATATGAGA-ATAGAAACCTTCTAATCT------------------------------TTTCTTTCTATTATTTAT-------CAATTAGAATGAT-AGAGATCAAGAGATCAAAAGATATATGA----------AAAATC----------GAAGTTG--------AAAAAAGATTCGAATATTTAGTGATAAAATGATTCATTCCAGAGTTGAATAGATCTTTTGAAGATTAATCGGACGAGAATAAAGAGAGAGTCCCTTTTTACATGTC-----AAT-----ACCGACAACAATGAAATTTATAGTAAGAGGAAAATCCGTCGAATTTTTAAATCGTGAGGGTTCAAGTCCCT-CTATCCCCAAGAAGAAACTCTTTTTCTTTCCCTTTCTCTCTCTTTATTTATCCTCATCATA----------------TCTTTTTTCATCAGTGGATCAGTTCAAAAAAATCCAATCTCATTTG--TTTTGTATAGCACAATGCCTGTACAAATGAACATATATGTTCAAGGAATCTCCGTTATTGAACCATTCACAGTCCATAATACTTACATTGAATTTACAAAGAAAGTCTTCTTTTTGAAGATCTAAGAGATTCAGGGTCTAGGTACAA-TTTGTTAAGACTCTCTTTTTTAGTTCTTTTCATTGACTTAGATAGAAGTACTCGGCTAGGACGATGCACGGGAAATGGTCGGGATAGCTCA
>N_holochila
CGTAACAAGGTTTCCGTAGGTGAACCTGCGGAAGGATCATTGTCGAGATCG---AAAGAGA--CGGCGCGACT-CGGAGAACGCGTGATGCAT--GCCGCGGCAGTCAATGCAGCGGAA--TTACCG-ACCGATTCGTCGCCGCGTCGC-------ATCGGGGCG-CGAATGAGGTGGGTATGAAAACTTGAGCGGGCGCAGTTACGCGCCAAGGGAA-ACAT--------------------TCAAAAGCGGGCCCAGCGGGCTGGGACCCGCCGAGCAG-CCCGCGGATG-CGTGG-CTGC-TGGATCGACACGACTCTCGGCAATGGATATCTCGGCTCTCGCATCGATGAAGAGCGCAGCGAAATGCGATACGTGGTGCGAATTGCAGAATCCCGTGAACCATCGAGTCTTTGAACGCAAGTTGCGCCCGAGGCCCACCGGCCGAGGGCACGCCCGCCTGGGCGTCAAGCATCGCGTTGCTCCTTGCCAAGG--------CCATCCCACGGATGGATGCGTATG----GGCGGGGACGTGCGTAGTGGCCCGCCGTGC--CCTCGGCGCGGCGGGCTGAAGAGCGGGCGAT-CGTCTTGCTGC--CGGCCACGAACGGTGAGGGGGTGGATAGAAGCTATTCGGGCACGATGAATGTCGCCTCGAGGTGGCCGGAGCACGGTTGATCGTTGCGGACGATCCCGACCC-GGGCGTCGCCGCATCGGCGGC-GCTCGGAATGCGACCCCAGGAT--------------------------------------------------------------------------------------------------------------------------------------------------------------------------------------------------------------------------------------------------------------------------------------------------------------------------------------------------------------------------------------------------------------------------------------------------------------------------------------------------------------------------------------------------------------------------------------------------------------------------------------------------------------------------------------------------------------------------------------------------------------------------------------------------------------------------------------------------------------------------------------------------------------------------------------------------------------------------------------------------------------------------------------------------------------------------------------------------------------------------------------------------------------------------------------------------------------------------------------------------------------------------------------------------------------------------------------------------------------------------------------------------------------------------------------------------------------------------------------------------------------------------------------------------------------------------------------------------------------------------------------------------------------------------------------------------------------------------------------------------------------------------------------------------------------------------------------------------------------------------------------------------------------------------------------------------------------------------------------------------------------------------------------------------------------------------------------------------------------------------------------------------------------------------------------------------------------------------------------------------------------------------------------------------------------------------------------------------------------------------------------------------------------------------------------------------------------------------------------------------------------------------------------------------------------------------------------------------------------------------------------------------------------------------------------------------------------------------------------------------------------------------------------------------------------------------------------------------------------------------------------------------------------------------------
>N_infundibulifolia
CGTAACAAGGTTTCCGTAGGTGAACCTGCGGAAGGATCATTGTCGAGACCG--ATAATAGA--TGGAGCGATT-CGGAGAACACGTGAAGCAT--GCGCCGGCGAACGCCGGCGCGAGG--TAACCG-TCGCCTTCGTCGCCACGCCCC-------GGCGGGGCG-CGATGGGTGCCGGTGCG-AAACATGAGCCGGCGCGGAATAGCGCCAAGGGAA--TAT--------------------GCGAGCACGAGCC--GCCAGACGGT-TTCGTGGCGTGG-CGCGACGTGT-CGCGC-CCGA-TGGATCGACATGACTCTCGGCAATGGATATCTCGGCTCTCGCATCGATGAAGAGCGCAGCGAAATGCGATATGTGGTGCGAATTGCAGAATCCCGTGAACCATCGAGTCTTTGAACGCAAGTTGCGCCCGAGGCCCACCGGCCGAGGGCACGCCCGCCTGGGCGCCAAGCATCACGACACTCCGTGCAAAGG--------CCCTCCAATCTTTGGATGGGTCGGCC-CGGCATGGACGTGGAGAGTGGCCCGCCGCGCC-CATTGGCGCGGCGGGCTGAAGGGAGGGCCAT----CGTCTTG---TGGCGACGGACGTCGAGGGG-TGGATGCAATCCGCGAGCATGGCGTTCGCCGCCGCGAGCCCGGCCCTTGGAGCTC--ATGCGCTCCTGCCGATCCCAGCCC-GTGCACCGCGCCGCGTTCGGT-GCTCGGACCGCGACCCCAGGA-GAAAAAAGATAGATTTCGACAACAAAACTTCCTATATCCGTTACTCCTGAAGGAGTATATTTACTCACTCGCTCATTATCATAGCTTCAATAGTTTGATTTTTTACGAACCTGCGGAAATTATTGG---------TTATGACAATAAATCTAGTTTAGTACTTGTGAAACGTTTAATTACTCGAATGTATCAA------------------CAGGAATCTTTTTTTTCTTCGGTGAATGATTCTAACCAAAATTCATTTTGGGGGTACAAGAATTCTTTTTCTTCTCATTTATTTTATAAAAAGGTATCAGAAGGTTTTGGAGTCATTCTGGAAATTCCATTCGCGTTGCAATTAGTATCTTCCCTTGAAGAAAAAAGAATACCAAAATCTCAGAATTTACGATCTATTCATTCAATATTTCCCTTTTTAGAGGATAAATTTTCACATTTAGATTATGTGTTAGATCTACTAATACCCCACCCCATCCATATGGAAATCTTGGTTCAAATCCTTCAATGCTGGATCAAAGATGTTCCTTCTTTGCATTTATTGCGATTGTTTTTNCAYGAATATCATAATTTGAATAGTCTCATTACTCCAAAGAAATCT------ATCAACGTATTTTCAAAAAGAAATAAAAGATTCTTTTGGTTCTTATATAATTCTTATGTATATGAATACGAATATTTATTCCTTTTTCTTCGTAAAAAGTCTTCTTATTTAAG-ATCAATATC-TTCTGGAATCTTTCTTGAGCGAACACTTTTATATGGAAAAGTC-GAATATCTTATAATAGTGTGTTGCAATTCTT-TTCAAAGGATTCTATGGTTCCTCAAAGATCCTTTCATACATTATGTTCGATATCAAGGAAAAGCAATTTTGGTYTCAAAAGGAACTCTTATTCYGATGARGAAATGGAGATTTCATCTTGTGAATTTTTGGCAATCTTATTTTCACTTTTGGTCTCAACCTTATAGGATCCTTATAAAGCAATTACCTAACTATTCCTTCTCTTTTATGGGGTATTTTTCAAGTGTACTAAAAAATCATTTGGTAGTAAGAAATCAAATGCTAGAGAATTCATTTATAATAAAGACTCTATATAATAAATTAGATACTATAGCCCCAGTTATTTCTCTTATTGGATCATTGTCGRAAGCTCAACTTTGTACTGTATTGGGTCATCCTATTAGTAAACCGATCTGG-ACCGATTTATCGGATTCTGATATTCTTGATCGATTTTGTCGGATATGTAGAAATCTTTGTCGTTATCACAGCGGATCCTCAAATAAACAGATTTTGTATCGTATAAAGTATATACTTCGACTTTCGTGTGCTAAAACTTTGGCTCGTAAACATAAAAGTACAGTACGCACTTTTATGCGAAGATTAGGTTCGAGATTCTTAGAAGAATTTTTTTTGGAAGAAGAACAA----GCTCTTTCTTTAATCTTCCTCCAAAGAATCTCCTTTACTTTACACGGATTACATAG---AGAACGTATTTGGTATTTGGACATTATCCGTATCAA----------------TGATCTGGTGGATCTTTCTTGATTGTTAATGAGACTTTTTCATG----------TTTGT-ATTTTGAAATGCTCGTATATCGTTAT------ATATCGACTATATC------ATCATAT-ATCATA-TTCGTGGTGAAATTAACTTAGTAGTCAAAATTCTGAGACTTTCTTC------------------------TCAATATGTAATTATGAGCCTTGGTATGGAAACCTGCTAAGTGATAACTTCCAAA-TTCAGAGAAACCCCTGGAACTAAAAAGGGGCAATCCTGAGCCAAATCTTTGTTTTTGGATAGGTGCAGAGACTCAATGGAAGCTGTTCTAACGAATGAAATTGACTACATGACGTTAGTAGCTAAAATATTTTTTCTATCGAAATGACAGAAAGGATAACCTTGTATACCTAATATGTACGTATACATACTGACATAGCAAACGATTAATCACAACCCGAATCTTA-TATC----GAATCCTATTCTGTATC----------------------TCTAT---------ATAGGAGA-ATAGAAATATTCTCCTCTT---------TTTTATTTCTATTATCTCT-TCTATTTCTATTATTTAT-------TAATTAGAATAATTAGAATGATAGAGATCAAAAAATATATGG----------AAATTT----------GAAGTTG--------AAAAAATATTAGAATATTCAGTGATCA---------------------ATAGATCTTTTGAAGATTAATCGGACGAGAATAAAGAGAGAGTCCCATTTTACATGTC-----AAT-----ACCGACAACAATGAAATTTATAGTAATAGGAAAATCCGTCGAATTTTAAAATCGTGAGGGTTCAAGTCCCT-CTATCCCCAAGAAAAAGCCCTTTTTATTCTATCTCCTCGCTCTTTATTTATCCTCATCCTA---------------TTCTTTTTTCATCAGTGGCTCAGTTCAAACAAATCCAATCCCATTTG--TTTTGTATAGTATGATGCCTTTACAAATAAACATATATGTTCAAAAATTCTCCGTTATTGAATCATTCACAGCCCATAATCCTTGCATTTAATTTACAAATAAAGTCTTCTTTTTGAAGATCTCAGAGATTCAGGGGCTAGGTCCAA-TTTGTTAAGACTTTA-TTTTTAGTTCTTTTCATTGACTTAGATATAAGTATTCGGCTAGGATGATGCACGGGAAATGGTCGGGATAGCTCA
>N_juliana
------------------------------------------------------------------------------------------------------------------------------------------------------------------------------------------------------------------------------------------------------------------------------------------------------------------------------------------------------------------------------------------------------------------------------------------------------------------------------------------------------------------------------------------------------------------------------------------------------------------------------------------------------------------------------------------------------------------------------------------------------------------------------------GAAAAAAGATAGATTTCGACAACAAAACTTCCTATATCCGTTACTCCTTCAGGAGTATATTTACTCACTCGCTCATTATCATAGCTTCAATAGTTTAATTTTTTACGAACCTGCGGAAATTATTGG---------TTATGACAATAAATCTAGTTTAGTACTTGTGAAACGTTTAATTACTCGAATGTATCAA------------------CAGGAATCTTTTTTTTCTTCGATGAATGATTCTAACCAAAATTCATTTTGGGGGTACAAGAATTCTTTTTCTTCTCATTTATTTTATAAAAAGGTATCAGAAGGTTTTGGAGTCATTCTGGAAATTCCATTCGCGTTGCAATTAGTATCTTCCCTTGAAGAAAAAAGAATACCAAAATCTCAGAATTTGCGATCTATTCATTCAATATTTCCCTTTTTAGAGGATAAATTTTCACATTTAGATTATGTGTCAGATCTACTAATACCCCACCCCATCCATATGGAAATCTTGGTTCAAATCCTTCAATGCTGGATCAAAGATATTCCTTCTTTGCATTTATTGCGATTGTTTTTCCATGAATATCATAATTTGAATAGTCTCATTACTTCAAAGAAATCT------ATTAACGTATTTTCAAAAAGAAATAAAAAATTATTTTGGTTCTTATATAATTCTTATGTATATGAATACGAATATTTATTCCTGTTTCTTCGTAAAAAGTCTTCTTATTTAAG-ATCAATATC-TTTTGGAATCTTTCTTGAGCGAACACTTTTCTATGGAAAAATC-GAATATCTTATAATAGTGTGTTACAATTCTT-TTCAAAAGATTTTATGGTTCCTCAAAGATCCTTTCATACATTATGTTCGATATCAAGGAAAAGCAATTTCGGTTTCAAAAGGAACTCTTATTCTGATGAAGAAATGGAAATTTCATCTTGTGAATTTTTGGCAATCTTATTTTCACTTTTGGTCTCAACCTTATAGGATCCTTATAAAGCAATTACCTAACTATTCCTTCTCTTTTATGGGGTATTTTTCAAGTGTACTAAAAAATCATTTGGTAGTAAGAAATCAAATGCTAGAGAATTCATTTATAATAAAGACTCTATCTAATAAATTAGATACTATAGCCCCAGTGAGTTCTCTTATTGGATCATTGTCGAAAGCTCAACTTTGTACTGTATTGGGTCATCCAATTAGTAAACCGATCTGG-ACCGATTTATCGGATTCTGATATTCTTGATCGATTTTGTCGGATATGTAGAAATCTTTGTCGTTATCACAGCGGATCCTCAAATAAACAGATTTTGTATCGTATAAAGTATATACTTCGACTTTCGTGTGCTAAAACTTTGGCTCGTAAACATAAAAGTACAGTACGCACTTTTATGCGAAGATTAGGTTCGAGAGTCTTAGAAGAATTTTTTTTGGAAGAAGAACAA----GCTCTTTCTTTAATCTTCCTCCAAAGAATCCCCTTTACTTTACACGGATTACATAG---AGAACGTATTTGGTATTTGGACATTATCCGTATCAA----------------TGATCTGGTGGATCTTTCTTGATTGTTAATGAACCTTTTTCATG----------TTTGT-ATTTTGAAATGCTCGTATATCGTTAT------ATATCGACTATATC------ATCATAT-ATCATA-TTCGTGGTGAAATTAACTTAGTAGTCAAAATTCTGAGACTTTCTTC------------------------TCACTTCTCAA-TATGAGCCTTGGTATGGAAACCTGCTAAGTGATAACTTCCAAA-TTCAGAGAAACCC-TGGAACTAAAAAGGGGCAATCCTGAGCCAAATCTTTGTTTTTGGATAGGTGCAGAGACTCAATGGAAGCTGTTCTAACGAATGAAATTGACTACATGACGTTAGTAGCTAAAATATTTTTTCTTTCGAAATGACAGAAAGGATAACCTTGTATACCTAATATGTACGTATACATACTGACATAGCAAACGATTAATCACAACCCGAATCTTA-TATC----GAATCCTATTCTGTATC----------------------TCCAT---------ATAGGAGA-ATAGAAATATTCTCATCTT---------TTTTATTTCTATTCTCTCT-TCTATTTCTATTATTTAT-------TAATTAGAATAATTAGAATGATAGAGATCAAAAAATATATGG----------AAATTT----------GAAGTTG--------AAAAAATATTAGAATATTCAGTGATCA---------------------ATAGATCTTTTGAAGATTAATCGGACGAGAATAAAGAGAGAGTCCCATTTTACATGTC-----AAT-----ACCGACAACAATGAAATTTATAGTAATAGGAAAATCCGTCGAATTTTCAAATCGTGAGGGTTCAAGTCCCT-CTATCCCCAAGAAAAAGCCCTTCTTATTCTATCTCCTCGCTCTTTATTTATCCTCATCCTA---------------TTCTTTTTTCATCAGTGGCTCAGTTCAAACAAATCCAATCCCATTTG--TTTTGTATAGTATGATGCCTTTACAAATAAGCATATATGTTCAAAAATTCTCCGTTATTGAATCATTCACAGCCCATAATCCTTACATTTAATTTACAAAGAAAGTCTTCTTTTTGAAGATCTCAGAGATTCAGGGGCTAGGTCCGA-TTTGTTAAGACTTTC-TTTTTAGTTCTTTTCATTGACTTAGATATAAGTATTCGGCTAGGATGATGCACGGGAAATGGTCGGGATAGCTCA
>N_kasiensis
CGTGT-------------GGTGA--CTGCGGA--GA-CATTGTCGAGACCG--AGAATAGA--TGGAACGATT-CGGAGAACACGTGAAGCAT--GCGTCGACGAACGTCGGCGCGAGG--GAACCA-CCGCAATCGTCGCCACGCCTC-------GGCGGGGCG-CGATGGATGCCGGTGCG-AAACATGAGCCGGCGCGGAATTGCGCCAAGGGAA--TAT--------------------GCGAGCACGAGCC--GCCGGACGGT-TTCGTGGCTTGG-CGCGACGTGT-CGCGC-CCGA-TGGATTGACATGACTCTCGGCAATGGATATCTCGGCTCTCGCATCGATGAAGAGCGCAGCGAAATGCGATATGTGGTGCGAATTGCAGAATCCCGTGAACCATCGAGTCTTTGAACGCAAGTTGCGCCCGAGGCCCACCGGCCGAGGGCACGCCCGCCTGGGCGCCAAGCATCGCGTCACTCCGTGCAAAGG--------CCCTCCAATCTTCTGATGGGTAGGCC-CGGCACGGACGTGGAGAGTGGCCCGCCGAGCC-CATTGGCGCGGCGGGCTGAAGGGAGGGCCAT----CGTCTTG---CGGCGACGGACGTCGAGGGG-TGGATGCAATCCGCGAGCACGACGTGCGCCGCCGCGAGCCCGGCCCTTGGAGCTC--ATGCGCTCAACCCAATCCTGGCCG-TTGCACCCCGCC-CGT-CGGT-GCTCGACCGGCGACCCCAGGATGAAAAAAGATAGATTTCGACAACAAAACTTCCTATATCCGTTACTCCTGAAGGAGTATATTTACTCACTCGCTCATTATCATAGTTTCAATAGTTTGATTTTTTACGAACCTGCGGAAATTATTGG---------TTATGACAGTAAATCTAGTTTAGTACTTGTTAAACGTTTAATTACTCGAATGTATCAA------------------CAGGAATCTTTTTTTTCTTCGGTGAATGATTCTAACCAAAATGAATTTTGGGGGTACAAGAATTCTTTTTCTTCTCGTTTATTTTCTAAAAAGGTATCAGAAGGTTTTGGAGTCATTCTGGAAATTCCATTCGCGTTGCGATTAGTATCTTCCCTTGAAGAAAAAAGAATACCAAAATCTCAGAATTTACGATCTATTCATTCAATATTTCCCTTTTTAGAGGATAAATTTTCACATTTAGATTATGTGTCAGATCTACTAATACCCCACCCCATCCATATGGAAATCTTGGTTCAAATCCTTCAATGCTGGATCAAAGATGTTCCTTCTTTGCATTTATTGCGATTGTTTTTYCAYGAATATCATAATTTGAATAGTCTCATTACTTCAAAGAAATCT------ATTAGCGTATTTTCAAAAAGAAATAAAAGATTCTTTTGGTTCTTATATAATTCTTATGTATATGAATACGAATATTTATTCCTGTTTCTTCGTAAAAAGTCTTCTTATTTAAG-ATCAATATC-TTCTGGAATCTTTCTTGAGCGAACACTTTTATATGGAAAAATC-GAAGATCTTATAATAGTGTGTCGCAATTCTT-TTCAAAGGATTCTATGGTTCCTCARAGATYCTTTCATACATTATGTTCGATATCAAGGAAAAGCAATTTCGGTTTCAAAAGGAACTCTTATTCTGATGAAGAAATGGAAATTTCAYCTTGTGAATTTTTGGCAATCTTATTTTCACTTTTGGTCTCAACCTTATAGGATTCTTATAAAGCAATTACCTAACTATTCCTTCTCTTTTATGGGGTATTTTTCAAGTGTACTAAAAAATCATTTGGTAGTAAGAAATCAAATGCTAGAGAATTCATTTATAATAAAGACTCTATATAATAAAWTAGATACTATAGCCCCAGTTATTTCTCTTATTGGATCATTGTCGAAAGCTCAACTTTGTACTGTATTGGGTCATCCTATTAGTAAACCGATMTRG-ACCGATTTATCGGATTCTGATATTCTTGATCGATTTTGTCGGATATGTAGAAATCTTTGTCGCTATCACAGCGGATCCTCAAATAAACAGATTTTGTATCGTATAAAGTATATACTTCGACTTTCGTGTGCTAAAACTTTGGCTCGTAAACATAAAAGTACAGTACGCACTTTTATGCGAAGATTAGGTTCGAGATTCTTAGAAGAATTTTTTTTGGAAGAAGAACAA----GCTCTTTCTTTAATCTTCCCCCAAAGAATCCCCTTTACTTTACACGGATTACATAG---AGAACGTATTTGGTATTTGGACATTATCCGTATCAA----------------TGATCTGGTGGATCTTTCTTGATTGTTAATGAGACTTTTTCATG----------TTTGT-ATTCTGAAATGCTCGTATATCGTTAT------ATATCGAATATATC------ATCATAT-ATCATA-TTCGTGGTGAAATTAACTTAGTAGTCAAAATTCTGAGACTTTCTTC------------------------TCGATATGTAATTAT--------------------------TGATAACTTCCAAA-TTCAGAGAAACCC-TGGAACTAAAAAGGGGCAATCCTGAGCCAAATCTTTGTTTTTGGATAGGTGCAGAGACTCAATGGAAGCTGTTCTAACGAATGAAATTGACTACATGACGTTAGTAGCTAAAATATTTTTTCTATCGAAATGACAGAAAGGATAACCTTGTATACCTAATATGTACGTATACATACTGACATAGCAAACGATTAATCACAACCCGAATCTTA-TATC----GAATCCTATTCTGTATC----------------------TCTAT---------ATAGGAGA-ATAGAAATATTCTCATCTT---------TTTGATCTCTATTATCTCT-TCTATTTCTATTATTTAT-------TAATTAGAATAATTAGAATGATAGAGATCAAAAAATATATGG----------AAATTT----------GAAGTTG-AAAAAAAAAAAAATATTAGAATATTCAGTGATCA---------------------ATAGATCTTTTGAAGATTAATCGGACGAGAATAAAGAGAGAGTCCCATTTTACATGTC-----AAT-----ACCGACAACAATGAAATTTATAGTAATAGGAAAATCCGTCGAATTTTCAAATCGTGAGGGTTCAAGTCCCT-CTATCCCCAAGAAAAAGCCCTTTTTATTCTATCTCCTCGCTCTTTATTTATCCTCATCCTA---------------TTCTTTTTTCATCAGTGGCTCAGTTCAAACAAACCCAATCCCATTTG--TTTTGTATAGTATGATGCCTTTACAAATAAACATATATGTTCAAAAATTCTCCGTTATTGAATCATTCACAGCCCATAATCCTTACATTTAATTTACAAAGAAAGTCTTC----------------------------------------------------------------TTTTCTTTGACTTAGATATAAGTATTCGGCTAGGATGATGCACGGGAAATGGTCGGGATAGCTCA
>N_khaoyaica
-----------------------------GGA-GGA-CATTGTCGAGACCG--ATAATAGA--TGGAGCGATT-CGGAGAACACGTGAAGCAT--GCGCCGGCGATCGCCGGCGCGAGG--TAGCCG-TCGCCGTCGTCGCCACGCCTC-------GGCGGGGCG-CGATGGGTGCCGGCGCG-AAACATGAGCCGGCGCGGAATAGCGCCAAGGGAA--TAT--------------------GCGAGCACGAGCC--GCCAGGCGGT-TTCGTGGCGTGG-CGCGACGTGT-CGCGC-CCGA-TGGATCGACATGACTCTCGGCAATGGATATCTCGGCTCTCGCATCGATGAAGAACGCAGC--------------------------------------------------------------------------------------------------------------------------------------------------------------------------------------------------------------------------------------------------------------------------------------------------------------------------------------------------------------------------------------------------------GAAAAAAGATATATTTCGACAACAAAACTTCCTATATCCGTTACTCCTGAAGGAGTATATTTACTCACTCGCTCATTATCATAGCTTCAATAGTTTGATTTTTTACGAACCTGCGGAAATTATTGG---------TTATGACAATAAATCTAGTTTAGTACTTGTGAAACGTTTAATTACTCGAATGTATCAA------------------CAGGAATCTTTTTTTTCTTCGGTGAATGATTCTAACCAAAATGAATTTTGGGGGTACAAGAATTCTTTTTCTTCTCATTTATTTTATAAAAAGGTATCAGAAGGTTTTGGAGTCATTCTGGAAATTCCATTCGCGTTGCAATTAGTATCTTCCCTTGAAGAAAAAAGAATACCAAAATCTCAGAATTTACGATCTATTCATTCAATATTTCCCTTTTTAGAGGATAAATTTTCACATTTAGATTATGTGTCAGATCTACTAATACCCCACCCCATCCATATGGAAATCTTGGTTCAAATCCTTCAATGCTGGATCAAAGATGTTCCTTCTTTGCATTTATTGCGATTGTTTTTCCATGAATATCATAATTTGAATAGTCTCATTACTTCAAATAAATCT------ATTAACGTATTTTCAAAAAGAAATAAAAGATTCTTTTGGTTCTTATATAATTCTTATGTATATGAATACGAATATTTATTCCTGTTTCTTCGTAAAAAGTCTTCTTATTTAAG-ATCAATATC-TTCTGGAATCTTTCTTGAGCGAACACTTTTATATGGAAAAATC-GAATATCTTATAATAGTGTGTTGCAATTCTT-TTCAAAGGATTCTATGGTTCCTCAAAGATCCTTTCATACATTATGTTCGATATCAAGGAAAAGCAATTTTGGTTTCAAAAGGAACTCTTATTCTGATGAAGAAATGGAAATTTCATCTTGTGAATTTTTGGCAATCTTATTTTCACTTTTGGTCTCAACCTTATAGGATCCTTATAAAGCAATTACCTAACTATTCCTTCTCTTTTATGGGGTATTTTTCAAGTGTACTAAAAAATCATTTGGTAGTAAGAAATCAAATGCTAGAGAATTCATTTATAATAAAGACTCTATATAATAAATTAGATACTATAGCCCCAGTTATTTCTCTTATTGGATCATTGTCGAAAGCTCAACTTTGTACTGTATTGGGTCATCCTATTAGTAAACCGATCTGG-ACCGATTTATCGGATTCTGATATTCTTGATCGATTTTGTCGGATATGTAGAAATCTTTGTCGTTATCACAGCGGATCCTCAAATAAACAGATTTTGTATCGTATAAAGTATATACTTCGACTTTCATGTGCTAAAACTTTGGCTCGTAAACATAAAAGTACAGTACGCACTTTTATGCGAAGATTAGGTTCGAGATTCTTAGAAGAATTTTTTTTGGAAGAAGAACAA----GCTCTTTCTTTAATCTTCCTCCAAAGAATCCCCTTTACTTTACACGGATTACATAG---AGAACGTATTTGGTATTTGGACATTATCCGTATCAATGATACGGTGGATCTTTGATCTGGTGGATCTTTCTTGATTGTTAATGAGACTTTTTCATG----------TTTGT-TTTT----------------------------------------------------------------------------------------------------------------------------------------------------------------------------------AACTTCCAAA-TTCAGAGAAACCC-TGGAACTAAAAAGGGGCAATCCTGAGCCAAATCTTTGTTTTTGGATAGGTGCAGAGACTCAATGGAAGCTGTTCTAACGAATGAAATTGACTACATGACGTTAGTAGCTAACATATTTTTTCTATCGAAATGACAGAAAGGATAACCTTGTATACCTAATATGTACGTATACATACTGACATAGCAAACGATTAATCACAACCCG---------ATC----GAATCCTATTCTGTATC----------------------TCTAT---------ATAGGAGA-ATAGAAATAGTCTCATCTT---------TTTTATTTCTATTATCTCT-TCTATTTCTATTATTTAT-------TAATTAGAATAATTAGAATGATAGAGATCAAAAAATATATGG----------AAATTT----------GAAGTTG--------AAAAAATATTAGAATATTCAGTGATCA---------------------ATAGATCTTTTGAAGATTAATCGGACGAGAATAAAGAGAGAGTCCCATTTTACATGTC-----AAT-----ACCGACAACAATGAAATTTATAGTAATAGGAAAATCCGTCGAATTTTCCAATCGTGAGGGTT--------------------------------------------------------------------------------------------------------------------------------------------------------------------------------------------------------------------------------------------------------------------------------------------------------------------------------------------------------------------------------------
>N_kotschyi_var_kotschyi
CGTAACAAGGTTTCCGTAGGTGAACCTGCGGAAGGATCATTGTCGAGATCG---AAAGAGA--CGGAGCGACT-CGGAGAACGCGTGATGTAT--GCCGCGGCGGTTACTGCCGCGGAA--CTACCG-CCCGATTCGTCGCCGCGTCGC-------ATCGTGGCG-CGAAGGAGGCAGGTATGAAAACTTGTGCCGGCGCAGTAACGCGCCAAGGGAG-ATAC--------------------GCGGAAGCGAGCCCAGCCCGCTGGGCCTCGTCGAGCAG-CGCGCCGAGG-CGCGG-CTGC-TGGATCGACACGACTCTCGGCAATGGATATCTCGGCTCTCGCATCGATGAAGAGCGCAGCGAAATGCGATACGTGGTGCGAATTGCAGAATCCCGTGAACCATCGAGTCTTTGAACGCAAGTTGCGCCCGAGGCCCACCGGCCGAGGGCACGCCCGCCTGGGCGTCAAGCATCGCGTCGCTCCTTGCCAGGA--------CCATCCCACGGACGGATGCGTGCG----GGCGGGATGCGGGG-AGTGGCCCGCCGTGC--CATCGGCGCGGCGGGCTGAAGAGTGGGCGAT-CGTCTTGCTGC--CGGCCACGAATGGTGAGGGG-TGGATTGAAGCTATTCGAGCACGATGAACGTCGAACCGAGGTGGCCGGAGTATGTTCGATCGTTGCGGATGATCCCGACCC-GGGCGTCGCCGTGCCGGCGGC-GCTCGGAATGCGACCCCAG---GAAAAAAGATATATTTCGACAGCAAGACTTTCTATATCCGCTACTCCTTCAGGAGTCTATTTACTCACTTGCTCATTATCAAAGCTTCAATAGTTTGATTTTTTACGAACCTGTGGAAATTCTTGG---------TCATGACAAGAAATCTAGTTTAGTACTTGTGAAACGTTTAATTACTCGAATGTATCAA------------------CAGGAATCTTTTATTTCTTCGGTGAATGATTCTAACCAAGATGGATTTTTGGGATACAAGGATTCTTTTTCTTCTCATTTCTCTTCTAAAATGGTATCAGAAGGTTTTGGAGTCATTCTAGAAATCCCATTCGCGTCGCGATTATTATCTTCTCTTGAAGAAAAAAGAAGACCAAGATCTCAGAATTTACGATCTATTCATTCAATATTTCCCTTTTTAGAGGATAAATTCTTACATCTAAATTATGTGTTAGATCTACTAATACCCCATCCCATCCATCTGGAAATCTTGGTTCAAATCCTTCAATGCTGGATCAAAGATGTTCCTTCTTTGCATTTATTGCGATTGTTTTTCCACGAATATCATAATTTGAATAGTTTCATTACTTCAAAGAGATCC------ATTTACGCCTTTTCAAAAAGGAATAAAAGATTCTTTTGGTTCTTACATAATTATTATGTATATGAATACGAATATCTATTCCTGTTTCTTCGTAAAAAGTCTTCTTATTTAAG-ATCAATATC-TTCTGGAGTCTTTCTTGAGCGAACACATTTCTATGGAAAAATA-GAATATCTTATAGTAGTGTTTTGTAATTCTT-TTCAGAGGATCCTATGGTTCCTCAAAGATCCTTTCATACATTATGTTCGATATCAAGGAAAAGCAATCTTGGTTTCAAAAGGGACTCTTATTTTGATGAAGAAATGGAAATCTCATCTTGTGAATTTTTGGCAATCTTATTTTCACTTTTGGTCTCAACCTTATAGGATCCATATAAAGCAATTACCCAACTATTCCTTCTCTTTTTTGGGGTATTTTTCAAGTGTGCTAAAAAATCATTTGATAGTAAGAAATCAAATGCTAGAGAATTCATTTATAATAAAGACTCTGACTAATAAATTAGATACCATAGCCCCAGTTATTTCTCTTATTGGATCATTGTCGAAAGCTCAATTTTGTACTGTATTAGGTCATCCTATTAGTAAACCGATCTGG-ACCGATTTATCGGATTCTGATATTCTTGATCGATTTTGTCGGATATGTAGAAATCTTTGTCGTTATCACAGCGGATCCTCAAATAAACAAGTTTTGTATCGTATAAAGTATATACTTCGACTTTCGTGTGCTAGAACTTTGGCTCGTAAACATAAGAGTACAGTACGTACTTTTATGCGAAGATTAGGTTCAGGATTCTTAGAAGAATTCTTTTTGGAAGAAGAACAA----GCTCTTTCTTTAATCTTCCTACAAAGAATCCCCTTTACTTTACACGGATTACATAG---AGAACGTATTTGGTATTTGGACATTCTTCGTATAAA----------------TGATCTAGTGGATCATTCATGATTGTTCATGGGACTTCTTCATG------------------------------------------------------------------------------------------------------------------------------------------------------------------------GAGCCTTGGTATGGAAACCTGCTGAGTGCTAACTTCCAAA-TTCAGAGAAACCC-TGGAACTAAGAATGGGCAATCCTGAGCCAAATCCTTGTTTTTGGATAGGTGCAGAGACTCAATGGAAGCTGTTCTAACGAATGAAATTGATTACGTGACGCTAATAGCTGAAATCTTTTTTCTATCGAAATGACAGAAAGGATAACCTTATATACCTAATACGTACGTATACATACTGACATAGCAAACGATTAATCACAACCCGAATCTTA-TATT----GAATCCTATTCCGTATC----------------------TCTAG---------ATATGAGA-ATAGAAACCTTCTAATCT------------------------------CTTATTTCTATTATTTAT-------TAATTAGAATGATAGAGATCA-AGAGATCAAAAAATATATGA----------AAAATC----------GAAGTTG--------AAAAAAGATTCGAATATTCAGTGATAAAATGATTCATTCCAGAGTTGAATAGATCTTTTGAAGATTAATCGGACGAGAATAAAGAGAGAGTCCCTTTTTACATGTC-----AAT-----ACCGACAACAATGAAATTTATAGTAAGAGGAAAATCCGTCGAATTTTTCAATCGTGAGGGTTCAAGT---------------------------------------------------------------------------------------------------------------------------------------------------------------------------------------------------------------------------------------------------------------------------------------------------------------------------------------------------------------------------------
>N_kotschyi_var_purpurata
CGTAACAAGGTTTCCGTAGGTGAACCTGCGGAAGGATCATTGTCGAGATCG---AAAGAGA--CGGAGCGACT-CGGAGAACGCGTGATGTAT--GCCGCGGCGGTTACTGCCGCGGAA--CTACCG-CCCGATTCGTCGCCGCGTCGC-------ATCGTGGCG-CGAAGGAGGCAGGTATGAAAACTTGTGCCGGCGCAGTTACGCGCCAAGGGAG-ATAC--------------------GCGGAAGCGAGCCCAGCCCGCTGGGCCTCGTCGAGCAG-CGCGCCGAGG-CGCGG-CTGC-TGGATCGACACGACTCTCGGCAATGGATATCTCGGCTCTCGCATCGATGAAGAGCGCAGCGAAATGCGATACGTGGTGCGAATTGCAGAATCCCGTGAACCATCGAGTCTTTGAACGCAAGTTGCGCCCGAGGCCCACCGGCCGAGGGCACGCCCGCCTGGGCGTCAAGCATCGCGTCGCTCCTTGCC-AGGA-------CCATCCCA----CGGACGGATGCGTG-CGGGCGGGATGCGGGGAGTGGCCCGCCGTGCC--ATCGGCGCGGCGGGCTGAAGAGCGGGCGAT-CGTCTTGCTGC--CGGCCATGAATGGTGAGGGG-TGGATTGAAGCTATTCGAGCACGATGAACGTCGAACCGAGGTGGCCGGAGTATGTTCGATCGTTGCGGATGATCCCGACCC-GGGCGTCGCCGTGCCGGCGGC-GCTCGGAATGCGACCCCAGGATGAAAAAAGATATATTTCGACAGCAAGACTTTCTATATCCGCTACTCCTTCAGGAGTCTATTTACTCACTTGCTCATTATCAAAGCTTCAATAGTTTGATTTTTTACGAACCTGTGGAAATTCTTGG---------TCATGACAAGAAATCTAGTTTAGTACTTGTGAAACGTTTAATTACTCGAATGTATCAA------------------CAGGAATCTTTTATTTCTTCGGTGAATGATTCTAACCAAGATGGATTTTTGGGATACAAGGATTCTTTTTCTTCTCATTTCTCTTCTAAAATGGTATCAGAAGGTTTTGGAGTCATTCTAGAAATCCCATTCGCGTCGCGATTATTATCTTCTCTTGAAGAAAAAAGAAGACCAAGATCTCAGAATTTACGATCTATTCATTCAATATTTCCCTTTTTAGAGGATAAATTCTTACATCTAAATTATGTGTTAGATCTACTAATACCCCATCCCATCCATCTGGAAATCTTGGTTCAAATCCTTCAATGCTGGATCAAAGATGTTCCTTCTTTGCATTTATTGCGATTGTTTTTCCACGAATATCATAATTTGAATAGTTTCATTACTTCAAAGAGATCC------ATTTACGCCTTTTCAAAAAGGAATAAAAGATTCTTTTGGTTCTTACATAATTATTATGTATATGAATACGAATATCTATTCCTGTTTCTTCGTAAAAAGTCTTCTTATTTAAG-ATCAATATC-TTCTGGAGTCTTTCTTGAGCGAACACATTTCTATGGAAAAATA-GAATATCTTATAGTAGTGTTTTGTAATTCTT-TTCAGAGGATCCTATGGTTCCTCAAAGATCCTTTCATACATTATGTTCGATATCAAGGAAAAGCAATTTTGGTTTCAAAAGGGACTCTTATTTTGATGAAGAAATGGAAATCTCATCTTGTGAATTTTTGGCAATCTTATTTTCACTTTTGGTCTCAACCTTATAGGATCCATATAAAGCAATTACCCAACTATTCCTTCTCTTTTTTGGGGTATTTTTCAAGTGTGCTAAAAAATCATTTGATAGTAAGAAATCAAATGCTAGAGAATTCATTTATAATAAAGACTCTGACTAATAAATTAGATACCATAGCCCCAGTTATTTCTCTTATTGGATCATTGTCGAAAGCTCAATTTTGTACTGTATTAGGTCATCCTATTAGTAAACCGATCTGG-ACCGATTTATCGGATTCTGATATTCTTGATCGATTTTGTCGGATATGTAGAAATCTTTGTCGTTATCACAGCGGATCCTCAAATAAACAAGTTTTGTATCGTATAAAGTATATACTTCGACTTTCGTGTGCTAGAACTTTGGCTCGTAAACATAAGAGTACAGTACGTACTTTTATGCGAAGATTAGGTTCAGGATTCTTAGAAGAATTCTTTTTGGAAGAAGAACAA----GCTCTTTCTTTAATCTTCCTCCAAAGAATCCCCTTTACTTTACACGGATTACATAG---AGAACGTATTTGGTATTTGGACATTCTTCGTATAAA----------------TGATCTAGTGGATCATTCATGATTGTTCATGGGACTTCTTCATGGATTCATGAATTTGT-ATTCTGAAATGCTCGTATATCAT---------TATATATCTATATCAAATATATC-----ATCATA-TTCGTGGTGAAATAAACTGAGTAGTCAAAATTCTTAGACTTTTTT-------------------------TCGATATGTAATCATGAGCCTTGGTATGGAAACCTGCTGAGTGCTAACTTCCAAA-TTCAGAGAAACCC-TGGAACTAAGAATGGGCAATCCTGAGCCAAATCCTTGTTTTTGGATAGGTGCAGAGACTCAATGGAAGCTGTTCTAACGAATGAAATTGATTACGTGACGCTAATAGCTGAAATCTTTTTTCTATCGAAATGACAGAAAGGATAACCTTATATACCTAATACGTACGTATACATACTGACATAGCAAACGATTAATCACAACCCGAATCTTA-TATT----GAATCCTATTCCGTATC----------------------TCTAG---------ATATGAGA-ATAGAAACCTTCTAATCT------------------------------CTTATTTCTATTATTTAT-------TAATTAGAATGATAGAGATCA-AGAGATCAAAAAATATATGA----------AAAATC----------GAAGTTG--------AAAAAAGATTCGAATATTCAGTGATAAAATGATTCATTCCAGAGTTGAATAGATCTTTTGAAGATTAATCGGACGAGAATAAAGAGAGAGTCCCTTTTTACATGTC-----AAT-----ACCGACAACAATGAAATTTATAGTAAGAGGAAAATCCGTCGAATTTTTCAATCGTGAGGGTTCAA-----------------------------------------------------------------------------------------------------------------------------------------------------------------------------------------------------------------------------------------------------------------------------------------------------------------------------------------------------------------------------------
>N_lanyuensis
CGTAACAAGGTTTCCGTAGGTGAACCTGCGGAAGGATCATTGTCGAGACCG--ATAATAGA--TGGAGCGATT-CGGAGAACACGTGAAGCAT--GCGCCGGCGAACGCCGGCGCGAGG--TAACCG-TCGNCGTCGTCGCCACGCCTC-------GGCGGGGCG-CGATGGGTGCCGGTGCG-AAACATGAGCCGGCGCGGAATAGCGCCAAGGGAA--TAT--------------------GCGAGCACGAGCC--GCCAGGCGGT-TTCGTGGCGTGG-CGCGACGTGT-CGCGC-CCGA-TGGATCGACATGACTCTCGGCAATGGATATCTCGGCTCTCGCATCGATGAAGAACGCAGCA-------------------------------------------------------------------------------------------------------------------------------------------------------------------------------------------------------------------------------------------------------------------------------------------------------------------------------------------------------------------------------------------------------GAAAAAAGATAGATTTCGACAACAAAACTTCCTATATCCGTTATTCCTGAAGGAGTATATTTACTCACTCGCTCATTATCATAGCTTCAATAGTTTGATTTTTTACGAACCTGCGGAAATTATTGG---------TTATGACAATAAATCTAGTTTAGTACTTGTGAAACGTTTAATTACTCGAATGTATCAA------------------CAGGAATCTTTTTTTTATTCGGTGAATGATTCTAACCAAAATTCATTTTGGGGGTACAAGAATTCTTTTTCTTCTCATTTATTTTATAAAAAGGTATCAGAAGGTTTTGGAGTCATTCTGGAAATTCCATTCGCGTTGCAATTAGTATCTTCCCTTGAAGAAAAAAGAATACCAAAATCTCAGAATTTACGATCTATTCATTCAATATTTCCCTTTTTAGAGGATAAATTTTCACATTTAGATTATGTGTTAGATCTACTAATACCCCACCCCATCCATATGGAAATCTTGGTTCAAATCCTTCAATGCTGGATCAAAGATGTTCCTTCTTTGCATTTATTACGATTGTTTTTCCATGAATATCATAATTTGAATAGTCTCATTACTTCAAAGAAATCT------ATTAACGTATTTTCAAAAAGAAATAAAAGATTCTTTTGGTTCTTATATAATTCTTATGTATATGAATACGAATATTTATTCCTGTTTCTTCGTAAAAAGTCTTCTTATTTAAG-ATCAATATC-TTCTGGAATCTTTCTTGAGCGAACACTTTTATATGGAAAAATC-AAATATCTTATAATAGTGTGTTGCAATTCTT-TTCAAAGGATTCTATGGTTCCTCAAAGATCCTTTCATACATTATGTTCGATATCAAGGAAAAGCAATTTTGGTTTCAAAAGGAACTCTTATTCTGATGAAGAAATGGAAATTTCATCTTGTGAATTTTTGGCAATCTTATTTTCACTTTTGGTCTCAACCTTATAGGATCCTTATAAAGCAATTACCTAACTATTCCTTCTCTTTTATGGGGTATTTTTCAAGTGTACTAAAAAATCATTTGGTAGTAAGAAATCAAATGCTAGAGAATTCATTTATAATAAAGACTCTATATAATAAATTAGATACTATAGCCCCAGTTATTTCTCTTATTGGATCATTGTCGAAAGCTCAACTTTGTACTGTATTGGGTCATCCTATTAGTAAACCGATCTGG-ACCGATTTATCGGATTCTGATATTCTTGATCAATTTTGTCGGATATGTAGAAATCTTTGTCGTTATCACAGCGGATCCTCAAATAAACAGATTTTGTATCGTATAAAGTATATACTTCGACTTTCGTGTGCTAAAACTTTGGCTCGTAAACATAAAAGTACAATACGCACTTTTATGCGAAG-TTAGGTTCGAGATTCTTAGAAGAATTTTTTTTGGAAAAAAAAAACAAACAACTTTTCTTTAATCTTCCTCCAAAGAATCCCCTTTACTTTATACGGATTACATAGA--AGAACGTATTTGGTATTTGGACATTATCCGTATCAA----------------TGATCTGGTGGATCTTTCTTGATTGTTAATGAGACTTTTTCATG----------TTTGT-ATTTTGAAATGCTCGTATATCGTTAT------ATATCGACTATATC------ATCATAT-ATCATA-TTCGTGGTGAAATTAACTTAGTAGTCAAAATTCTGAGACTTTCTTC------------------------TCAATATGTAATTAT------------GGAAACCTGCTAAGTGATAACTTCCAAA-TTCAGAGAAACCC-CGGAACTAAAAAGGGGCAATCCTGAGCCAAATCTTTGTTTTTGGATAGGTGCAGAGACTCAATGGAAGCTGTTCTAACGAATGAAATTGACTACATGACGTTAGTAGCTAAAATATTTTTTCTATCGAAATGACAGAAAGGATAACCTTGTATACCTAATATGTACGTATACATACTGACATAGCAAACGATTAATCACAACCCGAATCTTA-TATC----GAATCCTATTCTGTATC----------------------TCTAT---------ATAGGAGA-ATAGAAATATTCTCCTCTT---------TTTTATTTCTATTATCTCT-TCTATTTCTATTATTTAT-------TAATTAGAATAATTAGAATGATAGAGATCAAAAAATATATGG----------AAATTT----------GAAGTTG--------AAAAAATATTAGAATATTCAGTGATCA---------------------ATAGATCTTTTGAAGATTAATCGGACGAGAATAAAGAGAGAGTCCCATTTTACATGTC-----AAT-----ACCGACAACAATGAAATTTATAGTAATAGGAAAAT-----------------------------------------------------------------------------------------------------------------------------------------------------------------------------------------------------------------------------------------------------------------------------------------------------------------------------------------------------------------------------------------------------------------
>N_lilacea
CGTAACAAGGTTTCCGTAGGTGAACCTGCGGAAGGATCATTGTCGAGACCG--AGTACAGA--TGGAGCGATT-CGGAGAACACGTGAAGCAC--GCGCCGGCGAACGTCGGCGCGACG--GAACCG-CCGCCGTCGTCGCCACGCCTC-------GGCGGGGCG-CGATGGGTGCCGGTGGG-AAACATGAGCCGGCGCGGAATTGCGCCAAGGGAA--TAT--------------------GCGAGCACGAGCC--GCCAGGCGGT-ATCGTGGCGTGG-CGCGACGTGT-CGCGC-CCGA-TGGATCGACATGACTCTCGGCAATGGATATCTCGGCTCTCGCATCGATGAAGAGCGCAGCGAAATGCGATATGTGGTGCGAATTGCAGAATCCCGTGAACCATCGAGTCTTTGAACGCAAGTTGCGCCCGAGGCCCACCGGCCGAGGGCACGCCCGCCTGGGCGCCAAGCATCGCGACACTCCGTGCAAAGG--------CCGTCCAATCTTCGGATGGGTCGGCCCCGGCACGGACGTGGAGAGTGGCCCGCCGTGCC-CATTGGCGCGACGGGCTGAAGGGAGGGCCAT----CGTCTTG---TGGCGACGGACGGCAAGGGG-TGGATGCAATCCGCGAGCACGGCGTGCGTCGCCGCAAGCCCGGCCCATGGAGCTC--ACATGCTCCAGTCGATCCCTGCCC-GTGCACCGCGCCGCGTTCGGT-GCTCGGACCGCGACCCCAGGATGAAAAAAGATAGATTTCGACAACAAAACTTCCTATATCCGTTACTCCTGAAGGAATATATTTACTCACTCGCTCATTATCATAGCTTCAATAGTTTGATTTTTTACGAACCTGCGGAAATTCTGGG---------TTATGACAATAAATCTAGTTTAGTACTTGTGAAACGTTTAATTACTCGAATGTATCAA------------------CAGGAATCTTTTTTTTCTTCGGTGAATGATTCTAACCAAAATTCATTTTGGGGGTACGAGAATTCTTTTTCTTCTCATTTATTTTCTAAAAAGGTATCAGAAGGTTTTGGAGTCATTCTGGAAATTCCATTCGCGTTGCGATTAGTATCTTCCCTTGAAGAAAAAAGAATACCAAAATCTCAGAATTTACGATCTATTCATTCAATATTTCCCTTTTTAGAGGATAAATTTTCACATTTAGATTATGTGTCAGATCTACTAATACCCCATCCCATCCATATGGAAATCTTGGTTCAAATCCTTCAATGCTGGATCAAAGATGTTCCTTCTTTGCATTTATTGCGATTGTTTTTCCAYGAATATCATAATTTGAATAGTCTCATTACTTCAAAGAAATCC------ATTAACGTATTTTCAAAAAGAAATAAAAGATTCTTTTGGTTCTTATATAATTCTTATGTATATGAATACGAATATTTATTCCTGTTTCTTCGTAAAAAGTCTTCTTATTTAAG-ATCAATATC-TTCTGGAATCTTTCTTGAGCGAACACTTTTATATGGAAAAATC-GAATATCTTATAATAGTGTGTTGCAATTCTT-TTCAAAGGATTCTATGGTTCCTCAAAGATCCTTTCATACATTATGTTCGATATCAAGGAAAAGCAATTTTGGTTTCAAAAGGAACTCTTATTCTGATGAAGAAATGGAAATTTCATCTTGTGAATTTTTGGCAATCTTATTTTCACTTTTGGTCTCAACCTTATAGGATCTTTATAAAGCAATTACCTAACTATTCCTTCTCTTTTCTGGGGTATTTTTCAAGTGTACTAAAAAATCATTTGGTAGTAAGAAATCAAATGCTAGAGAATTCATTTATAATAAATACTCTATATAATAAATTAGATACTATAGCCCCAGTTATTTCTCTTATTGGATCATTGTCGAAAGCTCAACTTTGTACTGTATTGGGTCATCCTATTAGTAAACCGATCTGG-ACCGATTTATCGGATTCTGATATTCTTGATCGATTTTGTCGGATATGTAGAAATCTTTGTCGTTATCACAGCGGATCCTCAAAGAAAAAGATTTTGTATCGTATAAAGTATATACTTCGACTTTCGTGTGCTAAAACTTTGGCTCGTAAACATAAAAGTACAGTACGCACTTTTATGCGAAGATTAGGTTCGAGATTCTTAGAAGAATTTTTTTTGGAAGAAGAACAA----GCTCTTTCTTTAATCTTCCTCCAAAGAATCCCCTTTACTTTACACGGATTACATAG---AGAACGTATTTGGTATTTGGACATTATCCGTATCAA----------------TGATCTGGTGGATCTTTCTTGATTGTTCATGAGACTTTTTCATG----------TTTGT-ATTCTGAAATGCTCGTATATCATTAT------ATATCGAATATATC------ATAATAT-ATCATA-TTCGTGGTGAAATTAACTTAGTAGTCAAAATTCTGAGACTTTTTTC------------------------TCAATATGTAATTATGAGCCTTGGTATGGAAACCTGCTAAGTGATAACTTCCAAA-TTCAGAGAAACCC-TGGAACTAAAAAGGGGCAATCCTGAGCCAAATCTTTGTTTTTGGATAGGTGCAGAGACTCAATGGAAGCTGTTCTAACGAATGAAATTGACTACGTGACATTAGTATCTCAAATATTTTTTCTATTGAAATGACAGAAAGGATAACCTTGTATACCTAATATGTACGTATACATACTGACATAGCAAACGATTAATCACAACCCGAATCTTA-TATC----GAATCCTATTCTGTATC----------------------TCTAT---------ATAGGAGA-ATAGAAATATTCTCATCT----------TTTTTTTTTTATTATCTCT-TCTATTTTTATTATTTAT-------TAATTAGAATAATTAGAATGATAGAGATCAAAAAATATATGG----------AAATTT----------GAAGTTG--------AAAAAATATTAGAATATTAAGTGATCA---------------------ATAGATCTTTTGAAGATTAATCGGACGAGAATAAAGAGAGAGTCCCATTTTACATGTC-----AAT-----ACCGACAACAATGAAATTTATAGTAATAGGAAAATCCGTCGAATTTTCAAATCGGGAGGGTTCAAGTCCCT-CTATCCCCAAGAAAAAGCCCTTTTT-------------------------------------------------------TTTTTCATCAGTGGCTCAGTTCAAACAAATCCAATCTCATTTG--TTTTGTATAGTATGATGCCTTTACAAATAAACATATATGTTCAAAGATTCTCCGTTATTGAATCATTCACAGCCCATAATCCTTACATTGAATTTACAAAGAAAGTCTTCTTTTTGAAGATCTCAGAGATTCAGGGGCTAGGTCCAA-TTTGTTAAGACTTTC-TTTTTAGTTCTTTTCATTGACTTAGATATAAGTATTCGGCTAGGATGATGCACGGGAAATGGTCGGGATAGCTCA
>N_mackinnonii
CGTAACAAGGTTTCCGTAGGTGAACCTGCGGAAGGATCATTGTCGAGACCG--ATAATAGA--TGGAGCGATT-CGGAGAACACGTGAAGCAT--GCGCCGGCGAACGTCGGCGCGAGGTATAACCG-TCGCCGTCGTCGCCACGCCTC-------GGCGGGGCG-CGATGGGTGCCGGTGCG-AAACATGAGCCGGCGCGGAATTGCGCCAAGGGAA--TAT--------------------GCGAGCACGAGCC--GCCAGACGGT-TTCGTGGCGTGG-CGCGACGTGT-CGCGC-CCGA-TGGATCGACATGACTCTCGGCAATGGATATCTCGGCTCTCGCATCGATGAAGAGCGCAGCGAAATGCGATATGTGGTGCGAATTGCAGAATCCCGTGAACCATCGAGTCTTTGAACGCAAGTTGCGCCCGAGGCCCACCGGCCGAGGGCACGCCCGCCTGGGCGCCAAGCATCGCGACACTCCGTGCAAAGG--------CCCTCCAATCTTCGGATGGGTCGGCCACGGCATGGACGTGGAGAGTGGCCCGCCGCGCC-CATTGGCGCGGCGGGCTGAAGGGAGGGCCAT----CGTCTCG---TGGCGACGGACGTCGAGGGG-TGGATGCAATCCGCGAGCAGGGCGTGCGCCGCCGCGAGCCCGGCCCTTGGAGCTC--ATGCGCTCCTGCCGATCCCAGCCC-GTGCACCGCGCCGCGTTCGGT-GCTCGGACCGCGACCCCAGGATGAAAAAAGATAGATTTCGACAACAAAACTTCCTATATCCGTTACTCCTGAAGGAGTATATTTACTCACTCGCTCATTATCATAGCTTCAATAGTTTGATTTTTTACGAACCTGCGGAAATTATTGG---------TTATGACAATAAATCTAGTTTAGTACTTGTGAAACGTTTAATTATTCGAATGTATCAA------------------CAGGAATCTTTTTTTTCTTCGGTGAATGATTCTAACCAAAATTCATTTTGGGGGTACAATAATTCTTTTTCTTCTCATTTATTTTATAAAAAGGTATCAGAAGGTTTTGGAGTCATTCTGGAAATTCCATTCGCGTTGCAATTAGTATCTTCCCTTGAAGAAAAAAGAATACCAAAATCTCAGAATTTACGATCTATTCATTCAATATTTCCCTTTTTAGAGGATAAATTTTCACATTTAGATTATGTGTTAGATCTACTAATACCCCACCCCATCCATATGGAAATCTTGGTTCAAATCCTTCAATGCTGGATCAAAGATGTTCCTTCTTTGCATTTATTGCGATTGTTTTTCCATGAATATCCTAATTTGAATAGTCTCATTACTTCAAAGAAATCT------ATTAACGTATTTTCAAAAAGAAATAAAAGATTCTTTTGGTTCTTATATAATTCTTATGTATATGAATACGAATATTTATTCCTGTTTCTTCGTAAAAAGTCTTCTTATTTAAG-ATCAATATC-TTCTGGAATCTTTCTTGAGCGAACACTTTTATATGGAAAAATC-GAATATCTTATAATAGTGTGTTGCAATTCTT-TTCAAAGGATTCTATGGTTCCTCAAAGATCCTTTCATACATTATGTTCGATATCAAGGAAAAGCAATTTTGGTTTCAAAAGGAACTCTTATTCTGATGAAGAAATGGAAATTTCATCTTGTGAATTTTTGGCAATCTTATTTTCACTTTTGGTCTCAACCTTATAGGATCCTTATAAAGCAATTACCTAACTATTCCTTCTCTTTTATGGGGTATTTTTCAAGTGTACTAAAAAATCATTTGGTAGTAAGAAATCAAATGCTAGAGAATTCATTTATAATAAAGACTCTATATAATAAATTAGATACTATAGCCCCAGTTATTTCTCTTATTGGATCATTGTCGAAAGCTCAACTTTGTACTGTATTGGGTCATCCTATTAGTAAACCGATCTGG-ACCGATTTATCGGATTCTGATATTCTTGATCGATTTTGTCGGATATGTAGAAATCTTTGTCGTTATCACAGCGGATCCTCAAATAAACAGATTTTGTATCGTATAAAGTATATACTTCGACTTTCGTGTGCTAAAACTTTGGCTCGTAAACATAAAAGTACAGTACGCACTTTTATGCGAAGATTAGGTTCGAGATTCTTAGAAGAATTTTTTTTGGAAGAAGAACAA----GCTCTTTCTTTAATCTTCCTCCAAAGAATCCCCTTTACTTTACACGGATTACATAG---AGAACGTATTTGGTATTTGGACATTATCCGTATCAA----------------TGATCTGGTGGATCTTTCTTGATTGTTAATGAGACTTTTTCATG-----------TTGT-ATTTTGAAATGCTCGTATATCGTTAT------ATATCGACTATATC------ATCATAT-ATCATA-TTCGTGGTGAAATTAACTTAGTAGTCAAAATTCTGAGACTTTCTTC------------------------TCAATATGTAATTATGAGCCTTGGTATGGAAACCTGCTAAGTGATAACTTCCAAA-TTCAGAGAAACCC-TGGAACTAAAAAGGGGCAATCCTGAGCCAAATCTTTGTTTTTGGATAGGTGCAGAGACTCAATGGAAGCTGTTCTAACGAATGAAATTGACTACATGACGTTAGTAGCTAAAATATTTTTTCTATCGAAATGACAGAAAGGATAACCTTGTATACCTAATATGTACGTATACATACTGACATAGCAAACGATTAATCACAACCCGAATCTTA-TATC----GAATCCTATTCTGTATC----------------------TCTAT---------ATAAGAGA-ATAGAAATATTCTCCTCTT---------TTTTATTTCTATTATCTCT-TCTATTTCTATTAATTAT-------TAATTAGAATAATTAGAATGATAGAGATCAAAAAATATATGG----------AAATTT----------GAAGTTG--------AAAAAATATTAGAATATTCGGTGATCA---------------------ATAGATCTTTTGAAGATTAATCGGACGAGAATAAAGAGAGAGTCCCATTTTACATGTC-----AAT-----ACCGACAACAATGAAATTTATAGTAATAGGAAAATCCGTCGAATTTTCAAATCGTGAGGGTTCAAGTCCCT-CTATCCCCAATAAAAAGCCCTTTTTATTCTATCTCCTCGCTCTTTATTTATCCTCATCCTA---------------TTCTTTTTTCATCAGTGGCTCAGTTAAAACAAATCCAATCCCATTTG--TTTTGTATAGTATGATGCCTTTACAAATAAACATATATGTTCAAAAATTCTCCGTTATTGAATCATTCACAGCCCATAATCCTTACATTTAATTTACAAATAAAGTCTTCTTTTTGAAGATCTCAGAGATTCAGGGGCTAGGTCCAA-TTTGTTAAGACTTTA-TTTTTAGTTCTTTTCATTGACTTAGATATAAGTATTCGGATAGGATGATGCACGGGAAATGGTCGGGA-------
>N_macroglossa
---------------------GATACTGCGGA-GGA-CATTGTCGAGACCC--ATAATAGA--TGGAGCGATT-CGGAGAACACGTGAAGCAT--GCGCCGGCAAACGCCGGCGCGAGG--TAATCG-TCGCCGTCGTCGCCCCGCCTC-------GGCGGGGCG-CGACGGGCGCCGGTGCG-AAACATGAGCCGGCGCGGAATTGCGCCAAGGGAA--TAT--------------------GCGAGCACGAGCC--GCCAGACGGT-TTCGTGGCGAGG-CGCGACGTGT-CGCGT-CCGA-TGGATCGACATGACTCTCGGCAATGGATATCTCGGCTCTCGCATCGATGAGTAACGCAGCA-------------------------------------------------------------------------------------------------------------------------------------------------------------------------------------------------------------------------------------------------------------------------------------------------------------------------------------------------------------------------------------------------------GAAAAAAGATAGATTTCGACAACAAAACTTCCTATATCCGTTACTCCTGAAGGAGTATATTTACTCACTCGCTCATTATCATAGCTTCAATAGTTTGATTTTTTACGAACCTGCGGAAATTATTGG---------TTATGACAATAAATCTAGTTTAGTACTTGTGAAACGTTTAATTACTCGAATGTATCAA------------------CAGGAATCTTTTTTTTCTTCGGTGAATGGTTCTAACCAAAATTCATTTTTGGGGTACAATAATTCTTTTTCTTCTCATTTATTTTATAAAAAGGTATCAGAAGGTTTTGGAGTCATTCTGGAAATTCCATTCGCGTTGCAATTAGTATCTTCTCTTGAAGAAAAAAGAATACCAAAATCTCAGAATTTACGATCTATTCATTCAATATTTCCCTTTTTAGAGGATAAATTTTCACATTTAGATTATGTGTCAGATCTACTAATACCCCACCCCATCCATATGGAAATCTTGGTTCAAATCCTTCAATGCTGGATCAAAGATGTTCCTTCTTTGCATTTATTGCGATTGTTTTTCCATGAATATCATAATTTGAATAGTCTCATTACTTCAAAGAAATCT------ATTAACGTATTTTCAAAAAGAAATAAAAGATTCTTTTGGTTCTTATATAATTCTTATGTATATGAATACGAATATTTATTCCTGTTTCTTCGTAAAAAGTCTTCTTATTTAAG-ATCAATATC-TTCTGGAATCTTTCTTGAGCGAACACTTTTATATGGAAAAATC-GAATATCTTATAATAGTGTGTTGCAATTCTT-TTCAAAGGATTCTATGGTTCCTCAAAGATCCTTTCATACATTATGTTCGATATCAAGGAAAAGCAATTTTGGTTTCAAAAGGAACTCTTATTCTGATGAAGAAATGGAAATTTCATCTTGTGAATTTTTGGCAATCTTATTTTCACTTTTGGTCTCAACCTTATAGGATCCTTATAAAGCAATTACCTAACTATTCCTTCTCTTTTATGGGGTATTTTTCAAGTGTACTAAAAAATCATTTGGTAGTAAGAAATCAAATGCTAGAGAATTCATTTATAATAAAGACTCTATATAATAAATTAGATACTATAGCCCCAGTTATTTCTCTTTTTGGATCATTGTCGAAAGCTCAACTTTGTACTGTATTGGGTCATCCTATTAGTAAACCGATCTGG-ACCGATTTATCGGATTCTGATATTCTTGATCGATTTTGTCGGATATGTAGAAATCTTTGTCGTTATCACAGCGGATCCTCAAATAAACAGATTTTGTATCGTATAAAGTATATACTTCGACTTTCGTGTGCTAAAACTTTGGCTCGTAAACATAAAAGTACAGTACGCACTTTTATGCGAAGATTAGGTTCGAGATTCTTAGAAGAATTTTTTTTGGAAGAAGAACAA----GCTCTTTCTTTAATCTTCCTCCAAAGAATCCCCTTTACTTTACACGGATTACATAG---AGAACGTATTTGGTATTTGGACATTATCCGTATCAA----------------TGATCTGGTGGATCTTTCTTGATTGTTAATGAGACTTTTTCATG------------------------------------------------------------------------------------------------------------------------------------------------------------------------------------GGAA-CCTGCTAAGTGATAACTTCCAAA-TTCAGAGAAACCC-TGGAACTAAAAAGGGGCAATCCTGAGCCAAATCTTTGTTTTTGGATAGGTGCAGAGACTCAATGGAAGCTGTTCTAACGAATGAAATTGACTACATGACGTTAGTAGCTAAAATATTTTTTCTATCGAAATGACAGAAAGGATAACCTTGTATACCTAATATGTACGTATACATACTGACATAGCAAACGATTAATCACAACCCGAATCTTA-TATC----AAATCCTATTCTGTATC----------------------TCTAT---------ATAGGAGA-ATATAAATATTCTCCTCTT---------TTTTATTTCTATTATCTCT-TCTATTTCTATTATTTAT-------TAATTAGAATAATTAGAATGATAGAGATCAAAAAATATATGGAAATTTATGGAAATTTATGTAAATTTGAAGTTG--------AAAAAATATTAGAATATTCAGTGATCA---------------------ATAGATCTTTTGAAGATTAATCGGACGAGAATAAAGAGAGAGTCCCATTTTACATGTC-----AAT-----ACCGACAACAATGAAATTTATAGTAATAGGAAAATCCGTCGAATTTTCAAATCGTGAGGGTTCAAG----------------------------------------------------------------------------------------------------------------------------------------------------------------------------------------------------------------------------------------------------------------------------------------------------------------------------------------------------------------------------------
>N_maculata
CGTAACAAGGTTTCCGTAGGTGAACCTGCGGAAGGATCATTGTCGAGATCG---AAAGAGA--CGGCGCGACT-CGGAGAACGCGTGATGTAT--GCCGCGGCAGTCAGTGCAGCGGAA--TTACCG-CCCGATTCGTCGCCGCGTCGC-------ATCGGGGCG-CGAATGAGGTGGGTATGAAAACTTGAGCGGGCGCAGTTACGCGCCAAGGGAA-AAAT--------------------TCAAAAGCGGGCCCAGCGGGCTGGGCCCCGCCGAGCAGCCCCGCTGAGG-CGTGG-CTGC-TGGATCGACACGACTCTCGGCAATGGATATCTCGGCTCTCGCATCGATGAAGAGCGCAGCGAAATGCGATACGTGGTGCGAATTGCAGAATCCCGTGAACCATCGAGTCTTTGAACGCAAGTTGCGCCCGAGGCCCACCGGCCGAGGGCACGCCCGCCTGGGCGTCAAGCATCGCGTTGCTCCTTGCCAAGG--------CCATCCCACGGATGGATGCGTATG----GGCGGGGACGTGCATAGTGGCCCGCCGTGC--CCTCGGCGCGGCGGGCTGAAGAGCGGGCGAT-CGTCTTGCTGC--CGGCCACGAACGGTGAGGGG-TGGATAGAAGCTATTCGGGCACGATGAATGTCGCCTCGAGGTGGTCGGAGCATTGTTGATCGTTGCGGATGATCCCGACCC-GGGCGTCGCCGCATCGGCGTC-GCTCGGAATGCGACCCCAGGATGAAAAAAGATATATTTTGGCAGCAAGACTTCCTATATCCGCTACTCCTTCAGGAGTCTATTTACTCACTTGCTCATTATCAGAGCTTCAATAGCTTGATTTTTTACGAACCTGTGGAAATTATTGG---------TCATGACAATAAATCTAGTTTAGTACTTGTGAAACGTTTAATTACTCGAATGTATCAA------------------CAGGGATCTTTTATTTCTTCGGTAAATGATTCTAACCAAGATGGATTTTTGGGACACAAGGATCCTTTTTCTTCTCATTTCTCTTCTAAAATGGTATCAGAAGGTTTTGGAGTCATTCTAGAAATCCCATTCGCGTTGCGATTCTTATCTTCTCTTGAAGAAAAAAGAAGACCAAGATCTCAGAATTTACGATCTATTCATTCAATATTTCCATTTTTAGAGGATAAATTCTTACATCTAAATCATGTGTTAGATCTACTAATACCCCATCCCATCCATCTGGAAATCTTGGTTCAAATCCTTCAATGCTGGATCAAAGATGTTCCTTCTTTGCATTTATTGCGATTGTTTTTCCACGAATATCATAATTTGAATAGTTTCATTACTTCAAAGAGATCC------ATTTACGCCTTTTCAAAAAGGAATAAAAGATTCTTTTGGTTCTTACATAATTATTATGTATATGAATACGAATATCTATTCCTGTTTCTTCGTAAACAGTCTTCTTATTTAAG-ATCAATATC-TTCTGGAGTCTTTCTTGAGCGAACACATTTCTATGGAAAAATA-GAATATCTTATAGTAGTGTTTTGTAATTCTT-TTCAGAGGATCCTATGGTTCCTCAAAGATCCTTTCATACATTATGTTCGATTTCAAGGAAAAGCAATTTTGGTTTCAAAAGGGACTCTTATTTTGATGAAGAAATGGAAATCTCATCTTGTGAATTTTTGGCAATTTTATTTTCACTTTTGGTCTCAACCTTATAGGATCCATATAAAGCAATTACCCAACTATTCTTTCTCTTTTTTGGGGTATTTTTCAAGTGTGATAAAAAATCATTTGATAGTAAGAAATCAAATGCTAGAGAATTCATTTATAATAAATACTCTGACTAATAAATTAGATACCATAGCCCCAGTTATTTCTCTTATTGGATCATTGTCAAAAGCTCAATTTTGTACTGTATTGGGTCATCCTATTAGTAAACCGATCTGG-ACCGATTTATCGGATTCTGATATTCTTGATCGATTTTGTCGGATATGTAGAAATCTTTGTCGTTATCACAGTGGATCTTCAAATAAACAGGTTTTGTATCGTATAAAGTATATACTTCGACTTTCGTGTGCTAGAACTTTGGCTCGTAAACATAAGAGTACAGTACGCACTTTTATGCGAAGATTAGGTTCGGGATTCTTAGAAGAATTCTTTTTGGAAGAAGAACAA----GCTCTTTCTTTAACCTTCCTCCAAAGAATCCCCTTTACTTTACACGGATTACATAG---AGAACGTATTTGGTATTTGGACATTATCCGTATAAA----------------TGATCTAGTGGATCATTCATGATTGTTCATGGGACTTCTTCATGGATTCATGAATTTGT-ATTCTGAAATGCTCGTATATCATTCTATATTTATATCGAATATATC------ATCATA---------TTCGTGGTGAAATAAACTGAGTAGTCAAAATTCTTAGACTTTTTT-------------------------TCAATATGTAATTATGAGCCTTGGTATGGAAACCTGCTGAGTGCTAACTTCCAAA-TTCAGAGAAACCC-TGGAACTAAGAATGGGCAATCCTGAGCCAAATCCTTGTTTTTGGATAGGTGCAGAGACTCAATGGAAGCTGTTCTAACGAATGAAATTGATTACGTGACGCTCGTAGCTAAGATCTTTTTTCTATCGAAATGACAGAAAGGATAACCTTATATACCTAATACGCACGTATACATACTGACATAGCAAACGATTAATCACAACCCGAATCTTA-TATC----GAATCCTATTCCGTATC----------------------TCTAG---------ATATGAGA-ATAGAAACCTTCTAATCT------------------------------TTTCTTTCTATTATTTAT-------CAATTAGAATGATAGAGATCA-AGAGATCAAAAGATATATGA----------AAAATC----------GAAGTTG--------AAAAAAGATTCGAATATTTAGTGATAAAATGATTCATTCCAGAGTTGAATAGATCTTTTGAAGATTAATCGGACGAGAATAAAGAGAGAGTCCCTTTTTACATGTC-----AAT-----ACCGACAACAATGAAATTTATAGTAAGAGGAAAATCCGTCGAATTTTTAAATCGTGAGGGTTCAAGTCCCT-CTATCCCCAAGAAGAAACTCTTTTTCTTTCCCTTTCTCTCTCTTTATTTATCCTCATCATA----------------TCTCTTTTCATCAGTGGATCAGTTCAAACAAATCCAATCTCATTTGTTTTTTGTATAGCACAATGCCTGTACAAATGAACATATATGTTCAAGGAATCTCCGTTATTGAACCATTCACAGTCCATAATACTTACATTGAATTTACAAAGAAAGTCTTCTTTTTGAAGATCTAAGAGATTCAGGGTCTAGGTACAATTTGTTAAGACTCTCT-TTTTTAGTTCTTTTCATTGACTTAGATAGAAGTACTCGGCTAGGACGATGCACGGGAAATGGTCGGGATAGCTCA
>N_marmorata
CGTAACAAGGTTTCTGTTGGTGAACTTGCGGAAGGATCATTGTCGAGACCG--ATAATAGA--TGGAGCGATT-CGGAGAACACGTGAAGCAT--GCGCCGGCGAACGCCGGCGCGAGG--TAACCG-TCGCCTTCGTCGCCACGCCCC-------GGCGGGGCG-CGATGGGTGGCGGTGCG-AAACATGAGCCGGCGCGGAATAGCGCCAAGGGAA--TAT--------------------GCGAGCACGAGCC--GCGAGACGGT-TTCGTGGCGTGG-CGCGACGTGT-CGCGC-CCGA-TGGATCGACATGACTCTCGGCAATGGATATCTCGGCTCTCGCATCGATGAAGAGCGCAGCGAAATGCGATATGTGGTGCGAATTGCAGAATCCCGTGAACCATCGAGTCTTTGAACGCAAGTTGCGCCCGAGGCCCACCGGCCGAGGGCACGCCCGCCTGGGCGCCAAGCATCACGACACTCCGTGCAAAGG--------CCCTCCAATCTTTGGATGGGTCGGCC-CGGCATGGACGTGGAGAGTGGCCCGCCGCGCC-CATTGGCGCGGCGGGCTGAAGGGAGGGCCAT----CGTCTTG---TGGCGACGGACGTCGAGGGG-TGGATGCAATGCGCGAGCATGGCGTTCGTCGCCGCGAGCCCGGCCCTTGGAGCTC--ATGCGCTCCTGCCGATCCCAGCCC-GTGCACCGCGCCGCGTTCGGT-GCTCGGACCGCGACCCCAGGATGAAAAAAGATAGATTTCGACAACAAAACTTCCTATATCCGTTACTCCTGAAGGAGTATATTTACTCACTCGCTCATTATCATAGCTTCAATAGTTTGATTTTTTACGAACCTGCGGAAATTATTGG---------TTATGACAATAAATCTAGTTTAGTACTTGTGAAACGTTTAATTACTCGAATGTATCAA------------------CAGGAATCTTTTTTTTCTTCGGTGAATGATTCTAACCAAAATTCATTTTGGGGGTACAAGAATTCTTTTTCTTCTCATTTATTTTATAAAAAGGTATCAGAAGGTTTTGGAGTCATTCTAGAAATTCCATTCGCGTTGCAATTAGTATCTTCCCTTGAAGAAAAAAGAATACCAAAATCTCAGAATTTACGATCTATTCATTCAATATTTCCCTTTTTAGAGGATAAATTTTCACATTTAGATTATGTGTTAGATCTACTAATACCCCACCCCATCCATATGGAAATCTTGGTTCAAATCCTTCAATGCTGGATCAAAGATGTTCCTTCTTTGCATTTATTGCGATTGTTTTTCCATGAATATCATAATTTGAATAGTCTCATTACTTCAAAGAAATCT------ATTAACGTATTTTCAAAAAGAAATAAAAGATTCTTTTGGTTCTTATATAATTCTTATGTATATGAATACGAATATTTATTCCTGTTTCTTCGTAAAAAGTCTTCTTATTTAAG-ATCAATATC-TTCTGGAATCTTTCTTGAGCGAACACTTTTATATGGAAAAATC-GAATATCTTATAATAGTGTGTTGCAATTCTT-TTCAAAGGGTTCTATGGTTCCTCAAAGATCCTTTCATACATTATGTTCGATATCAAGGAAAAGCAATTTTGGTTTCAAAAGGAACTCTTATTCTGATGAAGAAATGGAAATTTCATCTTGTGAATTTTTGGCAATCTTATTTTCACTTTTGGTCTCAACCTTATAGGATCCTTATAAAGCAATTACCTAACTATTCCTTCTCTTTTATGGGGTATTTTTCAAGTGTACTAAAAAATCATTTGGTAGTAAGAAATCAAATGCTAGAGAATTCATTTATAATAAAGACTCTATATAATAAATTAGATACTATAGCCCCAGTTATTTCTCTTATTGGATCATTGTCGAAAGCTCAACTTTGTACTGTATTGGGTCATCCTATTAGTAAACCGATCTGG-ACCGATTTATCGGATTCTGATATTCTTGATCGATTTTGTCGGATATGTAGAAATCTTTGTCGTTATCACAGCGGATCCTCAAATAAACAGATTTTGTATCGTATAAAGTATATACTTCGACTTTCGTGTGCTAAAACTTTGGCTCGTAAACATAAAAGCACAGTACGCACTTTTATGCGAAGATTAGGTTCGAGATTCTTAGAAGAATTTTTTTTGGAAGAAGAACAA----GCTCTTTCTTTAATCTTCCTCCAAAGAATCCCCTTTACTTTACACGGATTACATAG---AGAACGTATTTGGTATTTGGACATTATCCGTATCAA----------------TGATCTGGTGGATCTTTCTTGATTGTTAATGAGACTTTTTCATG----------TTTGT-ATTTTGAAATGCTCGTATATCGTTAT------ATATCGACTATATC------ATCATAT-ATCATA-TTCGTGGTGAAATTAACTTAGTAGTAAAAATTCTGAGACTTTCTTC------------------------TCAATATGTAATTATGAGCCTTGGTATGGAAACCTGCTAAGTGATAACTTCCAAA-TTCAGAGAAACCC-TGGAACTAAAAAGGGGCAATCCTGAGCCAAATCTTTGTTTTTGGATAGGTGCAGAGACTCAATGGAAGCTGTTCTAACGAATGAAATTGACTACATGACGTTAGTAGCTAAAATATTTTTTCTATCGAAATGACAGAAAGGATAACCTTGTATACCTAATATGTACGTATACATACTGACATAGCAAACGATTAATCACAACCCGAATCTTA-TATC----GAATCCTATTCTGTATC----------------------TCTAT---------ATAGGAGA-ATAGAAATATTCTCCTCTT---------TTTTATTTCTATTATCTCT-TCTATTTCTATTATTTAT-------TAATTAGAATAATTAGAATGATAGAGATCAAAAAATATATGG----------AAATTTGAA-------GAAGTTG--------AAAAAATATTAGAATATTCAGTGATCA---------------------ATAGATCTTTTGAAGATTAATCGGACGAGAATAAAGAGAGAGTCCCATTTTACATGTC-----AAT-----ACCGACAACAACGAAATTTATAGTAATAGGAAAATCCGTCGAATTTTCAAATCGTGAGGGTTCAAGTCCCT-CTATCCCCAAGAAAAAGCCCTTTTTATTCTATCTCCTCGCTCTTTATTTATCCTCATCCTA---------------TTCTTTTTTCATCAGTGGCTCAGTTCAAACAAATCCAATCCCATTTG--TTTTGTATAGTATGATGCCTTTACAAATAAACATATATGTTCAAAAATTCTCCGTTATTGAATCATTCACAGCCCATAATCCTTACATTTAATTTACAAATAAAGTCTTCTTTTTGAAGATCTCAGAGATTCAGGGGCTAGGTCCAA-TTTGTTAAGACTTTA-TTTTTAGTTCTTTTCATTGACTTAGATATAAGTATTCGGCTAGGATGATGCACGGGAAATGGTCGGGATAGCTCA
>N_muratana
----------------TCTGCGGTACTGCGGA--GA-CATTGTCGAGACCG--AGAATAGA--TGGAACGATTACGGAGAACACGTGAAGCAT--GCGTCGACGAACGTCGGCGCGAGG--GAACCA-CCGCCATCGTCGCCACGCCTC-------GGCGGGGCG-CGATGGATGCCGGTGCG-AAACATGAGCCGGCGCGGAATTGCGCCAAGGGAA--TAT--------------------GCGAGCACGAGCC--GCCAGACGGT-TTCGTGGCTTGG-CGCGACGTGT-CGCGC-CCGA-TGGATTGACATGACTCTCGGCAATGGATATCTCGGCTCTCGCATCGATGAAGAGCGCAGCGAAATGCGATATGTGGTGCGAATTGCAGAATCCCGTGAACCATCGAGTCTTTGAACGCAAGTTGCGCCCGAGGCCCACCGGCCGAGGGCACGCCCGCCTGGGCGCCAAGCATCGCGTCACTCCGTGCAAAGG--------CCCTCCAATCTTCTGATGGGTAGGCC-CGGCACGGACGTGGAGAGTGGCCCGCCGAGCC-CATTGGCGCGGCGGGCTGAAGGGAGGGCCAT----CGTATTG---CGGCGACGGACGTCGAGGGG-TGGATGCAATCCGCGAGCACGACGTGCGCCGCCGCGAGCCCGGCCCTTGGAGCTC--ATGCGCTCCAGCCGATCCCTGCCC-GTGCACCGCGCCGCGTTCGGT-GCTCGGACCGCGACCCCAGGATGAAAAAAGATAGATTTCGACAACAAAACTTCCTATATCCGTTACTCCTGAAGGAGTATATTTACTCACTCGCTCATTATCATAGCTTCAATAGTTTGATTTTTTACGAACCTGCGGAAATTATTGG---------TTATGACAGTAAATCTAGTTTAGTACTTGTTAAACGTTTAATTACTCGAATGTATCAA------------------CAGGAATCTTTTTTTTCTTCGGTGAATGATTCTAACCAAAATTCATTTTGGGGGTACAAGAATTCTTTTTCTTCTCGTTTATTTTCTAAAAAGGTATCAGAAGGTTTTGGAGTCATTCTGGAAATTCCATTCGCGTTGCGATTAGTATCTTCCCTTGAAGAAAAAAGAATACCAAAATCTCAGAATTTACGATCTATTCATTCAATATTTCCCTTTTTAGAGGATAAATTTTCACATTTAGATTATGTGTCAGATCTACTAATACCCCACCCCATCCATATGGAAATCTTGGTTCAAATCCTTCAATGCTGGATCAAAGATGTTCCTTCTTTGCATTTATTGCGATTGTTTTTCCATGAATATCATAATTTGAATAGTCTCATTACTTCAAAGAAATCT------ATTAACGTATTTTCAAAAAGAAATAAAAGATTCTTTTGGTTCTTATATAATTCTTATGTATATGAATACGAATATTTATTCCTGTTTCTTCGTAAAAAGTCTTCTTATTTAAG-ATCAATATC-TTCTGGAATCTTTCTTGAGCGAACACTTTTATATGGAAAAATC-GAAGATCTTATAATAGTGTGTTGCAATTCTT-TTCAAAGGATTCTATGGTTCCTCAAAGATCCTTTCATACATTATGTTCGATATCAAGGAAAAGCAATTTTGGTTTCAAAAGGAACTCTTATTCTGATGAAGAAATGGAAATTTCATCTTGTGAATTTTTGGCAATCTTATTTTCACTTTTGGTCTCAACCTTATAGGATTCTTATAAAGCAATTACCTAACTATTCCTTCTCTTTTATGGGGTATTTTTCAAGTGTACTAAAAAATCATTTGGTAGTAAGAAATCAAATGCTAGAGAATTCATTTATAATAAAGACTCTATATAATAAATTAGATACTATAGCCCCAGTTATTTCTCTTATTGGATCATTGTCGAAAGCTCAACTTTGTACTGTATTGGGTCATCCTATTAGTAAACCGATATGG-ACCGATTTATCGGATTCTGATATTCTTGATCGATTTTGTCGGATATGTAGAAATCTTTGTCGTTATCACAGCGGATCCTCAAATAAACAGATTTTGTATCGTATAAAGTATATACTTCGACTTTCGTGTGCTAAAACTTTGGCTCGTAAACATAAAAGTACAGTACGCACTTTTATGCGAAGATTAGGTTCGAGATTCTTAGAAGAATTTTTTTTGGAAGAAGAACAA----GCTCTTTCTTTAATCTTCCTCCAAAGAATCCCCTTTACTTTACACGGATTACATAG---AGAACGTATTTGGTATTTGGACATTATCCGTATCAA----------------TGATCTGGTGGATCTTTCTTGATTGTTAATGAGACTTTTTCATG----------TTTGT-ATTCTGAAATGCTCGTATATCGTTAT------ATATCGAATATATC------ATCATAT-ATCATA-TTCGTGGTGAAATTAACTTAGTAGTCAAAATTCTGAGACTTTCTTC------------------------TCGATATGTAATTAT--------------------------TGATAACTTCCAAA-TTCAGAGAAACCC-TGGAACTAAAAAGGGGCAATCCTGAGCCAAATCTTTGTTTTTGGATAGGTGCAGAGACTCAATGGAAGCTGTTCTAACGAATGAAATTGACTACATGACGTTAGTAGCTAAAATATTTTTTCTATCGAAATGACAGAAAGGATAACCTTGTATACCTAATATGTACGTATACATACTGACATAGCAAACGATTAATCACAACCCGAATCTTA-TATC----GAATCCTATTCTGTATC----------------------TCTAT---------ATAGGAGA-ATAGAAATATTCTCATCTT---------TTTTATTTCTATTATCTCT-TCTATTTCTATTATTTAT-------TAATTAGAATAATTAGAATGATAGAGATCAAAAAATATATGG----------AAATTT----------GAAGTTGAAAAAAAAAAAAAATATTAGAATATTCAGTGATCA---------------------ATAGATCTTTTGAAGATTAATCGGACGAGAATAAAGAGAGAGTCCCATTTTACATGTC-----AAT-----ACCGACAACAATGAAATTTATAGTAATAGGAAAATCCGTCGAATTTTCAAATCGTGAGGGTTCAAGTCCCT-CTATCCCCAAGAAAAAGCCCTTTTTATTCTATCTCCTCGCTCTTTATTTATCCTCATCCTA---------------TTCTTTTTTCATCAGTGGCTCAGTTCAAACAAACCCAATCCCATTTG--TTTTGTATAGTATGATGCCTTTACAAATAAACATATATGTTCAAAAATTCTCCGTTATTGAATCATTCACAGCCCATAATCCTTACATTTAATTTACAAAGAAAGTCTTC----------------------------------------------------------------TTTTCTTTGACTTAGATATAAGTATTCGGCTAGGATGATGCACGGGAAA-GGTCGGGATAGCTCA
>N_nipponica
------------------------CCTGCGGAAGGATACTTGTCGAGACCGCTAGAATAGA--TGGAACGATT-CGGAGAACACGTGAAGCAT--GCGTCGGCGAACGTCGGCGCGAGG--GAACCA-TCGCCGTCATCGCCACGCCTC-------GGCGGGGCG-CGATGGGTGGCGGTGCG-AAACATGAGCCGGCGCAGAATTGCGCCAAGGGAA--TAT--------------------GCGAGCACGAACC--GCCCGGCGGT-TTCGTGGAGTGG-CGCGACATTT-CACGC-CCGA-TGGATCGACATGACTCTCGGCAATGGATATCTCGGCTCTC--------------------------------------------------------------------------------------------------------------------------------------------------------------------------------------------------------------------------------------------------------------------------------------------------------------------------------------------------------------------------------------------------------------------------------------------------------------------------------------------------GCTCATTATCATAGCTTCAATAGTTTGATTTTTTACGAACCTGCGGAAATTATTGGTTATGACAATTATGACAATAAATCTAGTTTAATACTTGTGAAACGTTTAATTACTCGAATGTATCAA------------------CAGGAATCTTTTTTTTATTCGGTGAATGATTCTAACCAAAATGAATTTTGGGGGTACAAGAATTCTTTTTCTTCTCATTTATTTTCTAAAAAGGTATCAGAAGGTTTTGGAGTCATTCTGGAAATTCCATTCGCGTTGCGATTAGTATCTTCCCTTGAAGAAAAAAGAATACCAAAATCTCAGAATTTACGATCTATTCATTCAATATTTCCTTTTTTAGAGGATAAATTTTCACATTTAGATTATGTGTCAGATTTACTAATACCCCACCCCATCCATATGGAAATCTTGGTTCAAATCCTTAAATGCTGGATCAAAGATGTTCCTTCTTTGCATTTATTGCGATTGTTTTTCCATGAATATCATAATTTGAATAGTCTCATTACTTCGAAGAAATCT------ATTAACGTATTTTCAAAAAAAAATAAAAGATTCTTTTGGTTCTTATATAATTCTTATGTATATGAATACGAATATTTATTCCTATTTCTTCGTAAAAAGTCTTCTTATTTAAG-ATCAATATC-TTCTGGAATCTTTCTTGAGCGAACACTTTTATATGGAAAAATC-AAATATCTTATAATAGTGTGTTGCAATCCTT-TTCAAAGGATTCTATGGTTCCTCAAAGATCCTTTCATACATTATGTTCGATATCAAGGAAAAGCAATTTTGGTTTCAAAAGGAACTCTTATTCTGATGAAGAAATGGAAATTTCATCTTGTGAATTTTTGGCAATCTTATTTTCACTTTTGGTCTCAACCTTATAGGATCCTTATAAAGCAATTACCTAACTATTCCTTCTCTTTTATGGGGTATTTTTCAAGTGTACTAAAAAATCATTTGGTAGTAAGAAATCAAATGCTAGAGAATTCATTTATAATAAAGACTCTATATAATAAATTAGATACTATAGTCCCAGTTATTTCTCTTATTGGATCATTGTCGAAAGCTCAACTTTGTACTGTATTGGGTCATCCTATTAGTAAACCGATCTGG-ACCGATTTATCGGATTCTTATATTCTTGATCGATTTTGTCGGATATGTAGAAATCTTTGTCGTTATCACAGCGGATCCTCAAATAAACAGATTTTGTATCGTATAAAGTATATACTTCGACTTTCGTGTGCCAAAACTTTGGCTCGTAAACATAAAAGTACAGTACGCACTTTTATGCGAAGATTAGGTTCAAGATTCTTAGAAGAATTTTTTTTGGAAGAAGAACAA----GCTCTTTCTTTAATCTTCCTCCAAAGAATCCCCTTTACTTTACACGGATTACATAGAGAAGAACGTATTTGGTATTTGGACATTATCCGTATCAA----------------TGATCTGGTGGATCTTTCTTGATTGTTAATGAGACTTTTTAATC----------TTTGT-ATTCTGAAATGCTCGTATATCGTTAT------ATATCGAATATATC------ATCATAT-ATCATA-TTCGTGGTGAAATTAACTTAGTAGTCAAAATTCTGAGACTTTCTTCTCAATATGTAATTATTTCAATATTTCAATATGTAATTAT------------GGAAACCTGCTAAGTGATAACTTCCAAA-TTCAGAGAAACCC-TGGAACTAAAAAGGGGCAATCCTGAGCCAAATCTTTGTTTTTGGATAGGTGCAGAGACTCAATGGAAGCTGTTCTAACGAATGAAATTGACTACATGACGTTAGTAGCTAAAATATTTTTTCTATCGAAATGACAGAAAAGATAACCTTGTATACCTAATATGTACGTATACATACTGACATAGCAAACGATTAATCACAACCCGAGTCTTA-TATC----GAATCCTATTCTGTATC----------------------TCTATATAGGAGAAATAGGAGA-ATATTTCTATTCTCATCTT---------TTTTATTTCTATTATCTCT-TCTATTTCTATTATTTAT-------TAATGAGAATAATTAGAATGATAGAGATCAAAAAATATATGG----------AAATTT----------GAAGTTG--------AAAAAATATTAGAATATTCAGTGATCA---------------------ATAGATCTTTTGAAGATTAATCGGACGAGAATAAAGAGAGAGTCCCATTTTACATGTC-----AAT-----ACCGACAACAATGAAATTTATAGTAATAG-----------------------------------------------------------------------------------------------------------------------------------------------------------------------------------------------------------------------------------------------------------------------------------------------------------------------------------------------------------------------------------------------------------------------
>N_palawensis
------------------------------------------------------------A--TGGAACGATT-CGGAGAACACGTGAAGCAT--GCGCCGGCGAACGTCGGCGCGAAG--GAACCA-CCGCCATCGTCGCCACGCCTC-------GGCGGGGCG-CGATGGATGCCGGTGCG-AAACATGAGCCGGCGCGGAATTGCGCCAAGGTAA--TAT--------------------GCGAGCACGAGCC--GCCTGACGGT-TTCGTGGCGTGG-CGCGACTTGT-CGCGC-CCGA-TGGATCGACATGACTCTCGGCAATGGATATCTCGGCTCTCGCATCGATGAAGAGCGCAGCGAAATGCGATATGTGGTGCGAATTGCAGAATCCCGTGAACCATCGAGTCTTTGAACGCAAGTTGCGCCCGAGGCCCACCGGCCGAGGGCACGCCCGCCTGGGCGCCAAG-------------------------------------------------------------------------------------------------------------------------------------------------------------------------------------------------------------------------------------------------------------------------------------------GAAAAAAGAAAGATTTCGACAACAAAACTTCCTATATCCGTTATTCCTGAAGGAGTATATTTACTCACTAGCTCATTATCATAGCTTCAATAGTTTGATTTTTTACGAACCTGCGGAAATTATTGG---------TTATGACAATAAATCTAGTTTAGTACTTGTGAAACGTTTAATTACTCGAATGTATCAA------------------CAGGAATCTTTTTTTTATTCGGTGAATGATTCTAACCAAAATGAATTTTGGGGGTACAAGAATTCTTTTTCTTCTCACTTATTTTATAAAAAGGTATCAGAAGGTTTTGGAGTCATTCTGGAAATTCCATCCGCGTTGCAATTAGTATCTTCCCTTGAAGAAAAAAGAATACCAAAATCTCAGAATTTACGATCTATTCATTCAATATTTCCCTTTTTAGAGGATAAATTTTCACATTTAGATTATGTGTTAGATCTACTAATACCCCACCCCATCCATATGGAAATCTTGGTTCAAATCCTTCAATGCTGGATCAAAGATGTTCCTTCTTTGCATTTATTACGATTGTTTTTCCATGAATATCATAATTTGAATAGTCTCATTACTTCAAAGAAATCT------ATTAACGTATTTTCAAAAAGAAATAAAAGATTCTTTTGGTTCTTATATAATTCTTATGTATATGAATACGAATATTTATTCCTGTTTCTTCGTAAAAAGTCTTCTTATTTAAG-ATCAATATC-TTCTGGAATCTTTCTTGAGCGAACACTTTTATATGGAAAAATC-AAATATCTTATAATAGTGTGTTGCAATTCTT-TTCAAAGGATTCTATGGTTCCTCAAAGATCCTTTCATACATTATGTTCGATATCAAGGAAAAGCAATTTTGGTTTCAAAAGGAACTCTTATTCTGATGAAGAAATGGAAATTTCATCTTGTGAATTTTTGGCAATCTTATTTTCACTTTTGGTCTCAACCTTATAGGATCCTTATAAAGCAATTACCTAACTATTCCTTCTCTTTTATGGGGTATTTTTCAAGTGTACTAAAAAATCATTTGGTAGTAAGAAATCAAATGCTAGAGAATTCATTTATAATAAAGACTCTATATAATAAATTAGATACTATAGCCCCAGTTATTTCTCTTATTGGATCATTGTCGAAAGCTCAAC-TTGTA---------------------------------------------------------------------------------------------------------------------------------------------------------------------------------------------------------------------------------------------------------------------------------------------------------------------------------------------------------------------------------------------------------------------------------------------------------------------------------------------------------------------------------------------------------------------------------------------------------------GAGCCTTGGTATGGAAACCTGCTAAGTGATAACTTCCAAA-TTCAGAGAAACCC-CGGAACTAAAAAGGGGCAATCCTGAGCCAAATCTTTGTTTTTGGATAGGTGCAGAGACTCAATGGAAGCTGTTCTAACGAATGAAATTGACTACATGACGTTAGTAGCTAAAATATTTTTTCTATCGAAATGACAGAAAGGATAACCTTGTATACCTAATATGTACGTATACATACTGACATAGCAAACGATTAATCACAACCCGAATCTTA-TATC----GAATCCTATTCTGTATC----------------------TCTAT---------ATAGGAGA-ATAGAAATATTCTCCTCT---------TTTTTATTTCTATTATCTCT-TCTATTTCTATTATTTAT-------TAATTAGAATAATTAGAATGATAGAGATCAAAAAATATATGG----------AAATTT----------GAAGTTG--------AAAAAATATTAGAATATTCAGTGATCA---------------------ATAGATCTTTTGAAGATTAATCGGACGAGAATAAAGAGAGAGTCCCATTTTACATGTC-----AAT-----ACCGACAACAATGAAATTTATAGTAATAGGAAAATCCGTCGAATTTTCAAATCGTGAGGGTTCAAGTCCCT-CTATCCCCCA------------------------------------------------------------------------------------------------------------------------------------------------------------------------------------------------------------------------------------------------------------------------------------------------------------------------------------------------------------------
>N_petraea
------------------------------------------------------------------------------------------------------------------------------------------------------------------------------------------------------------------------------------------------------------------------------------------------------------------------------------------------------------------------------------------------------------------------------------------------------------------------------------------------------------------------------------------------------------------------------------------------------------------------------------------------------------------------------------------------------------------------------------------------------------------------------------GAAAAAAGATAGATTTCGGCAACAAAACTTCCTATATCCGTTACTCCTGAAGGAGTATATTTATTCACTTGTTCATTATCATAGTTTCCATAGTTTGATTTTTTACGAACCCGCAGAAATTCTTGG---------TTATGACAATAAATCTAGTTTAGTACTTGTGAAACGTTTAATTACTCGAATGTATAAA------------------CAGGAATCTTTTATTTCCTTGGTGAATGATTCTAACAAAAATGGATTTTGGGGGCACAAGAATTCTTTTTCTTCTCATTTCTTTTCGAAAATGGTATCAGAAGGTTTTGGAGTCATTCTAGAAATTCCATTCGCATCGCGATTAGTATCTTCCCTTGAAGAAAAGAGAATGCCAAAATCTCAAAATTTACGATCTATTCATTCAATATTTCCATTTTTAGAGGATAAATTTTCACATTTAGATTATGTGTCAGATCTACTAATACCCCATCCCATCCATATGGAAATCTTGGTTCAAATACTTCAATGCTGGATCAAAGATGTTCCTTCTTTGCATTTATTGCGATTTTTTTTCCATGAATATCATAAATTGAATAGTCTCATTACTTCAAAGAAATCC------ATTTGCGCCTTTTCAAAAAGAAATAAAAGATTATTTTGGTTCTTATATAATTCTTATGTATATGAATACGAATATCTATTCCTGTTTCTTCGTAGACAGTCTTCTTATTTAAG-ATCAATATC-TTCTGGAGTCTTTCTTGAGCGAACGCATTTCTATGGAAAAATA-GAATATCTTATAGTAGTGTGTTGTAATTTTC-TTCAGAAGATCCTATGGTTCCTCAAAGATTCTTTCATACATTATGTTCGATATCAAGGAAAAGCAATTTTGGTTTCAAAAGGAACTCTTATTCTGATGAAGAAATGGGAATTTCATATTGTGAATTTTTGGCAATCTTATTTTCACTTTTGGTCTCAACCTTATAGAATCCATATAAAGCAATTACCCAACTATTCCTTCTCTTTTCTGGGGTATTTTTCGAGTGTACTAAAAAATCATTTGGTAGTAAGAAATCAAATGCTAGAGAATTCATTTATAATAAATACTCTGACTAAAGAATTAGATACCATAGCCCCTGTTATTTCTCTTATTGGATCATTGTCGAAAGCTCAATTTTGTACTGTATTGGGTCATCCTATTAGTAAACCGATCTGG-ACCGATTTATCGGATTCTGATATTCTTGATCGATTTTGTCGGATATGTAGAAATCTTTGTCGTTATCACAGCGGATCCTCAAAGAAACAGGTTTTGTATCGTATAAAGTATATACTTCGACTTTCGTGTGCTAGAACTTTGGCTCGTAAACATAAAAGTACAGTACGCACTTTTATGCGAAGATTAAGTTCGGGATTCTTAGAAGAATTTTTTGTTGAAGAAGAACAA----GTTCTTTCTTTAATCTTCCTCCAAAGAATCCCCTTTACTTTACAGGGATTACATAGAGAAGAACGTATTTGGTATTTGGACATTATCCGTATCAA----------------TGATCTAGTGGATCATTCATGATTTTTCATAAGACTTTTTCATG------------------------------------------------------------------------------------------------------------------------------------------------------------------------GAGCCTTGGTATGGAAACCTGCTAAGTGGTAACTTCCAAA-TTCAGAGAAACCC-TGGAACTAAAAAAGGGCAATCCTGAGCCAAATCTTTGTTTTTGGATAGGTGCAGAGACTCAATGGAAGCTGTTCTAACGAATGAAATTGACGACGTGACGTTAGTAGCTAAAATCATTTTTCTATCAAAATGAAAGAAAGGATAACCTTATATACCTAATACATACGTATACATATTGACATAGCAAACGATTAATCACAACCCGAATCTTATTATC----GAATCCTATTTTGTATCTATTTTGTCTCTCTATACTCTCTCTATACTCTATCTATATATGAGATAGAAATCTTATAATCT------------------------------TTTATTTCTATTATGAAT-------TAATTAGGATAATGAGAATGATAGAGATCAAAAAATATATGG----------AAAATT----------GAAGT-G--------AAAAAAGATTCGAATATTCAGTGATCAAATGATTCATTCCAGAGTTTAATAGATCTTTTGATGATTAATCGGACGAGAATAAAGATAGAGTCCCTTTTTACATGTCAATTCAAT-----ACCGACAACAATGAAATTTATAGTAAGAGGAAAATCCGTCGAATTTTCAAATCGTGAGGGTTCAAGTCC-------------------------------------------------------------------------------------------------------------------------------------------------------------------------------------------------------------------------------------------------------------------------------------------------------------------------------------------------------------------------------
>N_platychila
------------------------------------TCATTGTCGAGATCG---AAAGAGA--CGGAGCGACT-AGGAGAACGCGTGATGTAT--GCCGTGGCAGTTGCTGTCACGGAA--CTACCG-CCCGATCCGTCGCCGTGGTGC-------GTCGAGGCA-CGGAGGAGGTAGGTATGAAAACTCGAGCCGGCGCAGCTACGCGCCAAGGGGA-ATAT--------------------AAGAAAGCGAGCCCAGCGGGCTGGGCTTCGCCGAGCAG-CCCGCTCAGG-CGTGG-CTGC-TGGATTGACACGACTCTCGGCAATGGATATCTCGGCTCTCGCATCGATGAAGAGCGCAGCGAAATGCGATACGTGGTGCGAATTGCAGAATCCCGTGAACCATCGAGTCTTTGAACGCAAGTTGCGCCCGAGGCCCACCGGCCGAGGGCACGCCCGCCTGGGCGTCAAGCATCGCGTCACTCCTCGCCAAGA--------CCATCCCGTGGACGGATGCGTGCG----GGCGGGGACGTGCAGAGTGGCCCGCCGTGC--CGTCGGTGCGGCGGGCTGAAGAGCGGGCGAT-CGTCTTGCTGC--TGGCCACAAACATTGAGGGG-TGGATAGAAGCTATCCGGGCACGGTGAACGTGGCATCGGGCTGGCCGGAATAAGATCGATCGTTGCGGATGATCCCGACCC--GGCGTCGTCGTGCCGGCGGC-GCCCAGAATGCGACCC------GAAAAAAGATAGATTTCGGCAGCAAGACTTCCTATATCCACTACTCCTTCAGGAGTCTATTTACTCACTTGCTCATTATCAGAGCTTCAATAGTTTGATTTTTTACGAACCTGTGGGAATTCTTGA---------TTATGACAAGAAATCTAGTTTAGTACTTGTGAAACGTTTAATTACTCGAATGTATCAA------------------CAGGAATCTTTTCTTTCTTCGGTGAATGATTCTAACCAAGATGGATTTTTGGGACACAAGGATTCTTTTTCCTCTCATTTCTCTTCTAAAATGGTATCAGAAGGTTTTGGAGTCATTCTAGAAATCCCATTCGCGTCACGATTAGTATCTTCTCTTGAAGAAAAAAGAAGACCAAGATCTCAGAATTTACGATCTATTCATTCAATATTTCCCTTTTTAGAGGATAAATTCTTACATCTAGATTATGTGTCAGATCTACTAATACCCCATCCCATCCATCTGGAAATCTTGGTTCAAATTCTTCAATGCTGGATCAAAGATGTTCCTTCTTTGCATTTATTGCGATTGTTTTTTCACGAATATCATAATTTGAATAGTCTCATTACTTCAAAGAGATCC------ATTTACGCCTTTTCAAAAAGAAAGAAAAGATTCTTTTGGTTCTTACATAATTCTTATGTATATGAATACGAATATCTATTCCTCTTTCTTCGTAAACAGTCTTCTTATTTAAG-ATCAATATC-TTCTGGAGTCTTTCTTGAGCGAACACATTTCTATGGAAAAATA-GAATATCTTATAGTAGTGTTTTGTAATTCTT-TTCAGAGGATCCTATGGTTCCTCAAAGATCCTTTCATACATTATGTTCGATATCAAGGAAAAGCAATTTTGGTTTCAAAAGGAACTCTTATTTTGATGAAGAAATGGAAATCTCATCTTGTGAATTTTTGGCAATCTTATTTTCACTTTTGGTCTCAACCTTATAGGATCCATATAAAGCAATTACCCAACTATTCCTTCTCTTTTTTGGGGTATTTTTCAAGTGTACTAAAAAATCATTTGATAGTAAGAAATCAAATGCTAGAGAATTCATTTATAATAAATACTCTGACTAATAAATTAGATACCATAGCCCCAGTTATTTCTCTTATTGGATCATTGTCGAAAGCTCAA-TTTGTA---------------------------------------------------------------------------------------------------------------------------------------------------------------------------------------------------------------------------------------------------------------------------------------------------------------------------------------------------------------------------------------------------------------------------------------------------------------------------------------------------------------------------------------------------------------------------------------------------------------GAGCCTTGGTATGGAAACCTGCTGAGTGCTAACTTCCAAA-TTCAGAGAAACCC-TGGAACTAAGAATGGGCAATCCTGAGCCAAATCCTTGTTTTTGGATAGGTGCAGAGACTCAATGGAAGATGTTCTAACGAATGAAATTGATTACGTGACATTAGTAGCTAAAATATTTTTTCTATCGAAATGACAGAAAGGATAACCTTATATACCTAATACGTACGTATACATACTGACATAGCAAACGATTAATCACAACCCGAATCTTA-TATC----GAATCCTATTCCGTATC----------------------TCTAG---------ATATGAGA-ATAGAAACCTTCTAATCT------------------------------TTTCTTTCTATTATTTAT-------TAATTAGAAAGATAGAGATCAA-GAGATCAAAAAATATATGA----------AAAATC----------GAAGTTG--------AAAAAAGATTCGAATATTCAGTGATAAAATGATTCATTCCAGAGTTGAATAGATCTTTTGAAGATTAATCGGACGAGAATAAAGAGAGAGTCCCTTTTTACATGTC-----AAT-----ACCGACAACAATGAAATTTATAGTAAGAGGAAAATCCGTCGAATTTTCAAATCGTGAGGGTTCAAGTCC-T-CTATCCCCA-------------------------------------------------------------------------------------------------------------------------------------------------------------------------------------------------------------------------------------------------------------------------------------------------------------------------------------------------------------------
>N_plicata_SG011
-------------------------CTGCGGA--CGACATTGTCGAGATCG---AAAGAGA--CGGAGCGACT-AGGAGAACGCGTGATGTAT--GCCGTGGCAGTTGCTGTCACGGAA--CTACCG-CCCGATCCGTCGCCGTGGTGC-------GTCGAGGCA-CGGAGGAGGTAGGTATGAAAACTCGAGCCGGCGCAGCTACGCGCCAAGGGGA-ATAT--------------------AAGAAAGCGAGCCCAGCGGGCTGGGCTTCGCCGAGCAG-CCCGCTCAGG-CGTGG-CTGC-TGGATTGACACGACTCTCGGCAATGGATATCTCGGCTCTCGCATCGATGA-GAACGCAGCC-------------------------------------------------------------------------------------------------------------------------------------------------------------------------------------------------------------------------------------------------------------------------------------------------------------------------------------------------------------------------------------------------------GAAAAAAGATAGATTTCGGCAGCAAGACTTCCTATATCCACTACTCCTTCAGGAGTCTATTTACTCACTTGCTCATTATCAGAGCTTCAATAGTTTGATTTTTTACGAACCTGTGGGAATTCTTGA---------TTATGACAAGAAATCTAGTTTAGTACTTGTGAAACGTTTAATTACTCGAATGTATCAA------------------CAGGAATCTTTTCTTTCTTCGGTGAATGATTCTAACCAAGATGGATTTTTGGGACACAAGGATTCTTTTTCCTCTCATTTCTCTTCTAAAATGGTATCAGAAGGTTTTGGAGTCATTCTAGAAATCCCATTCGCGTCACGATTAGTATCTTCTCTTGAAGAAAAAAGAAGACCAAGATCTCAGAATTTACGATCTATTCATTCAATATTTCCCTTTTTAGAGGATAAATTCTTACATCTAGATTATGTGTCAGATCTACTAATACCCCATCCCATCCATCTGGAAATCTTGGTTCAAATTCTTCAATGCTGGATCAAAGATGTTCCTTCTTTGCATTTATTGCGATTGTTTTTYCACGAATATCATAATTTGAATAGTCTCATTACTTCAAAGAGATCC------ATTTACGCCTTTTCAAAAAGAAAGAAAAGATTCTTTTGGTTCTTACATAATTCTTATGTATATGAATACGAATATCTATTCCTCTTTCTTCGTAAACAGTCTTCTTATTTAAG-ATCAATATC-TTCTGGAGTCTTTCTTGAGCGAACACATTTCTATGGAAAAATA-GAATATCTTATAGTAGTGTTTTGTAATTCTT-TTCAGAGGATCCTATGGTTCCTCAAAGATCCTTTCATACATTATGTTCGATATCAAGGAAAAGCAATTTTGGTTTCAAAAGGAACTCTTATTTTGATGAAGAAATGGAAATCTCATCTTGTGAATTTTTGGCAATCTTATTTTCACTTTTGGTCTCAACCTTATAGGATCCATATAAAGCAATTACCCAACTATTCCTTCTCTTTTTTGGGGTATTTTTCAAGTGTACTAAAAAATCATTTGATAGTAAGAAATCAAATGCTAGAGAATTCATTTATAATAAATACTCTGACTAATAAATTAGATACCATAGCCCCAGTTATTTCTCTTATTGGATCATTGTCGAAAGCTCAATTTTGTACAGTATTGGGTCATCCTATTAGTAAACCGATCTGG-ACCGATTTATCGGATTCTGATATTCTTGATCGATTTTGTCGGATATGTAGAAATCTTTGTCGTTATCACAGTGGATCCTCAAATAAACAGGTTTTGTATCGTATAAAGTATATACTTCGACTTTCGTGTGCTAGAACTTTGGCTCGTAAACATAAGAGTACAGTACGCACTTTTATGCGAAGATTAGGTTCGGGATTCTTAGAAGAATTCTTTTTGGAAGAAGAACAA----GCTCTTTCTTTAATTTTCCTCCAAAGAATCCCCTTTACTTTACACGGATTACATAG---AGAACGTATTTGGTATTTGGACATTATCCGTATGAA----------------TGATCTAGTGGATCATTCATGATTGTTCATGAGACTTTTTCATAGATTAATGAATTTGT-ATTCTGAAATGCTCGTATATCATTAT------ATATCGAATATATC------ATCATA---------TTCGTGGTGAAATAAACTGAGTAGTCAAAATTCTTAGACTTTTTT-------------------------TCAATATGTAATCAT--------------------GCTGAGTGCTAACTTCCAAA-TTCAGAGAAACCC-TGGAACTAAGAATGGGCAATCCTGAGCCAAATCCTTGTTTTTGGATAGGTGCAGAGACTCAATGGAAGATGTTCTAACGAATGAAATTGATTACGTGACATTAGTAGCTAAAATATTTTTTCTATCGAAATGACAGAAAGGATAACCTTATATACCTAATACGTACGTATACATACTGACATAGCAAACGATTAATCACAACCCGAATCTTA-TATC----GAATCCTATTCCGTATC----------------------TCTAG---------ATATGAGA-ATAGAAACCTTCTAATCT------------------------------TTTCTTTCTATTATTTAT-------TAATTAGAAAGATAGAGATCA-AGAGATCAAAAAATATATGA----------AAAATC----------GAAGTTG--------AAAAAAGATTCGAATATTCAGTGATAAAATGATTCATTCCAGAGTTGAATAGATCTTTTGAAGATTAATCGGACGAGAATAAAGAGAGAGTCCCTTTTTACATGTC-----AAT-----ACCGACAACAATGAAATTTATAGTAAGAGGAAAATCCGTCGAATTTTCAAATCGTGAGGGTTC-------------------------------------------------------------------------------------------------------------------------------------------------------------------------------------------------------------------------------------------------------------------------------------------------------------------------------------------------------------------------------------
>N_plicata_SG1143
CGTAACAAGGTTTCCGTAGGTGAACCTGCGGAAGGATCATTGTCGAGATTG---AAAGAGA--CGGAGCGACT-AGGAGAACACGTGATGCAT--GCCGTGGCAGTTGCTGTCACGGGA--CTACCG-CCCGATCCGTCGCCGTGGTGC-------GTCGAGGCA-CGGAGGAGGCAGGTATGAAAACTCGAGCCGGCGCAGCTACGCGCCAAGGGGA-ATAT--------------------GAGAAAGCGAGCCCAGCGGGCTGGGCTTCGCCGAGCAG-CCCGCTCAGG-CGTGG-CTGC-CGGATTGACACGACTCTCGGCAATGGATATCTCGGCTCTCGCATCGATGAAGAGCGCAGCGAAATGCGATACGTGGTGCGAATTGCAGAATCCCGTGAACCATCGAGTCTTTGAACGCAAGTTGCGCCCGAGGCCCACCGGCCGAGGGCACGCCCGCCTGGGCGTCAAGCACCGCATCACTCCTCGCCAAGA--------CCATCCCGTGGACGGATGCGTGTG----GGCGGGGATGTGCAGAGTGGCCCGCCGTGC--CGTCGGTGCGGCGGGCTGAAGAACGGGCGAT-CGTCTTGCTGC--TGGCCACGAACATTGAGGGG-TGGATAGAAGCTATCCGGGCACGGTGAACGTGGCATCGGGCTGGCCGGAGTAAGATCGATCGTTGCGGATGATCCCGACCC-GGGCGTCGTCGTGCTGGCGGC-GCCCAGAATGCGACCCCAGGAT-----------------------------------------------------------------------------------------------------------------------------------------------------------------------------------------------------------------------------------CTTCGGTGA-TGATTCTAACCAAGATGGATTTTTGGGACACAAGGATTCTTTTTCCTCTCATTTCTCTTCTAAAATGGTATCAGAAGGTTTTGGAGTCATTCTAGAAATCCCATTCGCGTCACGATTAGTATCTTCTCTTGAAGAAAAAAGAAGACCAAGATCTCAGAATTTACGATCTATTCATTCAATATTTCCCTTTTTAGAGGATAAATTCTTACATCTAGATTATGTGTCAGATCTACTAATACCCCATCCCATCCATCTGGAAATCTTGGTTCAAATTCTTCAATGCTGGATCAAAGATGTTCCTTCTTTGCATTTATTGCGATTGTTTTTTCACGAATATCATAATTTGAATAGTCTCATTACTTCAAAGAGATCC------ATTTACGCCCTTTCAAAAAGAAAGAAAAGATTCTTTTGGTTCTTACATAATTCTTATGTATATGAATACGAATATCTATTCCTCTTTCTTCGTAAACAGTCTTCTTATTTAAG-ATCAATATC-TTCTGGAGTCTTTCTTGAGCGAACACATTTCTATGGAAAAATA-GAATATCTTATAGTAGTGTTTTGTAATTCTT-TTCAGAGGATCCTATGGTTCCTCAAAGATCCTTTCATACATTATGTTCGATATCAAGGAAAAGCAATTTTGGTTTCAAAAGGAACTCTTATTTTGATGAAGAAATGGAAATCTCATCTTGTGAATTTTTGGCAATCTTATTTTCACTTTTGGTCTCAACCTTATAGGATCCTTATAAAGCAATTACCCAACTATTCCTTCTCTTTTTTGGGGTATTTTTCAAGTGTACTAAAAAATCATTTGATAGTAAGAAATCAAATGCTAGAGAATTCATTTATAATAAATACTCTGACTAATAAATTAGATACCATAGCCCCAGTTATTTCTCTTATTGGATCATTGTCGAAAGCTCAATTTTGTACAGTATTGGGTCATCCTATTAGTAAACCGATCTGG-ACCGATTTATCGGATTCTGATATTCTTGATCGATTTTGTCGGATATGTAGAAATCTTTGTCGTTATCACAGTGGATCCTCAAATAAACAGGTTTTGTATCGTATAAAGTATATACTTCGACTTTCGTGTGCTAGAACTTTGGCTCGTAAACATAAGAGTACAGTACGCACTTTTATGCGAAGATTAGGTTCGGGATTCTTAGAAGAATTCTTTTTGGAAGAAGAACAA----GCTCTTTCTTTAATTT-CCTCCAAAGA--------------------------------------------------------------------------------------------------------------------------------------------------------------------------------------------------------------------------------------------------------------------------------------------------------------------------------------------------------------------------------------------------------------------------------------------------------------------------------------------------------------------------------------------------------------------------------------------------------------------------------------------------------------------------------------------------------------------------------------------------------------------------------------------------------------------------------------------------------------------------------------------------------------------------------------------------------------------------------------------------------GTTCAAGTTCCT-CTATCCCCAAGAAGAAGCCCTTCTTCTTTTACTTTCTCTCTCTTTATTTATCCTCATCATA----------------TCTTTTTTCATTAGTGGATCAGTTCAAACAAATCCAATTTCATTTG--TTTTGTATAGCACAATGCCTGCACAAATGAACATATATGTTCAAGGAATCTCCGTTATTGAACCATTCACAGTCCATAATCCTTACATTTCATTTACAAAGAAAGTCTTCTTTTTGAAGATCTAAGAGATTCAGGGTCTAGGTACAA-TTTGTTAAGACTCTCTTTTTTAGTTCTTTTCATTGACTTAGATCGAAGTACTCGGCTAGGATGATGCACGGGAAATGGTCGGGATAGCTCA
>N_punctata
CGTAACAAGGTTTCCGTAGGTGAACCTGCGGAAGGATCATTGTCGAGACCG--AGAATAGA--TGGAACGATT-CGGAGAACACGTGAAGCAT--GCGCCGGCGAACGTCGGCGCGAAG--GAACCA-CCGCCATCGTCGCCACGCCTC-------GGCGGGGCG-TGATGGATGCCGGTGCG-AAACATGAGCCGGCGCGGAATTGCGCCAAGGTAA--TAT--------------------GCGAGCACGAGCC--GCCAGACGGC-TTCGTGGCGTGG-CGCGACGTGT-CGCGC-CCGA-TGGATCGACATGACTCTCGGCAATGGATATCTCGGCTCTCGCATCGATGAAGAACGCAGCA----------------------------------------------------------------------------------------------------------------------------------------------------------------------------------------------------------------------------------------------------------------------------------------------------------------------------------------------------------------------------------------------------------------------------------------------------------------------------------------------------------------------------------------------------------------------------------------------------------------------------------------------------------------------------------------------------------------------------------------------------------------------------------------------------------------------------------------------------------------------------------------------------------------------------------------------------------------------------------------------------------------------------------------------------------------------------------------------------------------------------------------------------------------------------------------------------------------------------------------------------------------------------------------------------------------------------------------------------------------------------------------------------------------------------------------------------------------------------------------------------------------------------------------------------------------------------------------------------------------------------------------------------------------------------------------------------------------------------------------------------------------------------------------------------------------------------------------------------------------------------------------------------------------------------------------------------------------------------------------------------------------------------------------------------------------------------------------------------------------------------------------------------------------------------------------------------------------------------------------------------------GGAAACCTGCTAAGTGATAACTTCCAAA-TTCAGAGAAACCC-TGGAACTAAAAAGGGGCAATCCTGAGCCAAATCTTTGTTTTTGGATAGGTGCAGAGACTCAATGGAAGCTGTTCTAACGAATGAAATTGACTACATGACGTTAGTAGCTAAAATATTTTTTCTATCAAAATGACAGAAAGGATAACCTTGTATACCTAATATGTACGTATACATACTGACATAGCAAACGATTAATCACAACCCGAATCTAA-TATT----GAATCCTATTCTGTATC----------------------TCTATATAGGAAT-ATAGGAGA-ATAGAAATATTCTCCTCTT---------TTTTATTTCTATTATCTCT-TCTATTTCTATTTTTTAT-------TAATTAGAATAATTAGAATGATAGAGATCAAAAAATATATGT----------AAATTT----------GAAGTTG---AAAAAAAAAAATATTAGAATATTCAGTGATCA---------------------ATAGATCTTTTGAAGATTAATCGGACGAGAATAAAGAGAGAGTCCCATTTTACATGTC-----AAT-----ACCGACAACAATGAAATTTATAGTAATAGGAAAAT-----------------------------------------------------------------------------------------------------------------------------------------------------------------------------------------------------------------------------------------------------------------------------------------------------------------------------------------------------------------------------------------------------------------
>N_renschiana
-------------------------------------------------------------------------------------------------------------------------------------------------------------------------------------------------------------------------------------------------------------------------------------------------------------------------------------------------------------------------------------------------------------------------------------------------------------------------------------------------------------------------------------------------------------------------------------------------------------------------------------------------------------------------------------------------------------------------------------------------------------------------------------------------------------------------------------------------------------------------------------------------------------------------------------------------------------------------------------------------------------------------------------------------------------------------------------------------------------------------------------------------------------------------------------------CAGAATTTACGATCTATTCATTCAATATTTCCCTTTTTAGAGGATAAATTCTTACATCTAAATTATGTGTTAGATCTACTAATACCCCATCCCATCCATCTGGAAATCTTGGTTCAAATCCTTCAATGCTGGATCAAAGATGTTCCTTCTTTGCATTTATTGCGATTGTTTTTCCACGAATATCATAATTTGAATAGTTTCATTACTTCAAAGAGATCC------ATTTACGCCTTTTCAAAAAGGAATAAAAGATTCTTTTGGTTCTTACATAATTATTATGTATATGAATACGAATATCTATTCCTGTTTCTTCGTAAAAAGTCTTCTTATTTAAG-ATCAATATC-TTCTGGAGTCTTTCTTGAGCGAACACATTTCTATGGAAAAATA-GAATATCTTATAGTAGTGTTTTGTAATTCTT-TTCAGAGGATCCTATGGTTCCTCAAAGATCCTTTCATACATTATGTTCGATATCAAGGAAAAGCAATCTTGGTTTCAAAAGGGACTCTTATTTTGATGAAGAAATGGAAATCTCATCTTGTGAATTTTTGGCAATCTTATTTTCACTTTTGGTCTCAACCTTATAGGATCCATATAAAGCAATTACCCAACTATTCCTTCTCTTTTTTGGGGTATTTTTCAAGTGTGCTAAAAAATCATTTGATAGTAAGAAATCAAATGCTAGAGAATTCATTTATAATAAATACTCTGACTAATAAATTAGATACCATAGCCCCAGTTATTTCTCTTATTGGATCATTGTCGAAAGCTCAATTTTGTACTGTATTAGGTCATCCTATTAGTAAACCGATCTGGGACCGA----------------------------------------------------------------------------------------------------------------------------------------------------------------------------------------------------------------------------------------------------------------------------------------------------------------------------------------------------------------------------------------------------------------------------------------------------------------------------------------------------------------------------------------------------------------------GAGCCTTGGTATGGAAACCTGCTGAGTGCTAACTTCCAAA-TTCAGAGAAACCC-TGGAACTAAGAATGGGCAATCCTGAGCCAAATCCTTGTTTTTGGATAGGTGCAGAGACTCAATGGAAGCTGTTCTAACGAATGAAATTGATTACGTGACGCTAATAGCTGAAATCTTTTTTCTATCGAAATGACAGAAAGGATAACCTTATATACCTAATACGTACGTATACATACTGACATAGCAAACGATTAATCACAACCCGAATCTTA-TATC----GAATCCTATTCCGTATC----------------------TCTAG---------ATATGAGA-ATAGAAACCTTCTAATCT------------------------------CTTATTTCTATTATTTAT-------TAATTAGAATGATAGAGATCA-AGAGATCAAAAAATATATGA----------AAAATC----------GAAGTTG--------AAAAAAGATTCGAATATTCAGTGATAAAATGATTCATTCCAGAGTTGAATAGATCTTTTGAAGATTAATCGGACGAGAATAAAGAGAGAGTCCCTTTTTACATGTC-----AAT-----ACCGACAACAATGAAATTTATAGTAAGAGGAAAATCCGTCGAATTTTTCAATCGTGAGGGTTCAAGTC--------------------------------------------------------------------------------------------------------------------------------------------------------------------------------------------------------------------------------------------------------------------------------------------------------------------------------------------------------------------------------
>N_shirensis
--------------------TGAACCTGCGGAAGGATCATTGTCGAGATCG---AAAGAGA--CGGAGCGACT-CGGAGAACGCGTGATGTAT--GCCGCGGCGGTTACTGCCGCGGAA--CTACCG-CCCGATTCGTCGCCGCGTCGC-------ATCGTGGCG-CGAAGGAGGCAGGTATGAAAACTTGAGCCGGCGCAGTTACGCGCCAAGGGAG-ATAC--------------------GCG-GAGCGAGCCCAGCCCGCTGGGCCTCGCCGAGCAG-CGCGCCGAGG-CGCGG-CTGC-TGGATCGACACGACTCTCGGCAATGGATATCTCGGCTCTCGCATCGATGAAGAGCGCAGCGAAATGCGATACGTGGTGCGAATTGCAGAATCCCGTGAACCATCGAGTCTTTGAACGCAAGTTGCGCCCGAGGCCCACCGGCCGAGGGCACGCCCGCCTGGGCGTCAAGCATCGCGTCGCTCCTTGCCAGGA--------CCATCCCACGGACGGATGCGTGCG----GGCGGGGATGCGGGGAGTGGCCCGCCGTGC--CGTCGGCGCGGCGGGCTGAAGAGCGGGCGAT-CGTCTTGCTGC--CGGCCACGAATGGTGAGGGG-TGGATTGAAGCTATTCGAGCACGATGAACGTCGAACCGAGGTGGCCGGAGTATGTTCGATCGTTGCGGATGATCCCGACCC-GGGCGCCGCCGTGACGNCGGC-GCG-------------------GAAAAAAGATATATTTCGACAGCAAGACTTTCTATATCCGCTACTCCTTCAGGAGTCTATTTACTCACTTGCTCATTATCAAAGCTTCAATAGTTTGATTTTTTACGAACCTGTGGAAATTCTTGG---------TCATGACAAGAAATCTAGTTTAGTACTTGTGAAACGTTTAATTACTCGAATGTATCAA------------------CAGGAATCTTTTATTTCTTCGGTGAATGATTCTAACCAAGATGGATTTTTGGGATACAAGGATTCTTTTTCTTCTCATTTCTCTTCTAAAATGGTATCAGAAGGTTTTGGAGTCATTCAAGAAATCCCATTCGCGTCGCGATTATAATCTTCTCTTGAATAAAAAAGAAGACCAAGATCTCAGAATTTACGATCTATTCATTCAATATTTCCCTTTTTAGAGGATAAATTCTTACATCTAAATTATGTGTTAGATCTACTAATACCCCATCCCATCCATCTGGAAATCTTGGTTCAAATCCTTCAATGCTGGATCAAAGATGTTCCTTCTTTGCATTTATTGCGATTGTTTTTCCACGAATATCATAATTTGAATAGTTTCATTACTTCAAAGAGATCC------ATTTACGCCTTTTCAAAAAGGAATAAAAGATTCTTTTGGTTCTTACATAATTATTATGTATATGAATACGAATATCTATTCCTGTTTCTTCGTAAAAAGTCTTCTTATTTAAG-ATCAATATC-TTCTGGAGTCTTTCTTGAGCGAACACATTTCTATGGGAAAATA-GAATATCTTATAGTAGTGTTTTGTAATTCTT-TTCAGAGGATCCTATGGTTCCTCAAAGATCCTTTCATACATTATGTTCGATATCAAGGAAAAGCAATTTTGGTTTCAAAAGGGACTCTTATTTTGATGAAGAAATGGAAATCTCATCTTGTGAATTTTTGGCAATCTTATTTTCACTTTTGGTCTCAACCTTATAGGATCCATATAAAGCAATTACCCAACTATTCCTTCTCTTTTTTGGGGTATTTTTCAAGTGTGCTAAAAAATCATTTGATAGTAAGAAATCAAATGCTAGAGAATTCATTTATAATAAAGACTCTGACTAATAAATTAGATACCATAGCCCCAGTTATTTCTCTTATTGGATCATTGTCGAAAGCTCAATTTTGTACTGTATTAGGTCATCCTATTAGTAAACCGATCTGG-ACCGATTTATCGGATTCTGATATTCTTGATCGATTTTGTCGGATATGTAGAAATCTTTGTCGTTATCACAGCGGATCCTCAAATAAACAAGTTTTGTATCGTATAAAGTATATACTTCGACTTTCGTGTGCTAGAACTTTGGCTCGTAAACATAAGAGTACAGTACGTACTTTTATGCGAAGATTAGGTTCAGGATTCTTAGAAGAATTCTTTTTGGAAGAAGAACAA----GCTCTTTCTTTAATCTTCCTCCAAAGAATCCCCTTTACTTTACACGGATTACATAG---AGAACGTATTTGGTATTTGGACATTCTTCGTATAAA----------------TGATCTAGTGGATCATTCATGATTGTTCATGGGACTTCTTCATGGATTCATGAATTTGT-ATTCTGAAATGCTCGTATATCATTATATATCTATATCAAATATATC------ATCATA---------TTCGTGGTGAAATAAACTGAGTAGTCAAAATTCTTAGACTTTTTT-------------------------TCGATATGTAATCAT------------GGAAACCTGCTGAGTGCTAACTTCCAAA-TTCAGAGAAACCC-TGGAACTAAGAATGGGCAATCCTGAGCCAAATCCTTGTTTTTGGATAGGTGCAGAGACTCAATGGAAGCTGTTCTAACGAATGAAATTGATTACGTGACGCTAATAGCTGAAATCTTTTTTCTATCGAAATGACAGAAAGGATAACCTTATATACCTAATACGTACGTATACATACTGACATAGCAAACGATTAATCACAACCCGAATCTTA-TATT----GAATCCTATTCCGTATC----------------------TCTAG---------ATATGAGA-ATAGAAACCTTCTAATCT------------------------------CTTATTTCTATTATTTAT-------TAATTAGAATGAT---------AGAGATCAAAAAATATATGA----------AAAATC----------GAAGTTG--------AAAAAAGATTCGAATATTCAGTGATAAAATGATTCATTCCAGAGTTGAATAGATCTTTTGAAGATTAATCGGACGAGAATAAAGAGAGAGTCCCTTTTTACATGTC-----AAT-----ACCGACAACAATGAAATTTATAGTAAGAGGAAAAT-----------------------------------------------------------------------------------------------------------------------------------------------------------------------------------------------------------------------------------------------------------------------------------------------------------------------------------------------------------------------------------------------------------------
>N_simplex
CGTAACAAGGTTTCCGTAGGTGAACCTGCGGAAGGATCATTGTCGAGACCG---AAATAGA--TGGAGCGATT-TGGAAAACACGTGAAACAT--GGGGCGGCAATCGCCGCCTCCAAG-ACAACCG-CCCCCGCCGCCGCCTCGTCTC--------GCGGGGCG-CGGCGGGGGCCGGTATG-AAAACCGAGCCGGCGCAGCATCGCGCCAAGGGAT--TGT--------------------GCGAACGCGAGCC--GCACGGCGGCATTCGTGGCGCGG-CGCGCCGTGG-CGCGC-CCGA-TGGATCGACATGACTCTCGGCAATGGATATCTCGGCTCTCGCATCGATGAAGAGCGCAGCGAAATGCGATACGTGGTGCGAATTGCAGAATCCCGTGAACCATCGAGTCTTTGAACGCAAGTTGCGCCCGAGGCCCACCGGCCGAGGGCACGCCCGCCTGGGCGTCAAGCATCGCGCCGCTTCGTGCCACGA--------TCGTCCCATCGATGGACGCATCGGCCCTGGCTCGGACGTGGAGGGTGGCCCGCCGCGCCACGATGGCGCGGCGGGCTGAAGGACGGGCTAT-CGTCCTGCTG----GCCGCGGACGGCAAACGGT--GGATTGAAGCTG-CCAGGACGGCGTGCGCGGCCTCAGGCTCGGCCCCGGGGGCTT-ACTAACCCCCGATGATCCCCG--------ACCGGGCAACATACGGT-GCTCGGAGCGCGACCCC-----GAAAAAAGATAGATTTCGGCAACAAAACTTCCTATATCCGTTACTCCTGAAAGAGTATATTTACTCACTTGTTCATTATCATAGCTTCCATAGTTTGATTTTTTACGAACCTGCGGAAATTATTGG---------TTATGACAATAAATCTAGTTTAGTACTTGTGAAACGTTTAATTACTCGAATGTATAAA------------------CAGGAATCTTTTATTTCCTCGGTGAATGATTCTAATAAAAATGGATTTTGGGGGCACAAGAATTCTTTTTCTCCTCTTTTCTTTTCTAAGATGGTATCAGAAGGTTTTGGAGTCATTCTAGAAATTCCATTCGCATCGCGATTAGTATCTTCCCTTGAAGAAAAAAGAATACCAAAATCTCAGAATTTACGATCTATTCATTCAATATTTACATTTTYAGAGGATAAAATTTCACATTTAGATTATGTGTCAGATCTACTAATACCCCATCCCATCCATATGGAAATCTTGGTTCAAATCCTTCAATGCTGGATCAAAGATGTTCCTTCTTTGCATTTATTGCGATTTTTTTTCCAYGAATATCCTAATTTGAATAGTCTCATTACTTCAAAGAAATCC------ATTTGCGTCTTTTCAAAAAGAAATAAAAGATTATTTTGGTTCTTATATAATTCTTATGTATATGAATACGAGTTCCTATTCCTGTCTCTTCGTAGACAGTCTTCTTATTTAAG-ATCAATATC-TTCTGGAGTCTTTCTTGAGCGAACGCATTTCTATGGAAAAATA-GAATATCTTATAGTAGTGTGTTGTAATTTTC-TTCAGAGGATCCTATGGTTCCTCAAAGATYCTTTCATACATTATGTTCGATATCAAGGAAAAGCAATTTTGGTTTCAAAAGGAACTCTTATTCTGATGAAGAAATGGAAATTTCATATTGTGAATTTTTGGCRATCTTATTTTCACTTTTGGTCTCAACCTTATAGGATCCATATAAAGCAATTACCCAACTATTCCTTCTCGTTTCTGGGTTATTTTTCGAGTGTACTAAAAACTAATTTGGTAGTAAGAAATCAAATGCTAGAGAATTCATTTATAATAAATACTCTGACTAAAAAATTAGATACCATAGCCCCAGTTATTTCTCTTATTGGATCATTGTCGAAAGCTCAATTTTGTACTGTATTGGGTCATCCTATTAGTAAACCGATCTGG-ACCGATTTATCGGATTCTGATATTCTTGATCGATTTTGTCGGATATGTAGAAATCTTTGTCGTTATCACAGCGGATCCTCAAAGAAAAAGGTTTTGTATCGTATAAAGTATATACTTCGACTTTCATGTGCTAGAACTTTGGCTCGTAAACATAAAAGTACAGTACGCACTTTTATGCGAAGATTAAGTTCGGGATTCTTAGAAGAATTCTTTTTTGAAGAAGAACAA----GCTCTTTCTTTAATCTTCCTCCAAAGAATCCCCTTTACTTTACAGGGATTACATAG---AGAACGTATTTGGTATTTGGACATTATCCGTATCAA----------------TGATCTAGTGGATCATTCATGATTGTTCATGAGAC-TTTTCATGGATTCATGAATTTGT-ATTCTGAAATGCTCGTATATCATTAT------ATATCGAATATATC------ATCATA---------TTCGTGGTGAAATTCATTGAGTAGTCAAAATTCTGAGACTTTCTTC------------------------TCGATATGTAATTAT------------------------------AACTTCCAAA-TTCAGAGAAACCC-TGGAACTAAAAAAGGGCAATCCTGAGCCAAATCTTTGTTTTTGGATAGGTGCAGAGACTCAATGGAAGCTGTTCTAACGAATGAAATTGACGACGTGACGTTAGTAGCTAAAATC---------------------------------------CATTATAGCTACGTATACATATTGACATAGCAAACGATTAATCACAACTCGAATCTTATTATC----GAATCCTCTTTTGTATCTATTTTGTCTCTCTATACTCTATCTAT---------ATATGAGA-ATAGAAATCTTCTAATCT------------------------------TTTAATTCTATTATGAAT-------TCATTATAATAATTCGAAAGATAGAGATCAAAAAATATATGG----------AAAATT----------GAAGTGG--------AAAAAAGATTCGAATATTCAGTGATCAAAAGATTCATTCCAGAGTTTCATAGATCTTTTGATGATTAATCGGACGAGAATAAAGAGAGAGTCCCATTTTACATGTC-----AAT-----ACCGACAACAATGAAATTTATAGTAAGAGGAAAATCCGTCGAATTTTCAAATCGTGAGGGTTCGAGTCCCT-CTATCCCCAAGAAAAAGCCCATTTTATTCTACTTCCTCGCTCTTTATTTATCCTCCTCCTATTTTTTTATTCTTCTTTTTTTTTTCATCATCGGCTCAGTTCAAA-------------------------TATAGTACGATGCCTATATAAATGTACATATATGTTCAAAGAATCTCCGTTATTGAATAATTCACAG---------CTTACATTTAATTTACAAAGAAAGTCTTCTTTTTTAAGATCTATAAGACT-----------------------------TTCTTTTTTAGTTCTTTTCATTGACTTAGATATAAGTACTCGGATAGGATGATGCGCGGTAAATGGTCGGGATAGCTCA
>N_singaporensis
CGTAACAAGGTTTCCGTAGGTGAACCTGCGGAAGGATCATTGTCGAGACCG---ATAATAG--ATGGAGCGATTCGGAGAACACGTGAAGCAT--GCACCGGCGAACGCCGGCGCGAGG--TAACCG-TCGCCTTCGTCGCCACGCCCC-------GGCGGGGCG-CGATGGGTGCCGGTGCG-AAACATGAGCCGGCGCGGAATAGCGCCAAGGGAA--TAT--------------------GCGAGCACGAGCC--GCCAGACGGT-TTCGTGGCGTGG-CGCGACGTGT-CGCGC-CCGA-TGGATCGACATGACTCTCGGCAATGGATATCTCGGCTCTCGCATCGATGAAGAGCGCAGCGAAATGCGATATGTGGTGCGAATTGCAGAATCCCGTGAACCATCGAGTCTTTGAACGCAAGTTGCGCCCGAGGCCCACCGGCCGAGGGCACGCCCGCCTGGGCGCCAAGCATCACGACACTCCGTGCAAAGG--------CCCTCCAATCTTTGGATGGGTCGGCC-CGGCATGGACGTGGAGAGTGGCCCGCCGCGCC-CATTGGCGCGGCGGGCTGAAGGGAGGGCCAT----CGTCTTG---TGGCGACGGACGTCGAGGGG-TGGATGCAATCCG-CGAGCATGACGTTCGCCGCCGCGAGCCCGGCCCTTGGAGCTC-ATG-GCTCCTGCCGATCCCAGCCC-GTGCACCGCGCCGCGTTCGGT-GCTCGGACCGCGACCCCAGGAT---------------------------------------------------------------------------------------------------------------------------------------------------------------------------------------------------------------------------------------------------------------------------------------------------------------------------------------------------------------------------------------------------------------------------------------------------------------------------------------------------------------------------------------------------------------------------------------------------------------------------------------------------------------------------------------------------------------------------------------------------------------------------------------------------------------------------------------------------------------------------------------------------------------------------------------------------------------------------------------------------------------------------------------------------------------------------------------------------------------------------------------------------------------------------------------------------------------------------------------------------------------------------------------------------------------------------------------------------------------------------------------------------------------------------------------------------------------------------------------------------------------------------------------------------------------------------------------------------------------------------------------------------------------------------------------------------------------------------------------------------------------------------------------------------------------------------------------GAGCCTTGGTATGGAA-CCTGCTAAGTGATAACTTCCAAA-TTCAGAGAAACCC-CGGAACTAAAAAGGGGCAATCCTGAGCCAAATCTTTGTTTTTGGATAGGTGCAGAGACTCAATGGAAGCTGTTCTAACGAATGAAATTGACTACATGACGTTAGTAGCTAAAATATTTTTTCTATCGAAATGACAGAAAGGATAACCTTGTATACCTAATATGTACGTATACATACTGACATAGCAAACGATTAATCACAACCCGAATCTTA-TATC----GAATCCTATTCTGTATC----------------------TCTAT---------ATAGGAGA-ATAGAAATATTCTCCTCTT---------TTTTATTTCTATTATCTCT-TCTATTTCTATTATTTAT-------TAATTAGAATAATTAGAATGATAGAGATCAAAAAATATATGG----------AAATTT----------GAAGTTG--------AAAAAATATTAGAATATTCAGTGATCA---------------------ATAGATCTTTTGAAGATTAATCGGACGAGAATAAAGAGAGAGTCCCATTTTACATGTC-----AAT-----ACCGACAACAATGAAATTTATAGTAATAGGAAAATCCGTCGAATTTTCAAATCGTGAGGGTTCAAGTCCCT-CTATCCCCAAGAAAAAGCCCTTTTTATTCTATCTCCTCGCTCTTTATTTATCCTCATCCTA---------------TTCTTTTTTTATCAGTGGCTCAGTTCAAACAAATCCAATCCCATTTG--TTTTGTATAGTATGATGCCTTTACAAATAAACATATATGTTCAAAAATTCTCCGTTATTGAATCATTCACAGCCCATAATCCTTACATTTAATTTACAAATAAAGTCTTCTTTTTGAAGATCTCAGAGATTCAGGGGCTAGGTCCAATTTGTTAAGA-CTTTA-TTTTTAGTTCTTTTCATTGACTTAGATATAAGTATTCGGCTAGGATGATGCACGGGAAATGGTCGGGATAGCTCA
>N_sp_nov_1
CGTAACAAGGTTTCCGTAGGTGAACCTGCGGAAGGATCATTGCCGAGACCG--AGAATAGA--TGGAGGGATT-CGGAGAACACGTGAAGCAT--GCGCCGGCGAACGTCGGCGCGAGG--GATCCA-CCGCCGTCGTCGCCTCGCCTC-------GGCGGGGAG-CGATGGGTGCCGGTGCG-AAACATGAGCCGGCGCGGAATTGCGCCAAGGGAA--TAT--------------------ACGAGCACGAGCC--GCCAGACGGT-TTCGTGGCGTGG-CGCGACGTGT-CGCGC-CCGA-TGGATCGACATGACTCTCGGCAATGGATATCTCGGCTCTCGCATCGATGAAGAACGCAGCA-------------------------------------------------------------------------------------------------------------------------------------------------------------------------------------------------------------------------------------------------------------------------------------------------------------------------------------------------------------------------------------------------------GAAAAAAGATAGATTTCGACAACAAAACTTCCTATATCCGTTACTCCTTCAGGAGTATATTTACTCACTCGCTCATTATCATAGCTTCAATAGTTTGATTTTTTACGAACCTGCGGAAATTATTGG---------TTATGACAATAAATCTAGTTTAGTACTTGTGAAACGTTTAATTACTCGAATGTATCAA------------------CAGGAATCTTTTTTTTCTTCGGTGAATGATTCTAACCAAAATGAATTTTGGGGGTACAAGAATTCTTTTTCTTCTCATTTATTTTCTAAAAAGGTATCAGAAGGTTTTGGAGTCATTCTGGAAATTCCATTCGCGTTGCGATTAGTATCTTCCCTTGAAGAAAAAAGAATACCAAAATCTCAGAATTTACGATCTATTCATTCAATATTTCCCTTTTTAGAGGATAAATTTTCACATTTAGATTATGTGTCAGATCTACTAATACCCCACCCCATCCATATGGAAATCTTGGTTCAAATCCTTCAATGCTGGATCAAAGATGTTCCTTCTTTGCATTTATTGCGATTGTTTTTCCATGAATATCATAATTTGAATAGTCTCATTACTTCAAAGAAATCT------ATTAACGTATTTTCAAAAAGAAATAAAAGATTCTTTTGGTTCTTATATAATTCTTATGTATATGAATACGAATATTTATTCCTGTTTCTTCGTAAAAAGTCTTCTTATTTAAG-ATCAATATC-TTCTGGAATCTTTCTTGAGCGAACACTTTTATATGGAAAGATC-GAAGATCTTATAATAGTGTGTTGCAATTCTT-TTCAAAGGATTCTATGGTTCCTCAAAGATCCTTTCATACATTATGTTCGATATCAAGGAAAAGCAATTTTGGTTTCAAAAGGAACTCTTATTCTGATGAAGAAATGGAAATTTCATCTTGTGAATTTTTGGCAATCTTATTTTCACTTTTGGTCTCAACCTTATAGGATCCTTATAAAGCAATTACCTAACTATTCCTTCTCTTTTATGGGGTATTTTTCAAGTGTACTAAAAAATCATTTGGTAGTAAGAAATCAAATGCTAGAGAATTCATTTATAATAAAGACTCTATATAATAAATTAGATACTATAGCCCCAGTTATTTCTCTTATTGGATCATTGTCGAAAGCTCAACTTTGTACTGTATTGGGTCATCCTATTAGTAAACCGATATGG-ACCGATTTATCGGATTCTGATATTCTTGATCGATTTTGTCGGATATGTAGAAATATTTGTCGTTATCACAGCGGATCCTCAAATAAACAGATTTTGTATCGTATAAAGTATATACTTCGACTTTCGTGTGCTAAAACTTTGGCTCGTAAACATAAAAGTACAGTACGCACTTTTATGCGAAGATTAGGTTCGAGATTCTTAGAAGAATTTTTTTTGGAAGAAGAACAA----GCTCTTTCTTTAATCTTCCTCCAAAGAATCCCCTTTACTTTACACGGATTACATAG---AGAACGTATTTGGTATTTGGACATTATCCGTATCAA----------------TGATCTGGTGGATCTTTTTTGATTGTTAATGAGAC-------------------TTTGT-ATTCTGAAATGCTCGTATATCGTTAT------ATATCGAATATATC------ATCATAT-ATCATA-TTCGTGGTGAATTTAACTTAGTAGTCAAAATTCTGAGACTTTCTTC------------------------TCAATATGTAATTAT------------GGAAACCTGCTAAGTGATAACTTCCAAA-TTCAGAGAAACCC-TGGAACTAAAAAGGGGCAATCCTGAGCCAAATCTTTGTTTTTGGATAGGTGCAGAGACTCAATGGAAGCTGTTCTAACGAATGAAATTGACTACATGACGTTAGTAGCTAAAATATTTTTTCTATCGAAATGACAGAAAGGATAACCTTGTATACCTAAAATGTACGTATACATACTGACATAGCAAACGATTAATCAAAACCCGAATCTTA-TATC----GAATCCTATTCTGTATC----------------------TCTAT---------ATAGGAGA-ATAGAAATATTCTCATCTT---------TTTTATTTCTATTATCTCT-TCTATTTCTATTATTTAT-------TAATTAGAATAATTAGAATGATAGAGATCAAGAAATATATGG----------AAATTT----------GAAGTTG--AAAAAAAAAAAATATTAGAATATTCAGTGATCA---------------------ATAGATCTTTTGAAGATTAATCGGACGAGAATAAAGAGAGAGTCCCATTTTACATGTC-----AAT-----ACCGACAACAATGAAATTGAGAGTAATAGGAAAAT-----------------------------------------------------------------------------------------------------------------------------------------------------------------------------------------------------------------------------------------------------------------------------------------------------------------------------------------------------------------------------------------------------------------
>N_sp_nov_2
CGTAACAAGGTTTCCGTAGGTGAACCTGCGGAAGGATCATTGTCGAGACCG--AGAATAGT--TGGAGCAATT-CGGAGAACACGTGAAGCAT--GCGCCGGCGAAAGTCGGCGCGAGG--GAGCCA-CCGCCATCGTCGCCACGCCTC-------GGCGGGGCG-CGATGGGTGCCGGTGCG-AAACATGAGCCGGCGCGGAATTGCGCCAAGGGAAAATAT--------------------GCGAGCACGAGCC--GCCAGGCGGT-TTCGTGGCGCGG-CGCGACGTGT-CGCGC-CCGA-TGGATCGACATGACTCTCGGCAATGGATATCTCGGCTCTCGCATCGATGAAGAACGCAGCA-------------------------------------------------------------------------------------------------------------------------------------------------------------------------------------------------------------------------------------------------------------------------------------------------------------------------------------------------------------------------------------------------------GAAAAAAGATAGATTTCGACAACAAAACTTCCTATATCCGTTACTCCTGAAGGAGTATATTTACTCACTCGCTCATTATCATAGCTTCAATAGTTTGATTTTTTACGAACCTGCGGAAATTATTGG---------TTATGACAATAAATCTAGTTTAGTACTTGTGAAACGTTTAATTACTCGAATGTATCAA------------------CAGGAATCTTTTTTTTCTTCGGTGAATGATTCTAACCAAAATGAATTTTGGGGGTACAAGAATTCTTTTTCTTCTCATTTATTTTCTAAAAAGGTATCAGAAGGTTTTGGAGTCATTCTGGAAATTCCATTCGCGTTGCGATTAGTATCTTCCCTTGAAGAAAAAAGAATACCAAAATCTCAGAATTTACGATCTATTCATTCAATATTTCCCTTTTTAGAGGATAAATTTTCACATTTAGATTATGTGTCAGATCTACTAATACCCCACCCCATCCATATGGAAATCTTGGTTCAAATCCTTCAATGCTGGATCAAAGATGTTCCTTCTTTGCATTTATTGCGATTGTTTTTCCATGAATATCATAATTTGAATAGTCTCATTACTTCAAAGAAATCT------ATTAACGTATTTTCAAAAAGAAAGAAAAGATTATTTTGGTTCTTATATAATTCTTATGTATATGAATACGAATATTTATTCTTGTTTCTTCGTAAAAAGTCTTCTTATTTAAG-ATCAATATC-TTATAGAATCTTTCTTGAGCGAACACTTTTATATGGAAAAATC-AAATATCTTATAATAGTGTGTTGCAATTCTT-TTCAAAGGGTTCTATGGTTCCTCAAAGATCCTTTCATACATTATGTTCGATATCAAGGAAAAGCAATTTTGGTTTCAAAAGGAACTCTTATTCTGATGAAGAAATGGAAATTTCATCTTGTGAATTTTTGGCAATCTTATTTTCACTTTTGGTCTCAACCTTATAGGATCCTTATAACGCAATTACCTAACTATTCCTTCTCTTTTATGGGGTATTTTTCAAGTGTACTAAAAAATCATTTGGTAGTAAGAAATCAAATGCTAGAGAATTCATTTATAATAAATACTCTATCTAATAAATTAGATACTATAGCCCCAGTTATTTCTCTTATTGGATCATTGTCGAAAGCTAAACTTTGTACTGTATTGGGTCATCCTATTAGTAAACCGATCTGG-ACCGATTTATCGGATTCTGATATTCTTGATCAATTTTGTCGGATATGTAGAAATCTTTGTCGTTATCACAGCGGATCCTCAAATAAACAGATTTTGTATCGTATAAAGTATATACTTCGACTTTCGTGTGCTAAAACTTTGGCTCGTAAACATAAAAGTACAGTACGTACTTTTATGCGAAGATTAGGTTCGAGATTCTTAGAAGAATTTTTTTTGGAAGAAGAACAA----GCTCTTTCTTTAATCTTCCTCCAAAGAATCCCTTTTACTTTACACGGATTACATAG---AGAACGTATTTGGTATTTGGACATTATCCGTATCAA----------------TGATCTGGTGGATCTTTCTTGATTGTTAATGAGACTTTTTCATG----------TTTGT-ATTCTGAAATGCTCGTATATCGTTAT------ATATCGAATATATC------ATCATAT-ATCATATTTCGTGGTGAAATTAACTTAGTAGTCAAAATTCTGAGACTTTCTTC------------------------TCAATATGTAATTAT------------GGAAACCTGCTAAGTGATAACTTCCAAA-TTCAGAGAAACCC-TGGAACTAAAAAGGGGCAATCCTGAGCCAAATCTTTGTTTTTGGATAGGGGCAGAGACTCAATGGAAGCTGTTCTAACGAATGAAATTGACTACATGACGTTAGTAGCTAAAATATTTTTTCTATCGAAATGACAGAAAGGATAACCTTGTATACCTAATATGTACGTATACATACTGACATAGCAAACGATTAATCACAACCCGAATCTTA-TATT----GAATCCTATTCTGTATC----------------------TCTAT---------ATAGGAGA-ATAGAAATATTCTCATCTTTTTTATTTCTTTTATTTCTATTATCTCT-TCTATTTCTATTATTTAT-------TAATTCTAATAATTAGAATGATAGAGATCAAAAAATATATGGAAATTTATGGAAATTT----------GAAGTTG--------AAAAAATATTAGAATATTCAGTGATCA---------------------ATAGATCTTTTGAAGATTAATCGGACGAGAATAAAGAGAGAGTCCCTTTTTACATGTC-----AAT-----ACCGACAACAATGAAATTTATAGTAATAGGAAAAT-----------------------------------------------------------------------------------------------------------------------------------------------------------------------------------------------------------------------------------------------------------------------------------------------------------------------------------------------------------------------------------------------------------------
>N_sp_nov_3
CGTAACAAGGTTTCCGTAGGTGAACCTGCGGAAGGATCATTGTCGAGACCG--AGAATAGA--TGGAACGATT-CGGAGAACACGTGAAGCAT--GCGCCGGCGAACGTCGGCGCGAAG--GAACCA-CCGCCATCGTCGCCACGCCTC-------GGCGGGGCG-CGATGGATGCCGGTGCG-AAACATGAGCCGGCGCGGAATTGCGCCAAGGTAA--TAT--------------------GCGAGCACGAGCC--GCCTGACGGT-TTCGTGGCGTGG-CGCGACATGT-CGCGC-CCGA-TGGATCGACATGACTCTCGGCAATGGATATCTCGGCTCTCGCATCGATGAAGAACGCAGCA-------------------------------------------------------------------------------------------------------------------------------------------------------------------------------------------------------------------------------------------------------------------------------------------------------------------------------------------------------------------------------------------------------GAAAAAAGATAGATTTCGACAACAAAACTTCCTATATCCGTTATTCCTGAAGGAGTATATTTACTCACTCGCTCATTATCATAGCTTCAATAGTTTGATTTTTTACGAACCTGCGGAAATTATTGG---------TTATGACAATAAATCTAGTTTAGTACTTGTGAAACGTTTAATTACTCGAATGTATCAA------------------CAGGAATCTTTTTTTTATTCGGTGAATGATTCTAACCAAAATGAATTTTGGGGGTACAAGAATTCTTTTTCTTCTCATTTATTTTATAAAAAGGTATCAGAAGGTTTTGGAGTCATTCTGGAAATTCCATTCGCGTTGCAATTAGTATCTTCCCTTGAAGAAAAAAGAATACCAAAATCTCAGAATTTACGATCTATTCATTCAATATTTCCCTTTTTAGAGGATAAATTTTCACATTTAGATTATGTGTTAGATCTACTAATACCCCACCCCATCCATATGGAAATCTTGGTTCAAATCCTTCAATGCTGGATCAAAGATGTTCCTTCTTTGCATTTATTACGATTGTTTTTCCATGAATATCATAATTTGAATAGTCTCATTACTTCAAAGAAATCT------ATTAACGTATTTTCAAAAAGAAATAAAAGATTCTTTTGGTTCTTATATAATTCTTATGTATATGAATACGAATATTTATTCCTGTTTCTTCGTAAAAAGTCTTCTTATTTAAG-ATCAATATC-TTCTGGAATCTTTCTTGAGCGAACACTTTTATATGGAAAAATC-AAATATCTTATAATAGTGTGTTGCAATTCTT-TTCAAAGGATTCTATGGTTCCTCAAAGATCCTTTCATACATTATGTTCGATATCAAGGAAAAGCAATTTTGGTTTCAAAAGGAACTCTTATTCTGATGAAGAAATGGAAATTTCATCTTGTGAATTTTTGGCAATCTTATTTTCACTTTTGGTCTCAACCTTATAGGATCCTTATAAAGCAATTACCTAACTATTCCTTCTCTTTTATGGGGTATTTTTCAAGTGTACTAAAAAATCATTTGGTAGTAAGAAATCAAATGCTAGAGAATTCATTTATAATAAAGACTCTATATAATAAATTAGATACTATAGCCCCAGTTATTTCTCTTATTGGATCATTGTCGAAAGCTCAACTTTGTACTGTATTGGGTCATCCTATTAGTAAACCGATCTGG-ACCGATTTATCGGATTCTGATATTCTTGATCAATTTTGTCGGATATGTAGAAATCTTTGTCGTTATCACAGCGGATCCTCAAATAAACAGATTTTGTATCGTATAAAGTATATACTTCGACTTTCGTGTGCTAAAACTTTGGCTCGTAAACATAAAAGTACAGTACGCACTTTTATGCGAAGATTAGGTTCGAGATTCTTAGAAGAATTTTTTTTGGAAGAAGAACAA----GCTCTTTCTTTAATCTTCCTCCAAAGAATCCCCTTTACTTTATACGGATTACATAG---AGAACGTATTTGGTATTTGGACATTATCCGTATCAA----------------TGATCTGGTGGATCTTTCTTGATTGTTAATGAGACTTTTTCATG----------TTTGT-ATTTTGAAATGCTCGTATATCGTTAT------ATATCGACTATATC------ATCATAT-ATCATA-TTCGTGGTGAAATTAACTTAGTAGTCAAAATTCTGAGACTTTCTTC------------------------TCAATATGTAATTAT------------GGAAACCTGCTAAGTGATAACTTCCAAA-TTCAGAGAAACCC-CGGAACTAAAAAGGGGCAATCCTGAGCCAAATCTTTGTTTTTGGATAGGTGCAGAGACTCAATGGAAGCTGTTCTAACGAATGAAATTGACTACATGACGTTAGTAGCTAAAATATTTTTTCTATCGAAATGACAGAAAGGATAACCTTGTATACCTAATATGTACGTATACATACTGACATAGCAAACGATTAATCACAACCCGAATCTTA-TATC----GAATCCTATTCTGTATC----------------------TCTAT---------ATAGGAGA-ATAGAAATATTCTCCTCTT---------TTTTATTTCTATTATCTCT-TCTATTTCTATTATTTAT-------TAATTAGAATAATTAGAATGATAGAGATCAAAAAATATATGG----------AAATTT----------GAAGTTG--------AAAAAATATTAGAATATTCAGTGATCA---------------------ATAGATCTTTTGAAGATTAATCGGACGAGAATAAAGAGAGAGTCCCATTTTACATGTC-----AAT-----ACCGACAACAATGAAATTTATAGTAATAGGAAAAT-----------------------------------------------------------------------------------------------------------------------------------------------------------------------------------------------------------------------------------------------------------------------------------------------------------------------------------------------------------------------------------------------------------------
>N_sp_nov_4
CGTAACAAGGTTTCCGTAGGTGAACCTGCGGAAGGATCATTGTCGAGACCG--ATAATAGA--TGGAGCGATT-CCGGGAACACGTGAAGCAT--GCGCCGGCGAACGTCGGCGCGAGG--TAACCG-TCGCCGTCGTCGCCACGCCTC-------GGCGGGGCG-CGATGGGTGCCGGTGCG-AAACATGAGCCGGCGCGGAATTGCGCCAAGGGAA--TAT--------------------GCGAGCACGAGCC--GCCGGACGGC-TTCGTGGCGTGG-CGCGACGTGT-CGCGC-CCGA-TGGATCGACACGACTCTCGGCAATGGATATCTCGGCTCTCGCATCGATGAAGAGCGCAGCGAAATGCGATATGTGGTGCGAATTGCAGAATCCCGTGAACCATCGAGTCTTTGAACGCAAGTTGCGCCCGAGGCCCACCGGCCGAGGGCACGCCCGCCTGGGCGCCAAGCATCGCGACACTCCGTGCAAAGG--------CCCCCCAATCTTCGGATGGGTCGGCCCCGGCATGGACGTGGAGAGTGGCCCGCCGCGCC-CATTGGCGCGGCGGGCTGAAGGGAGGGCCAT----CGTCCTG---TGGCGGCGGACGTCGAGGGG-TGGATGCAATCCGCGAGCATGGCGTGCGCCGCCGCGAGCCCGGCCCTTGGAGCTC--ACGCGCTCCTGCCGATCCCAGCCC-GTGC-----GCCGCGTTCGGT-GCTCGGACCGCGACCCCAGGATGAAAAAAGATATATTTCGACAACAAAACTTCCTATATCCGTTACTCCTGAAGGAGTATATTTACTCACTCGCTCATTATCATAGCTTCAATAGTTTGATTTTTTACGAACCTGCGGAAATTATTGG---------TTATGACAATAAATCTAGTTTAGTACTTGTGAAACGTTTAATTACTCGAATGTATCAA------------------CAGGAATCTTTTTTTTCTTCGGTGAATGATTCTAACAAAAATTCATTTTGGGGGTACAAGAATTCTTTTTCTTCTCATTTATTTTATAAAAAGGTATCAGAAGGTTTTGGAGTCATTCTGGAAATTCCATTCGCGTTGCAATTAGTATCTTCCCTTGAAGAAAAAAGAATACCAAAATCTCAGAATTTACGATCTATTCATTCAATATTTCCCTTTTTAGAGGATAAATTTTCACATTTAGATTATGTGTCAGATCTACTAATACCCCACCCCATCCATATGGAAATCTTGGTTCAAATCCTTCAATGCTGGATCAAAGATGTTCCTTCTTTGCATTTATTGCGATTGTTTTTCCATGAATATCATAATTTGAATAGTCTCATTACTTCAAAGAAATCT------ATTAACGTATTTTCAAAAAGAAATAAAAGATTCTTTTGGTTCTTATATAATTCTTATGTATATGAATACGAATATTTATTCCTGTTTCTTCGTAAAAAGTCTTCTTATTTAAG-ATCAATATC-TTCTGGAATCTTTCTTGAGCGAACACTTTTATATGGAAAAATC-AAATATCTTATAATAGTGTGTTGCAATTCTT-TTCAAAGGATTCTATGGTTCCTCAAAGATCCTTTCATACATTATGTTCGATATCAAGGAAAAGCAATTTTGGTTTCAAAAGGAACTCTTATTCTGATGAAGAAATGGAAATTTCATCTTGTGAATTTTTGGCAATCTTATTTTCACTTTTGGTCTCAACCTTATAGGATCCTTATAAAGCAATTACCTAACTATTCCTTCTCTTTTATGGGGTATTTTTCAAGTGTACTAAAAAATCATTTGGTAGTAAGAAATCAAATGCTAGAGAATTCATTTATAATAAAGACTCTATATAATAAATTAGATACTATAGCCCCAGTTATTTCTCTTATTGGATCATTGTCGAAAGCTCAACTTTGTACTGTATTGGGTCATCCTATTAGTAAACCGATCTGG-ACCGATTTATCGGATTCTGATATTCTTGATCGATTTTGTCGGATATGTAGAAATCTTTGTCGTTATCACAGCGGATCCTCAAATAAACAGATTTTGTATCGTATAAAGTATATACTTCGACTTTCATGTGCCAAAACTTTGGCTCGTAAACATAAAAGTACAGTACGCACTTTTATGCGAAGATTAGGTTCGAGATTCTTAGAAGAATTTTTTTTGGAAGAAGAACAA----GCTCTTTCTTTAATCTTCCTCCAAAGAATCCCCTTTACTTTACACGGATTACATAG---AGAACGTATTTGGTATTTGGACATTATCCGTATCAA----------------TGATCTGGTGGATCTTTCTTGATTGTTAATGAGACTTTTTCATG----------TTTGT-ATTTTGAAATGCTCGTATATCGTTAT------ATATCGACTATATC------ATCATAT-ATCATA-TTCGTGGTGAAATTAACTTAGTAGTCAAAATTCTGAGACTTTTTTC------------------------TCAATATGTAATTAT-----------------------------------------------------------------------------------------------------------------------------------------------------------------------------------------------------------------------------------------------------------------------------------------------------------------------------------------------------------------------------------------------------------------------------------------------------------------------------------------------------------------------------------------------------------------------------------------------------------------------------------------------------------------------------------------------------------------------------------------------------------------------------------------------------------------------------------------------------------------------------------------------------------------------------------------------------------------------------------------------------------------------------------------------------------------------------------------
>N_sp_nov_5
CGTAACAAGGTTTCCGTAGGTGAACCTGCGGAAGGATCATTGTCGAGACCG--ATAATAGA--TGGAGCGATT-CGGAGAACACGTGAAGCAT--GCGCCGGCGAACGCCGGCGCGAGG--TAACCG-TCGCCGTCGTCGCCACGCCTC-------GGCGGGGCG-CGATGGGCGCCGGTGCG-AAACATGTGCCGGCGCGGAACTGCGCCAAGGGAA--TAT--------------------GCGAGCACGAGCC--GCCAGACGGT-TACGTGGCGTGG-CGCGACGTGT-CGCGC-CCGA-TGGATCGACATGACTCTCGGCAATGGATATCTCGGCTCTCGCATCGATGAAGAACGCAGCA-------------------------------------------------------------------------------------------------------------------------------------------------------------------------------------------------------------------------------------------------------------------------------------------------------------------------------------------------------------------------------------------------------GAAAAAAGATAGATTTCGACAACAAAACTTCCTATATCCGTTACTCCTGAAGGAGTATATTTACTCACTCGCTCATTATCATAGCTTCAATAGTTTGATTTTTTACGAACCTGTGGAAATTATTGG---------TTATGACAATAAATCTAGTTTAGTACTTGTGAAACGTTTAATTACTCGAATGTATCAA------------------CAGGAATCTTTTTTTTCTTCGGTGAATGATTCTAACCAAAATTCATTTTTGGGGTACAAGAATTCTTTTTCTTCTCATTTATTTTATAAAAAGGTATCAGAAGGTTTTGGAGTCATTCTGGAAATTCCATTCGCGTTGCAATTAGTATCTTCCCTTGAAGAAAAAAGAATACCAAAATCTCAGAATTTACGATCTATTCATTCAATATTTCCTTTTTTAGAGGATAAATTTTCACATTTAGATTATGTGTCAGATCTACTAATACCCCACCCCATCCATATGGAAATCTTGGTTCAAATCCTTCAATGCTGGATCAAAGATGTTCCTTCTTTGCATTTATTGCGATTGTTTTTCCATGAATATCATAATTTGAATAGTCTCATTACTTCAAAGAAATCT------ATTAACGTATTTTCAAAAAGAAATAAAAGATTCTTTTGGTTCTTATATAATTCTTATGTATATGAATACGAATATTTATTCCTGTTTCTTCGTAAAAAGTCTTCTTATTTAAG-ATCAATATC-TTCTGGAATCTTTCTTGAGCGAACACTTTTATATGGAAAAATC-GAATATCTTATAATAGTGTGTTGCAATTCTT-TTCAAAGGATTCTATGGTTCCTCAAAGATCCTTTCATACATTATGTTCGATATCAAGGAAAAGCAATTTTGGTTTCAAAAGGAACTCTTATTCTGATGAAGAAATGGAAATTTCATCTTGTGAATTTTTGGCAATCTTATTTTCACTTTTGGTCTCAACCTTATAGGATCCTTATAAAGCAATTACCTAACTATTCCTTCTCTTTTATGGGGTATTTTTCAAGTGTACTAAAAAATCATTTGGTAGTAAGAAATCAAATGCTAGAGAATTCATTTATAATAAAGACTCTATATAATAAATTAGATACTATAGCCCCAGTTATTTCTCTTATTGGATCATTGTCGAAAGCTCAACTTTGTACTGTATTGGGTCATCCTATTAGTAAACCGATCTGG-ACCGATTTATCGGATTCTGATATTCTTGATCGATTTTGTCGGATATGTAGAAATCTTTGTCGTTATCACAGCGGATCCTCAAATAAACAGATTTTGTATCGTATAAAGTATATACTTCGACTTTCGTGTGCTAAAACTTTGGCTCGTAAACATAAAAGTACAGTACGCACTTTTATGCGAAGATTAGGTTCAAGATTCTTAGAAGAATTTTTTTTGGAAGAAGAACAA----GCTCTTTCTTTAATCTTCCTCCAAAGAATCCCCTTTACTTTACACGGATTGCATAG---AGAACGTATTTGGTATTTGGACATTATCCGTATCAA----------------TGATCTGGTGGATCTTTCTTGATTATTAATGAGACTTTTTCATA----------TTTGT-ATTTTGAAATGCTCGTATATCGTTAT------ATATCGACTATATC------ATCATAT-ATCATA-TTCGTGGTGAAATTAACTTAGTAGTCAAAATTCTGAGACTTTCTTC------------------------TCAATATGTAATTAT------------GGAAACCTGCTAAGTGATAACTTCCAAA-TTCAGAGAAACCC-TGGAACTAAAAAGGGGCAATCCTGAGCCAAATCTTTGTTTTTGGATAGGTGCAGAGACTCAATGGAAGCTGTTCTAACGAATGAAATTGACTACATGACGTTAGTAGCTAAAATATTTTTTCTATCGAAATGACAGAAAGGATAACCTTGTATACCTAATATGTACGTATACATACTGACATAGCAAACGATTAATCACAACCCGAATCTTA-TATC----AAATCCTATTCTGTATC----------------------TCTAT---------ATAGGAGA-ATATAAATATTCTCATCTT---------TTTTATTTCTATTATCTCT-TCTATTTCTATTATTTAT----------------TAATTAGAATGATAGAGATCAAAAAATATATGG----------AAATTT----------GAAGTTG--------AAAAAATATTAGAATATTCAGTGATCA---------------------ATAGATCTTTTGAAGATTAATCGGACGAGAATAAAGAGAGAGTCCCATTTTACATGTC-----AAT-----ACCGACAACAATGAAATTTATAGTAATAGGAAAAT-----------------------------------------------------------------------------------------------------------------------------------------------------------------------------------------------------------------------------------------------------------------------------------------------------------------------------------------------------------------------------------------------------------------
>N_sp_nov_6
CGTAACAAGGTTTCCGTAGGTGAACCTGCGGAAGGATCATTGTCGAGATCG---AAAGAGA--CGGCGCGACT-CGGAGAACGCGTGATGTAT--GCCGCGGCAGTCAGTGCAGCGGAA--TTACCG-CCCGATTCGTCGCCGCGTCGC-------ATCGGGGCG-CGAATGAGGTGGGTATGAAAACTTGAGCGGGCGCAGTTACGCGCCAAGGGAA-AAAT--------------------TCAAAAGCGGGCCCAGCGGGCTGGGCCCCGCCGAGCAGCCCCGCTGAGG-CGTGG-CTGC-TGGATCGACACGACTCTCGGCAATGGATATCTCGGCTCTCGCATCGATGAAGAACGCAG---------------------------------------------------------------------------------------------------------------------------------------------------------------------------------------------------------------------------------------------------------------------------------------------------------------------------------------------------------------------------------------------------------GAAAAAAGATATATTTTGGCAGCAAGACTTCCTATATCCGCTACTCCTTCAGGAGTCTATTTACTCACTTGCTCATTATCAGAGCTTCAATAGCTTGATTTTTTACGAACCTGTGGAAATTATTGG---------TCATGACAATAAATCTAGTTTAGTACTTGTGAAACGTTTAATTACTCGAATGTATCAA------------------CAGGGATCTTTTATTTCTTCGGTAAATGATTCTAACCAAGATGGATTTTTGGGACACAAGGATCCTTTTTCTTCTCATTTCTCTTCTAAAATGGTATCAGAAGGTTTTGGAGTCATTCTAGAAATCCCATTCGCGTTGCGATTCTTATCTTCTCTTGAAGAAAAAAGAAGACCAAGATCTCAGAATTTACGATCTATTCATTCAATATTTCCATTTTTAGAGGATAAATTCTTACATCTAAATCATGTGTTAGATCTACTAATACCCCATCCCATCCATCTGGAAATCTTGGTTCAAATCCTTCAATGCTGGATCAAAGATGTTCCTTCTTTGCATTTATTGCGATTGTTTTTCCACGAATATCATAATTTGAATAGTTTCATTACTTCAAAGAGATCC------ATTTACGCCTTTTCAAAAAGGAATAAAAGATTCTTTTGGTTCTTACATAATTATTATGTATATGAATACGAATATCTATTCCTGTTTCTTCGTAAACAGTCTTCTTATTTAAG-ATCAATATC-TTCTGGAGTCTTTCTTGAGCGAACACATTTCTATGGAAAAATA-GAATATCTTATAGTAGTGTTTTGTAATTCTT-TTCAGAGGATCCTATGGTTCCTCAAAGATCCTTTCATACATTATGTTCGATTTCAAGGAAAAGCAATTTTGGTTTCAAAAGGGACTCTTATTTTGATGAAGAAATGGAAATCTCATCTTGTGAATTTTTGGCAATTTTATTTTCACTTTTGGTCTCAACCTTATAGGATCCATATAAAGCAATTACCCAACTATTCTTTCTCTTTTTTGGGGTATTTTTCAAGTGTGATAAAAAATCATTTGATAGTAAGAAATCAAATGCTAGAGAATTCATTTATAATAAATACTCTGACTAATAAATTAGATACCATAGCCCCAGTTATTTCTCTTATTGGATCATTGTCAAAAGCTCAATTTTGTACTGTATTGGGTCATCCTATTAGTAAACCGATCTGG-ACCGATTTATCGGATTCTGATATTCTTGATCGATTTTGTCGGATATGTAGAAATCTTTGTCGTTATCACAGTGGATCTTCAAATAAACAGATTTTGTATCGTATAAAGTATATACTTCGACTTTCGTGTGCTAGAACTTTGGCTCGTAAACATAAGAGTACAGTACGCACTTTTATGCGAAGATTAGGTTCGGGATTCTTAGAAGAATTCTTTTTGGAAGAAGAACAA----GCTCTTTCTTTAACCTTCCTCCAAAGAATCCCCTTTACTTTACACGGATTACATAG---AGAACGTATTTGGTATTTGGACATTATCCGTATAAA----------------TGATCTAGTGGATCATTCATGATTGTTCATGGGACTTCTTCATGGATTCAAGAATTTGT-ATTCTGAAATGCTCGTATATCATTCTATATTTATATCGAATATATC------ATCATA---------TTCGT---------AACTGAGTAGTCAAAATTCTTAGACTTTTTT-------------------------TCAATATGTAATTAT------------GGAAACCTGCTGAGTGCTAACTTCCAAA-TTCAGAGAAACCC-TGGAACTAAGAATGGGCAATCCTGAGCCAAATCCTTGTTTTTGGATAGGTGCAGAGACTCAATGGAAGCTGTTCTAACGAATGAAATTGATTACGTGACGCTCGTAGCTAAGATCTTTTTTCTATCGAAATGACAGAAAGGATAACCTTATATACCTAATACGCACGTATACATACTGACATAGCAAACGATTAATCACAACCCGAATCTTA-TATC----GAATCCTATTCCGTATC----------------------TCTAG---------ATATGAGA-ATAGAAACCTTCTAATCT------------------------------TTTCTTTCTATTATTTAT-------CAATTAGAATGATAGAGATCA-AGAGATCAAAAGATATATGA----------AAAATC----------GAAGTTG--------AAAAAAGATTCGAATATTTAGTGATAAAATGATTCATTCCAGAGTTGAATAGATCTTTTGAAGATTAATCGGACGAGAATAAAGAGAGAGTCCCTTTTTACATGTC-----AAT-----ACCGACAACAATGAAATTTATAGTAAGAGGAAAAT-----------------------------------------------------------------------------------------------------------------------------------------------------------------------------------------------------------------------------------------------------------------------------------------------------------------------------------------------------------------------------------------------------------------
>N_stolziana
---------------------------------------------------------------------------------------------------------------------------------------------------------------------------------------------------------------------------------------------------------------------------------------------------------------------------------------------------------------------------------------------------------------------------------------------------------------------------------------------------------------------------------------------------------------------------------------------------------------------------------------------------------------------------------------------------------------------------------------------------------------------------------------------------------------------------------------------------------------------------------------------------------------------------------------------------------------------------------------------------------------------------------------------------------------------------------------------------------------------------------------------------------------------------------------------------------------------------------------------------------------------------------------------------------------------------------------------------------------------------------------------------------------------------------------------------------------------------------------------------------------------------------------------------------------------------------------------------------------------------------------------------------------------------------------------------------------------------------------------------------------------------------------------------------------------------------------------------------------------------------------------------------------------------------------------------------------------------------------------------------------------------------------------------------------------------------------------------------------------------------------------------------------------------------------------------------------------------------------------------------------------------------------------------------------------------------------------------------------------------------------------------------------------------------------------------------------------------------------------------------------------------------------------------------------------------------------------------------------------------GGGCCTTGGTATGGAAACCTGCTAAGTGGTAACTTCCAAA-TTCAGAGAAACCC-TGGAACTAAAAAAGGGCAATCCTGAGCCAAATCTTTGTTTTTGGATAGGTGCAGAGACTCGATGGAAGCTGTTCTAACGAATGAAATTGACGACGTGACGTTAGTAGCTAAAATCATTTTTCTATCAAAATGACAGAAAGGATAACTTTATATACCTCATACGTACGTATACATATTTACATAGCAAACGATTAATCACAAACCGAATCTTATTATCGAATGAATCCTCCTTTGTATCTATTTTGTCTCTCTATAC----TCTAT---------ATATGAGA-GTAGAAATCTTCTAATCT------------------------------TTTATTTCTATTATTTATTAATTAGTAATTAGAATAATTAGAATGATAGAGATCAAAAAAGATATGG----------AAAAAG----------GAAGTTG--------AAAAAAGATTCGAATATTCAGTGATCAAATGACTCATTCCAGAGTTTAATAGATCTTTTGAAGATTAATCGGACGAGAATAAAGAGAGAGTCCCATTTTACATGTC-----AAT-----ACCGACAACAATGAAATTTATAGTAAGAGGAAAATCCGTCGAAATTTCAAATCGTGAGGGTTC-------------------------------------------------------------------------------------------------------------------------------------------------------------------------------------------------------------------------------------------------------------------------------------------------------------------------------------------------------------------------------------
>N_tahanshanensis
CGTAACAAGGTTTCCGTAGGTGAACCTGCGGAAGGATCATTGTCGAGACCGCGAGAATAGA--TGGAACGATT-CGGAGAACACGTGAAGCAT--GCGTCGGCGAACGTCGGCGCGGGG--GAACCA-TCGCCATCATCGCCACGCCTC-------GGCGGGGCG-CGATGGGTGGCGGTGCG-AAACATGAGCCGGCGCAGAATTGCGCCAAGGGAA--TAT--------------------GCGAGCACGAACC--GCCCGACGGT-TTCGTGGAGTGG-CGCGACATTT-CGCGC-CCGA-TGGATCGACATGACTCTCGGCAATGGATATCTCGGCTCTCGCATCGATGAAGAGCGCAGCGAAATGCGATATGTGGTGCGAATTGCAGAATCCCGTGAACCATCGAGTCTTTGAACGCAAGTTGCGCCCGAGGCCCACCGGCCGAGGGCACGCCCGCCTGGGCGCCAAGCATCGCGACACTCCATGCAAAGG--------CCCTCCAATCTTCAGATGGGTTGGCCCCGGCACGGACGTGGAGAGTGGCCCGCCGTGCC-CATTGGCGCGGCGGGCTGAAGGGAGGGCCAT----CGTCTTG---TGGCGACGGACGTCGAGGGG-TGGATGCTATCCGCGAGCACGGCGTGCGCCGCCGCGAGCCATGCCCTTGGAGCTC--ATGCGCTCCAGACGATCCCTGCCC-GTGCACCGCGTCGCGTTCGGT-GCTCGGACCGCGACCCCAGGATGAAAAAAGATAGATTTCGACAACAAAACTTCCTATATCCGTTACTCCTTCAGGAGTATATTTACTCACTCGCTCATTATCATAGCTTCAATAGTTTGATTTTTTACGAACCTGCGGAAATTATTGG---------TTATGACAATAAATCTAGTTTAATACTTGTGAAACGTTTAATTACTCGAATGTATCAA------------------CAGGAATCTTTTTTTTATTCGGTGAATGATTCTAACCAAAATTCATTTTGGGGGTACAAGAATTCTTTTTCTTCTCATTTATTTTCTAAAAAGGTATCAGAAGGTTTTGGAGTCATTCTGGAAATTCCATTCGCGTTGCGATTAGTATCTTCCCTTGAAGAAAAAAGAATACCAAAATCTCAGAATTTACGATCTATTCATTCAATATTTCCTTTTTTAGAGGATAAATTTTCACATTTAGATTATGTGTCAGATTTACTAATACCCCACCCCATCCATATGGAAATCTTGGTTCAAATCCTTAAATGCTGGATCAAAGATGTTCCTTCTTTGCATTTATTGCGATTGTTTTTCCATGAATATCATAATTTGAATAGTCTCATTACTTCGAAGAAATCT------ATTAACGTATTTTCAAAAAGAAATAAAAGATTCTTTTGGTTCTTATATAATTCTTATGTATATGAATACGAATATTTATTCCTGTTTCTTCGTAAAAAGTCTTCTTATTTAAG-ATCAATATC-TTCTGGAATCTTTCTTGAGCGAACACTTTTATATGGAAAAATC-GAATATCTTATAATAGTGTGTTGCAATCCTT-TTCAAAGGATTCTATGGTTCCTCAAAGATCCTTTCATACATTATGTTCGATATCAAGGAAAAGCAATTTTGGTTTCAAAAGGAACTCTTATTCTGATGAAGAAATGGAAATTTCATCTTGTGAATTTTTGGCAATCTTATTTTCACTTTTGGTCTCAACCTTATAGGATCCTTATAAAGCAATTACCTAACTATTCCTTCTCTTTTATGGGGTATTTTTCAAGTGTACTAAAAAATCATTTGGTAGTAAGAAATCAAATGCTAGAGAATTCATTTATAATAAAGACTCTATATAATAAATTAGATACTATAGTCCCAGTTATTTCTCTTATTGGATCATTGTCGAAAGCTCAACTTTGTACTGTATTGGGTCATCCTATTAGTAAACCGATCTGG-ACCGATTTATCGGATTCTTATATTCTTGATCGATTTTGTCGGATATGTAGAAATCTTTGTCGTTATCACAGCGGATCCTCAAATAAACAGATTTTGTATCGTATAAAGTATATACTTCGACTTTCGTGTGCCAAAACTTTGGCTCGTAAACATAAAAGTACAGTACGCACTTTTATGCGAAGATTAGGTTCGAGATTCTTAGAAGAATTTTTTTTGGAAGAAGAACAA----GCTCTTTCTTTAATCTTCCTCCAAAGAATCCCCTTTACTTTACACGGATTACATAGAGAAGAACGTATTTGGTATTTGGACATTATCCGTATCAA----------------TGATCTGGTGGATCTTTCTTGATTGTTAATGAGACTTTTTAATG----------TTTGT-ATTCTGAAATGCTCGTATATCGTTAT------ATATCGAATATATC------ATCATAT-ATCATA-TTCGTGGTGAAATTAACTTAGTAGTCAAAATTCTGAGACTTTCTTCTCAATATGTAATTATTTCAATATTTCAATATGTAATTATGAGCCTTGGTATGGAAACCTGCTAAGTGATAACTTCCAAA-TTCAGAGAAACCC-TGGAACTAAAAAGGGGCAATCCTGAGCCAAATCTTTGTTTTTGGATAGGTGCAGAGACTCAATGGAAGCTGTTCTAACGAATGAAATTGACTACATGACGTTAGTAGCTAAAATATTTTTTCTATCGAAATGACAGAAAAGATAACCTTGTATACCTAATATGTACGTATACATACTGACATAGCAAACGATTAATCACAACCCGAGTCTTA-TATC----GAATCCTATTCTGTATC----------------------TCTAT---------ATAGGAGA-ATATTTCTATTCTCATCTT---------TTTTATTTCTATTATCTCTATCTATTTCTATTATTTAT-------TAATGAGAATAATTAGAATGATAGAGATCAAAAAATATATGG----------AAATTT----------GAAGTTG--------AAAAAATATTAGAATATTCAGTGATCA---------------------ATAGATCTTTTGAAGATTAATCGGACGAGAATAAAGAGAGAGTCCCATTTTACATGTC-----AAT-----ACCGACAACAATGAAATTTATAGTAATAGGAAAATCCGTCGAATTTTCAAATCGTGAGGGTTCAAGTCCCT-CTATCCCCAAGAAAAAGCCCTTTTTATTCTATCTCCTCGCCC-----------------------------------------------------------------------------------------------------------------------------------------------------------------------------------------------------------------------------------------------------------------------TTGACTTAGATATAAGTATTCGGCTAGGATGATGCACGGGAAATGGTCGGGATAGCTCA
>N_taiwaniana
CGTAACAAGGTTTCCGTAGGTGAACCTGCGGAAGGATCATTGTCGAGACCGCGAGAATAGA--TGGAACGATT-CGGAGAACACGTGAAGCAT--GCGTCGGCGAACGTCGGCGCGGGG--GAACCA-TCGCCATCATCGCCACGCCTC-------GGCGGGGCG-CGATGGGTGGCGGTGCG-AAACATGAGCCGGCGCAGAATTGCGCCAAGGGAA--TAT--------------------GCGAGCACGAACC--GCCCGACGGT-TTCGTGGAGTGG-CGCGACATTT-CGCGC-CCGA-TGGATCGACATGACTCTCGGCAATGGATATCTCGGCTCTCGCATCGATGAAGAACGCAGCA-------------------------------------------------------------------------------------------------------------------------------------------------------------------------------------------------------------------------------------------------------------------------------------------------------------------------------------------------------------------------------------------------------GAAAAAAGATAGATTTCGACAACAAAACTTCCTATATCCGTTACTCCTTCAGGAGTATATTTACTCACTCGCTCATTATCATAGCTTCAATAGTTTGATTTTTTACGAACCTGCGGAAATTATTGG---------TTATGACAATAAATCTAGTTTAATACTTGTGAAACGTTTAATTACTCGAATGTATCAA------------------CAGGAATCTTTTTTTTATTCGGTGAATGATTCTAACCAAAATTCATTTTGGGGGTACAAGAATTCTTTTTCTTCTCATTTATTTTCTAAAAAGGTATCAGAAGGTTTTGGAGTCATTCTGGAAATTCCATTCGCGTTGCGATTAGTATCTTCCCTTGAAGAAAAAAGAATACCAAAATCTCAGAATTTACGATCTATTCATTCAATATTTCCTTTTTTAGAGGATAAATTTTCACATTTAGATTATGTGTCAGATTTACTAATACCCCACCCCATCCATATGGAAATCTTGGTTCAAATCCTTAAATGCTGGATCAAAGATGTTCCTTCTTTGCATTTATTGCGATTGTTTTTCCATGAATATCATAATTTGAATAGTCTCATTACTTCGAAGAAATCT------ATTAACGTATTTTCAAAAAGAAATAAAAGATTCTTTTGGTTCTTATATAATTCTTATGTATATGAATACGAATATTTATTCCTGTTTCTTCGTAAAAAGTCTTCTTATTTAAG-ATCAATATC-TTCTGGAATCTTTCTTGAGCGAACACTTTTATATGGAAAAATCAGAATATCTTATAATATTGTGTTGCAATCCTT-TTCAAAGGATTCTATGGTTCCTCAAAGATCCTTTCATACATTATGTTCGATATCAAGGAAAAGCAATTTTGGTTTCAAAAGGAACTCTTATTCTGATGAAGAAATGGAAATTTCATCTTGTGAATTTTTGGCAATCTTATTTTCACTTTTGGTCTCAACCTTATAGGATCCTTATAAAGCAATTACCTAACTATTCCTTCTCTTTTATGGGGTATTTTTCAAGTGTACTAAAAAATCATTTGGTAGTAAGAAATCAAATGCTAGAGAATTCATTTATAATAAAGACTCTATATAATAAATTAGATACTATAGTCCCAGTTATTTCTCTTATTGGATCATTGTCGAAAGCTCAACTTTGTACTGTATTGGGTCATCCTATTAGTAAACCGATCTGG-ACCGATTTATCGGATTCTTATATTCTTGATCGATTTTGTCGGATATGTAGAAATCTTTGTCGTTATCACAGCGGATCCTCAAATAAACAGATTTTGTATCGTATAAAGTATATACTTCGACTTTCGTGTGCCAAAACTTTGGCTTGTAAACATAAAAGTACAGTACGCACTTTTATGCGAAGATTAGGTTCGAGATTCTTAGAAGAATTTTTTTTGGAAGAAGAACAA----GCTCTTTCTTTAATCTTCCTCCAAAGAATCCCCTTTACTTTACACGGATTACATAGAGAAGAACGTATTTGGTATTTGGACATTATCCGTATCAA----------------TGATCTGGTGGATCTTTCTTGATTGTTAATGAGACTTTTTAATG----------TTTGT-ATTCTGAAATGCTCGTATATCGTTAT------ATATCGAATATATC------ATCATAT-ATCATA-TTCGTGGTGAAATTAACTTAGTAGTCAAAATTCTGAGACTTTCTTCTCAATATGTAATTATTTCAATATTTCAATATGTAATTAT------------GGAAACCTGCTAAGTGATAACTTCCAAA-TTCAGAGAAACCC-TGGAACTAAAAAGGGGCAATCCTGAGCCAAATCTTTGTTTTTGGATAGGTGCAGAGACTCAATGGAAGCTGTTCTAACGAATGAAATTGACTACATGACGTTAGTAGCTAAAATATTTTTTCTATCGAAATGACAGAAAAGATAACCTTGTATACCTAATATGTACGTATACATACTGACATAGCAAACGATTAATCACAACCCGAGTCTTA-TATC----GAATCCTATTCTGTATC----------------------TCTAT---------ATAGGAGA-ATATTTCTATTCTCATCTT---------TTTTATTTCTATTATCTCTATCTATTTCTATTATTTAT-------TAATGAGAATAATTAGAATGATAGAGATCAAAAAATATATGG----------AAATTT----------GAAGTTG--------AAAAAATATTAGAATATTCAGTGATCA---------------------ATAGATCTTTTGAAGATTAATCGGACGAGAATAAAGAGAGAGTCCCATTTTACATGTC-----AAT-----ACCGACAACAATGAAATTTATAGTAATAGGAAAAT-----------------------------------------------------------------------------------------------------------------------------------------------------------------------------------------------------------------------------------------------------------------------------------------------------------------------------------------------------------------------------------------------------------------
>N_trangensis
-------AGGTTTCCGTAGGTGAACCTGCGGAAGGATCATTGTCGAGACCG--ATAATAGA--TGGAGCGATT-CGGAGAACACGTGAAGCAT--GCGCCGGCGAACGCCGGCGCGAGG--TAACCG-TCGCCTTCGTCGCCACGCCCC-------GGCGGGGCG-CGATGGGTGCCGGTGCG-AAACATGAGCCGGCGCGGAATAGCGCCAAGGGAA--TAT--------------------GCGAGCACGAGCC--GCCAGACGGT-TTCGTGGCGTGG-CGCGACGTGT-CGCGC-CCGA-TGGATCGACATGACTCTCGGCAATGGATATCTCGGCTCTCGCATCGATGAAGAGCGCAGCGAAATGCGATATGTGGTGCGAATTGCAGAATCCCGTGAACCATCGAGTCTTTGAACGCAAGTTGCGCCCGAGGCCCACCGGCCGAGGGCACGCCCGCCTGGGCGCCAAGCATCACGACACTCCGTGCAAAGG--------CCCTCCAATCTTTGGATGGGTCGGCC-CGGCATGGACGTGGAGAGTGGCCCGCCGCGCC-CATTGGCGCGGCGGGCTGAAGGGAGGGCCAT----CGTCTTG---TGGCGACGGACGTCGAGGGG-TGGATGCAATCCGCGAGCATGGCGTTCGCCGCCGCGAGCCCGGCCCTTGGAGCTC--ATG-GCTCCTGCCGATCCCAGCCC-GTGCACCGCGCCGCGTTCGGT-GCTCGGACCGCGACCCCAGGATGAAAAAAGATAGATTTCGACAACAAAACTTCCTATATCCGTTACTCCTGAAGGAGTATATTTACTCACTCGCTCATTATCATAGCTTCAATAGTTTGATTTTTTACGAACCTGCGGAAATTATTGG---------TTATGACAATAAATCTAGTTTAGTACTTGTGAAACGTTTAATTACTCGAATGTATCAA------------------CAGGAATCTTTTTTTTATTCGGTGAATGATTCTAACCAAAATGAATTTTGGGGGTACAAGAATTCTTTTTCTTCTCATTTATTTTATAAAAAGGTATCAGAAGGTTTTGGAGTCATTCTGGAAATTCCATTCGCGTTGCAATTAGTATCTTCCCTTGAAGAAAAAAGAATACCAAAATCTCAGAATTTACGATCTATTCATTCAATATTTCCCTTTTTAGAGGATAAATTTTCACATTTAGATTATGTGTTAGATCTACTAATACCCCACCCCATCCATATGGAAATCTTGGTTCAAATCCTTCAATGCTGGATCAAAGATGTTCCTTCTTTGCATTTATTGCGATTGTTTTTCCATGAATATCATAATTTGAATAGTCTCATTACTTCAAAGAAATCT------ATTAACGTATTTTCAAAAAGAAATAAAAGATTCTTTTGGTTCTTATATAATTCTTATGTATATGAATACGAATATTTATTCCTGTTTCTTCGTAAAAAGTCTTCTTATTTAAG-ATCAATATC-TTCTGGAATCTTTCTTGAGCGAACACTTTTATATGGAAAAATA-AAATATCTTATAATAGTGTGTTGCAATTCTT-TTCAAAGGATTCTATGGTTCCTCAAAGATCCTTTCATACATTATGTTCGATATCAAGGAAAAGCAATTTTGGTTTCAAAAGGAACTCTTTTTCTGATGAAGAAATGGAAATTTCATCTTGTGAATTTTTGGCAATCTTATTTTCACTTTTGGTCTCAACCTTATAGGATCCTTATAAAGCAATTACCTAACTATTCCTTCTCTTTTATGGGGTATTTTTCAAGTGTACTAAAAAATCATTTGGTAGTAAGAAATCAAATGCTAGAGAATTCATTTATAATAAAGACTCTATATAATAAATTAGATACTATAGCCCCAGTTATTTCTCTTATTGGATCATTGTCGAAAGCTCAACTTTGTACTGTATTGGGTCATCCTATTAGTAAACCGATCTGG-ACCGATTTATCGGATTCTGATATTCTTGATCGATTTTGTCGGATATGTAGAAATCTTTGTCGTTATCACAGCGGATCCTCAAATAAACAGATTTTGTATCGTATAAAGTATATACTTCGACTTTCGTGTGCTAAAACTTTGGCTCGTAAACATAAAAGTACAGTACGCACTTTTATGCGAAGATTAGGTTCGAGATTCTTAGAAGAATTTTTTTTGGAAGAAGAACAA----GCTCTTTCTTTAATCTTCCTCCAAAGAATCCCCTTTACTTTACACGGATTACATAG---AGAACGTATTTGGTATTTGGACATTATCCGTATCAA----------------TGATCTGGTGGATCTTTCTTGATTGTTAATGAGACTTTTTCATG----------TTTGT-ATTTTGAAATGCTCGTATATCGTTAT------ATATCGACTATATC------ATCATAT-ATCATA-TTCGTGGTGAAATTAACTTAGTAGTCAAAATTCTGAGACTTTCTTC------------------------TCAATATGTAATTATGAGCCTTGGTATGGAAACCTGCTAAGTGATAACTTCCAAA-TTCAGAGAAACCC-CGGAACTAAAAAGGGGCAATCCTGAGCCAAATCTTTGTTTTTGGATAGGTGCAGAGACTCAATGGAAGCTGTTCTAACGAATGAAATTGACTACATGACGTTAGTAGCTAAAATATTTTTTCTATCGAAATGACAGAAAGGATAACCTTGTATACCTAATATGTACGTATACATACTGACATAGCAAACGATTAATCACAACCCGAATCTTA-TATC----GAATCCTATTCTGTATC----------------------TCTAT---------ATAGGAGA-ATAGAAATATTCTCCTCTT---------TTTTATTTCTATTATCTCT-TCTATTTCTATTATTTAT-------TAATTAGAATAATTAGAATGATAGAGATCAAAAAATATATGG----------AAATTT----------GAAGTTG--------AAAAAATATTAGAATATTCAGTGATCA---------------------ATAGATCTTTTGAAGATTAATCGGACGAGAATAAAGAGAGAGTCCCATTTTACATGTC-----AAT-----ACCGACAACAATGAAATTTATAGTAATAGGAAAATCCGTCGAATTTTCAAATCGTGAGGGTTCAAGTCCCT-CTATCCCCAAGAAAAAGCCCTTTTTATTCTATCTCCTCGCTCTTTATTTATCCTCATCCTA---------------TTCTTTTTTTATCAGTGGCTCAGTTCAAACAAATCCAATCCCATTTG--TTTTGTATAGTATGATGCCTTTACAAATAAACATATATGTTCAAAAATTCTCCGTTATTGAATCATTCACAGCCCATAATCCTTACATTTAATTTACAAATAAAGTCTTCTTTTTGAAGATCTCAGAGATTCAGGGGCTAGGTCCAA-TTTGTTAAGACTTTA-TTTTTAGTTCTTTTCATTGACTTAGATATAAGTATTCGGCTAGGATGATGCACGGGAAATGGTCGGGATAGCTCA
>N_umphangensis
CGTAACAAGGTTTCCGTAGGTGAACCTGCGGAAGGATCATTGTCGAGACCG--ATAATAGA--TGGAGCGATT-CGGAGAACACGTGAAGCAT--GCGCCGGCGAACGCCGGCGCGAGG--TAACCG-TNGCCGTCGTCGCCACGCCTC-------GGCGGGGCG-CGATGGGTGCCGGTGCG-AAACATGAGCCGGCGCGGAATAGCGCCAAGGGAA--TAT--------------------GCGAGCACGAGCC--GCCGGACGGT-TTCGTGGCGTGG-CGCGACGTGT-CGCGC-CCGA-TGGATCGACATGACTCTCGGCAATGGATATCTCGGCTCTCGCATCGATGAAGAGCGCAGCGAAATGCGATATGTGGTGCGAATTGCAGAATCCCGTGAACCATCGAGTCTTTGAACGCAAGTTGCGCCCGAGGCCCACCGGCCGAGGGCACGCCCGCCTGGGCGCCAAGCATCGCGACACTCCGTGCAAAGG--------CCCTCCAATCTTTGGATGGGTCGGCC-CGGCATGGACGTGGAGAGTGGCCCGCCGCGCC-CATTGGCGCGGCGGGCTGAAGGGAGGGCCAT----CGTCTTG---TGGCGACGGACGTCGAGGGG-TGGATGCGATCCGCGAGCATGGCGTTCGCCGCCGCGAGCCCGGCCCTTGGAGCTC--ACGCGCTCCTGCCGATCCCAGCCC-GTGCA-----CCGCGTTCGGT-GCTCGGACCGCGACCCCAGGATGAAAAAAGATAGATTTCGACAACAAAACTTCCTATATCCGTTACTCCTGAAGGAGTATATTTACTCACTCGCTCATTATCATAGCTTCAATAGTTTAATTTTTTACGAACCTGCGGAAATTATTGG---------TTATGACAATAAATCTAGTTTAGTACTTGTGAAACGTTTAATTACTCGAATGTATCAA------------------CAGGAATCTTTTTTTTCTTCGGTGAATGATTCTAACCAAAATTCATTTTGGGGGTACAAGAATTCTTTTTCTTCTCATTTATTTTATAAAAAGGTATCAGAAGGTTTTGGAGTCATTCTGGAAATTCCATTCGCGTTGCAATTAGTATCTTCCCTTGAAGAAAAAAGAATACCAAAATCTCAGAATTTACGATCTATTCATTCAATATTTCCCTTTTTAGAGGATAAATTTTCACATTTAGATTATGTGTCAGATCTACTAATACCCCACCCCATCCATATGGAAATCTTGGTTCAAATCCTTCAATGCTGGATCAAAGATGTTCCTTCTTTGCATTTATTGCGATTGTTTTTCCATGAATATCATAATTTGAATAGTCTCATTACTTCAAAGAAATCT------ATTAACGTATTTTCAAAAATAAATAAAAGATTCTTTTGGTTCTTATATAATTCTTATGTATATGAATACGAATATTTATTCCTGTTTCTTCGTAAAAAGTCTTCTTATTTAAG-ATCAATATC-TTCTGGAATCTTTCTTGAGCGAACACTTTTATATGGAAAAATC-GAATATCTTATAATAGTGTGTTGCAATTCTT-TTCAAAGGATTCTATGGTTCCTCAAAGATCCTTTCATACATTATGTTCGATATCAAGGAAAAGCAATTTCGGTTTCAAAAGGAACTCTTATTCTGATGAAGAAATGGAAATTTCATCTTGTGAATTTTTGGCAATCTTATTTTCACTTTTGGTCTCAACCTTATAGGATCCTTATAAAGCAATTACCTAACTATTCCTTCTCTTTTATGGGGTATTTTTCAAGTGTACTAAAAAATCATTTGGTAGTAAGAAATCAAATGCTAGAGAATTCATTTATAATAAAGACTCTATATAATAAATTAGATACTATAGCCCCAGTTATTTCTCTTATTGGATCATTGTCGAAAGCTCAACTTTGTACTGTATTGGGTCATCCAATTAGTAAACCGATCTGG-ACCGATTTATCGGATTCTGATATTCTTGATCGATTTTGTCGGATATGTAGAAATCTTTGTCGTTATCACAGCGGATCCTCAAATAAACAGATTTTGTATCGTATAAAGTATATACTTCGACTTTCGTGTGCTAAAACTTTGGCTCGTAAACATAAAAGTACAGTACGCACTTTTATGCGAAGATTAGGTTCGAGATTCTTAGAAGAATTTTTTTTGGAAGAAGAACAA----GCTCTTTCTTTAATCTTCCTCCAAAGAATCCCCTTTACTTTACACGGATTACATAG---AGAACGTATTTGGTATTTGGACATTATCCGTATCAA----------------TGATCTGGGGGATCTTTCTTGATTGTTAATGAGACTTTTTCATG----------TTTGT-ATTTTGAAATGCTCGTATATCGTTAT------ATATCGACTATATC------ATCATAT-ATCATA-TTCGTGGTGAAATTAACTTAGTAGTCAAAATTCTGAGACTTTCTTC------------------------TCAATATGTAATTAT---CCTTGGTATGGAAACCTGCTAAGTGATAACTTCCAAA-TTCAGAGAAACCC-TGGAACTAAAAAGGGGCAATCCTGAGCCAAATCTTTGTTTTAAGATAGGTGCAGAGACTCAATGGAAGCTGTTCTAACGAATGAAATTGACTACATGACGTTAGTATCTAAAATATTTTTTCTTTCGAAATGACAGAAAGGATAACCTTGTATACCTAATATGTACGTATACATACTGACATAGCAAACGATTAATCACAACCCGAATCTTA-TATT----GAATCCTATTCTGTATC----------------------TCTAT---------ATAGGAGA-ATAGAAATATTCTCATCTT---------TTTTATTTCTATTATCTCT-TCTATTTCTATTATTTAT-------TAATTAGAATAATTAGAATGATAGAGATCAAAAAATATATGG----------AAATTT----------GAAGTTG--------AAAAAATATTAGAATATTCAGTGATCA---------------------ATAGATCTTTTGAAGATTAATCGGACGAGAATAAAGAGAGAGTCCCATTTTACATGTC-----AAT-----ACCGACAACAATGAAATTTATAGTAATAGGAAAATCCGTCGAATTTTCAAATCGTGAGGGTTCAAGTCCCT-CTATCCCCAAGAAAAAGCCCTTTTTATTCTATCTCCTCGCTCTTTATTTATCCTCATCCTA---------------TTCTTTTTTCATCAGTGGCTCAGTTCAAAAAAATCCAATCCCATTTG--TTTTGTATAGTATGATGCCTTTACAAATAAACATATATGTTCAAAAATTCTCCGTTATTGAATCATTCACAGCCCATAATCCTTACATTTAATTTACAAAGAAAGTCTTCTTTTTGAAGATCTCAGAGATTCAGGGGCTAGGTCCGA-TTTGTTAAGACTTTC-TTTTTAGTTCTTTTCATTGACTTAGATATAAGTATTCGGCTAGGATGATGCACGGGAAATGGTCGGGATAGCTCA
>N_viridis
CGTAACAAGGTTTCCGTAGGTGAACCTGCGGAAGGATCATTGTCGAGACCG--AGAATAGT--TGGAGCGATT-CGGAGAACACGTGAAGCAT--GCGCCGGCGAAAGTCGGCGCGTGG--GAGCCA-CCGCAGTCGTCGCCACGCCTC-------GGCGGGGCG-CGATGGGTGCCGGTGCG-AAACATGAGCCGGCGCGGATTTGCGCCAAGGGAAATTAT--------------------GCGAGCACGAGCC--GCCAGGCGGT-TTCGTGGCGCGG-CGCGACGTGT-CGCGC-CCGA-TGGATCGACATGACTCTCGGCAATGGATATCTCGGCTCTCGCATCGATGAAGAGCGCAGCGAAATGCGATATGTGGTGCGAATTGCAGAATCCCGTGAACCATCGAGTCTTTGAACGCAAGTTGCGCCCGAGGCCCACCGGCCGAGGGCACGCCCGCCTGGGCGCCAAGCATCGCGACACTCCGTGCAAAGG--------CCCTCCAATCTTCGGATGGGTAGGCCCCGGCACGGACGTGGAGAGTGGCCCGCCGTGCC-CATTGGCGCGGCGGGCTGAAGGTAGGGCCAT-CACCGTCTTG---TGGCGGCGGGCGTCGAGGGG-TGGATGCAATCCGCGAGCACGGCGTGCGCCGCCGCGAGCCCGGCCCTTGGAGCTC--AAGCGCTCCAGCCGATCCCCGCCCCGTGCACCGCGCCGCGTTCGGT-GCTCGGACCGCGACCCCAGGA-GAAAAAAGATAGATTTCGACAACAAAACTTCCTATATCCGTTACTCCTGAAGGAATATATTTACTCACTCGCTCATTATCATAGCTTCAATAGTTTGATTTTTTACGAACCTGCGGAAATTATTGG---------TTATGACAATAAATCTAGTTTAGTACTTGTGAAACGTTTAATTACTCGAATGTATCAA------------------CAGGAATCTTTT-TTTCTTCGGTGAATGATTCTAACCAAAATGAATTTTGGGGGTACAAGAATTCTTTTTCTTCTCATTTATTTTCTAAAAAGGTATCAGAAGGTTTTGGAGTCATTCTGGAAATTCCATTCGCGTTGCGATTAGTATCTTCCCTTGAAGAAAAAAGAATACCAAAATCTCAGAATTTACGATCTATTCATTCAATATTTCCCTTTTTAGAGGATAAATTTTCACATTTAGATTATGTGTCAGATCTACTAATACCCCACCCCATCCATATGGAAATCTTGGTTCAAATCCTTCAATGCTGGATCAAAGATGTTCCTTCTTTGCATTTATTGCGATTGTTTTTCCAYGAATATCATAATTTGAATAGTCTCATTACTTCAAAGAAATCT------ATTAACGTATTTTCAAAAAGAAAGAAAAGATTATTTTGGTTCTTATATAATTCTTATGTATATGAATACGAATATTTATTCTTGTTTCTTCGTAAAAAGTCTTCTTATATAAG-ATCTATATC-TTATAGAATCTTTCTTGAGCGAACACTTTTATATGGAAAAATC-GAATATCTTATAATAGTGTGTTGCAATCCTT-TTCAAAGGATTCTATGGTTCTTCAAAGATYCTTTCATACATNATGTTCGATATCAAGNAAAAGCAATTTNGGTTYMAAAAGGAACTCTTATTCTGATGAAGAAATGGAAATTTCATCTTGTGAATTTTNGGCAATCTTATTTTCACTTTNGGTCTCAACNTTATAGGATCCTTATAACGCAATTACCTAACTATTCCTTCTCTTTTATGGGGTATTTTTCAAGTGTACTAAAAAATCATTTGGTAGTAAGAAATCAAATGCTAGAGAATTCATTTATAATAAATACTCTATCTAATAAATTAGATACTATAGCCCCAGTTATTTCTCTTATTGGATCATTGTCGAAAGCTCAACTTTGTACTGTRTTGGGTCATCCTATTAGTAAACCGATCTGG-ACCGATTTATCGGATTCTGATATTCTTGATCGATTTTGTCGGATATGTAGAAATCTTTGTCGTTATCACAGCGGATCCTCAAATAAACAGATTTTGTATCGTATAAAGTATATACTTCGACTTTCGTGTGCTAAAACTTTGGCTCGTAAACATAAAAGTACAGTACGTACTTTTATGCGAAGATTAGGTTCGAGATTCTTAGAAGAATTTTTTTTGGAAGAAGAACAA----GCTCTTTCTTTAATCTTCCTCCAAAGAATCCCCTTTACTTTACACGGATTACATAA---AGAACGTATTTGGTATTTGGACATTATCCGTATCAA----------------TGATCTGGTGGATCTTTCTTGATTGTTAATGAGACTTTTTCATG----------TTTGT-ATTCTGAAATGCTCGTATATCGTTAT------ATATCGAATATATC------ATCATAT-ATCATA-TTCGTGGTGAAATTAACTTAGTAGTCAAAATTCTGAGACTTTCTTC------------------------TCAATATGTAATTAT-------------------TGCTA-GTGATAACTTCCAAA-TTCAGAGAAACCC-TGGAACTAAAAAGGGGCAATCCTGAGCCAAATCTTTGTTTTTGGATAGGTGCAGAGACTCAATGGAAGCTGTTCTAACGAATGAAATTGACTACATGACGTTAGTAGCTAAAATATTTTTTCTATCGAAATGACAGAAAGGATAACCTTGTATACCTAATATGTACGTATACATACTGACATAGCAAACGATTAATCACAACCCGAATCTTA-TATT----GAATCCTATTCTGTATC----------------------TCTAT---------ATAGGAGA-ATAGAAATATTCTCATCTTTCTTATTTCTTTTATTTCTATTATCTCT-TCTATTTCTATTATTTAT-------TAATTCTAATAAATAGAAKGATAGAGATCAAAAAATATATGGAAATTTATGGAAATTT----------GAAGTTG--------AAAAAATATTAAAATATTCAGTGATCA---------------------ATAGATCTTTTGAAGATTAATCGGACGAGAATAAAGAGAGAGTCCCTTTTTACATGTC-----AAT-----ACCGACAACAATGAAATTTATAGTAATAGGAAAATCCGTCGAATTTTCAAATCGTGAGGGTTCAAGTCCCT-CTATCCCCAAGAAAAAGCCCTTTTTATTCTATCTCCTCGCTCTTTATTTATCCTCATCCTA---------------TTCTTTTTTCATCAGTGGCTCAGTTCAAACAAATCCAATCCCATTTG--TTTTGTATAGTATGATGTCTTTACAAATAAACATATACGTTCAAAAATTCTCCGTTATTGAATCATTCACAGCCCATAATCCTTACATTTAATTTAAAAAGAAAGTCTTCTTTTTGAAGATCTCAGAGATTCAGGGGCTAGGTCCAATTTTTGGAAGACTTTC-TTTTTAGTTCTTTTCATTGACTTAGATATAAGTATTCGGCTAGGATGATGCACGG--------------------
